# Supplementary material for: Toy trains, loaded dice and the origin of life: dimerization on mineral surfaces under periodic drive with Gaussian inputs
Source: R Soc Open Sci. 2017 Nov 8;4(11):170141. doi: 10.1098/rsos.170141 (PMC5717622; doi:10.1098/rsos.170141)
Supplement: Figure 5 data [file rsos170141supp1.xlsx]

## Sheet: Sheet1
		pC1		dimer 1			PC2		DIMER 2			PC3		DIMER3			PC4		DIMER 4			PC5		DIMER 5			PC6		DIMER6			pc7		dimer7			PC8		DIMER 8			PC9		DIMER9			PC10		DIMER 10
0	314.988	0.000498609	0.000597606	3.81434e-07	6.04417e-07	315.089	0.0009299	0.0011958	1.19752e-06	1.77184e-06	316.121	0.00140829	0.00178816	2.61999e-06	3.47286e-06	315.941	0.00193609	0.00237257	4.6978e-06	5.69422e-06	316.435	0.00252475	0.00295187	7.41751e-06	8.43431e-06	315.709	0.00311709	0.0035247	1.06713e-05	1.16887e-05	316.548	0.00376378	0.00409341	1.45572e-05	1.54547e-05	317.889	0.00437915	0.00465639	1.88516e-05	1.97118e-05	317.44	0.00492942	0.00522077	2.34322e-05	2.4473e-05	316.927	0.00547545	0.00577957	2.85376e-05
2	316.117	0.000531769		4.01188e-07		316.311	0.000971367		1.22467e-06		317.319	0.00145145		2.64693e-06		317.469	0.00197369		4.72021e-06		317.568	0.00255771		7.4452e-06		316.933	0.00314485		1.07053e-05		317.537	0.00378986		1.46079e-05		319.263	0.00441758		1.89523e-05		319.074	0.00497174		2.35624e-05		318.382	0.0055138		2.86662e-05
4	317.479	0.000569256		4.25093e-07		317.648	0.00101967		1.26014e-06		318.652	0.00150212		2.68511e-06		318.753	0.00202171		4.75825e-06		318.883	0.00259964		7.48804e-06		318.063	0.00318093		1.07555e-05		318.719	0.00382322		1.46744e-05		320.78	0.00446496		1.90751e-05		320.169	0.00502342		2.37192e-05		319.693	0.00556211		2.88266e-05
6	318.647	0.000611112		4.53611e-07		318.878	0.00107569		1.30517e-06		320.123	0.00156331		2.7377e-06		320.132	0.00207947		4.81211e-06		320.004	0.00265072		7.54703e-06		319.094	0.00322504		1.08217e-05		319.41	0.00386439		1.47581e-05		322.012	0.00452213		1.92217e-05		321.206	0.00508277		2.38983e-05		320.813	0.00561978		2.90169e-05
8	319.888	0.000657893		4.87377e-07		320.235	0.00113967		1.36073e-06		321.219	0.00163386		2.80497e-06		321.056	0.00214633		4.88218e-06		320.854	0.0027104		7.62233e-06		320.196	0.00327746		1.09051e-05		320.277	0.00391055		1.48542e-05		322.88	0.00458696		1.93883e-05		321.71	0.00514875		2.40977e-05		321.857	0.00568627		2.9236e-05
10	320.796	0.000708376		5.26444e-07		321.195	0.00121101		1.42744e-06		322.115	0.0017119		2.88661e-06		321.659	0.00222001		4.96722e-06		321.412	0.00277581		7.71133e-06		321.007	0.00333839		1.10069e-05		320.804	0.00396373		1.49669e-05		323.317	0.00465603		1.95685e-05		322.217	0.00521866		2.43115e-05		322.505	0.00575945		2.94786e-05
12	321.615	0.000761623		5.70759e-07		321.944	0.00128666		1.50432e-06		322.873	0.00179691		2.98316e-06		322.397	0.0023004		5.06806e-06		322.028	0.00284756		7.81564e-06		321.496	0.00340492		1.11232e-05		321.148	0.0040212		1.50919e-05		323.301	0.00472483		1.97535e-05		322.492	0.00529135		2.45377e-05		322.588	0.00583573		2.97363e-05
14	321.89	0.000813807		6.19017e-07		322.409	0.00136615		1.5916e-06		323.121	0.00188568		3.09305e-06		322.536	0.00238488		5.18303e-06		321.716	0.00292145		7.93075e-06		321.752	0.00347484		1.12515e-05		321.074	0.00408009		1.52242e-05		322.779	0.00479116		1.99389e-05		322.192	0.00536341		2.47683e-05		322.225	0.00590965		2.99954e-05
16	322.016	0.000863123		6.70023e-07		322.465	0.00144495		1.68675e-06		322.884	0.00197293		3.21215e-06		322.331	0.00246851		5.30739e-06		321.175	0.00299315		8.05113e-06		321.75	0.00354618		1.13892e-05		321.096	0.00414002		1.53635e-05		322.154	0.00485094		2.01153e-05		321.243	0.00542954		2.49907e-05		321.785	0.00597944		3.02505e-05
18	321.68	0.000906507		7.21749e-07		321.857	0.00151835		1.78613e-06		322.144	0.00205487		3.33653e-06		321.856	0.00254929		5.43872e-06		320.584	0.00306051		8.17335e-06		321.284	0.00361573		1.15314e-05		320.79	0.00419975		1.55077e-05		321.474	0.00490562		2.02846e-05		320.364	0.0054876		2.51981e-05		320.986	0.00604339		3.04961e-05
20	321.225	0.000943056		7.72634e-07		321.319	0.0015835		1.88634e-06		321.765	0.00213076		3.46428e-06		321.025	0.00262499		5.57376e-06		320.058	0.00312479		8.29859e-06		320.76	0.00368002		1.16719e-05		320.506	0.00425813		1.56547e-05		320.437	0.00495299		2.04407e-05		319.181	0.00553668		2.53858e-05		319.942	0.00610034		3.07273e-05
22	320.474	0.000970788		8.20513e-07		320.469	0.00163984		1.9853e-06		320.95	0.00220046		3.59397e-06		320.057	0.00269231		5.70716e-06		318.973	0.00318436		8.42388e-06		319.868	0.00373896		1.18095e-05		319.708	0.0043124		1.57988e-05		319.323	0.00499359		2.05831e-05		318.089	0.00557755		2.55538e-05		318.766	0.00614721		3.09332e-05
24	319.57	0.000989272		8.63763e-07		319.623	0.00168665		2.08063e-06		319.675	0.00225978		3.71969e-06		319.019	0.00275199		5.83804e-06		317.887	0.00323598		8.543e-06		318.884	0.00379029		1.1939e-05		318.799	0.00436034		1.59344e-05		317.999	0.00502702		2.07095e-05		316.902	0.00561084		2.57018e-05		317.852	0.00618652		3.11189e-05
26	318.46	0.00099871		9.01177e-07		318.589	0.00172335		2.17006e-06		318.367	0.00230776		3.83802e-06		317.9	0.00280346		5.96399e-06		316.942	0.00328121		8.6569e-06		317.866	0.00383416		1.2059e-05		317.689	0.00440088		1.60577e-05		316.822	0.00505297		2.08173e-05		315.678	0.00563685		2.58289e-05		316.543	0.006218		3.12813e-05
28	317.254	0.00099938		9.31753e-07		317.433	0.0017502		2.25199e-06		317.148	0.00234579		3.94827e-06		316.624	0.00284651		6.08292e-06		315.783	0.00331991		8.76409e-06		316.663	0.00387088		1.21683e-05		316.311	0.00443422		1.61675e-05		315.159	0.00507169		2.09055e-05		314.362	0.0056552		2.5932e-05		314.905	0.00623975		3.14116e-05
30	316.109	0.000992658		9.55227e-07		316.251	0.00176583		2.32337e-06		315.86	0.00237431		4.04899e-06		315.478	0.00288163		6.19381e-06		314.332	0.00335181		8.8626e-06		315.207	0.00389953		1.22636e-05		315.085	0.00445972		1.62605e-05		313.818	0.00508338		2.09728e-05		313.285	0.0056675		2.60145e-05		313.434	0.00625304		3.15112e-05
32	314.869	0.000979185		9.71352e-07		315.033	0.00177224		2.38444e-06		314.498	0.00239376		4.13902e-06		314.225	0.00290931		6.2958e-06		313.033	0.00337649		8.95016e-06		313.414	0.00391952		1.23414e-05		313.63	0.00447846		1.63376e-05		312.573	0.00509002		2.10238e-05		312.17	0.00567473		2.60788e-05		312.14	0.0062597		3.15845e-05
34	313.689	0.000960409		9.80554e-07		313.957	0.0017701		2.43455e-06		313.164	0.00240426		4.21683e-06		312.851	0.00292888		6.38628e-06		311.783	0.00339507		9.0276e-06		311.979	0.00393203		1.24026e-05		312.366	0.00448982		1.63955e-05		311.275	0.00509165		2.10575e-05		311.115	0.00567661		2.61223e-05		310.752	0.00626088		3.16345e-05
36	312.352	0.000937349		9.83267e-07		313.105	0.00176179		2.47527e-06		311.934	0.00240715		4.2829e-06		311.582	0.00294073		6.46425e-06		310.529	0.00340792		9.09462e-06		310.633	0.00393863		1.24493e-05		311.076	0.00449575		1.64383e-05		310.107	0.00508871		2.10744e-05		310.05	0.00567447		2.61493e-05		309.371	0.00625625		3.16579e-05
38	311.158	0.000910696		9.79873e-07		311.844	0.00174671		2.50516e-06		310.857	0.00240375		4.33814e-06		310.441	0.00294636		6.53122e-06		309.382	0.00341539		9.1509e-06		309.402	0.00394081		1.24846e-05		309.592	0.00449598		1.64638e-05		308.959	0.00508229		2.10777e-05		309.022	0.005668		2.61575e-05		308.314	0.00624725		3.16597e-05
40	309.951	0.000881323		9.70969e-07		310.403	0.0017244		2.52293e-06		309.637	0.00239458		4.3826e-06		309.371	0.00294665		6.58796e-06		308.453	0.00341864		9.19842e-06		308.278	0.00393859		1.25076e-05		308.198	0.00449088		1.64718e-05		307.686	0.00507178		2.10643e-05		307.805	0.0056573		2.61463e-05		307.359	0.00623491		3.16439e-05
42	308.839	0.000850056		9.57243e-07		309.404	0.00169694		2.53041e-06		308.454	0.00237942		4.41506e-06		308.346	0.002942		6.63449e-06		307.688	0.0034185		9.23875e-06		307.165	0.00393318		1.25214e-05		307.352	0.00448202		1.64667e-05		306.709	0.00505804		2.10369e-05		307.053	0.00564355		2.61202e-05		306.32	0.00621948		3.16109e-05
44	307.794	0.00081784		9.39585e-07		308.322	0.00166495		2.52797e-06		307.53	0.00235901		4.43608e-06		307.405	0.00293265		6.67063e-06		306.847	0.00341538		9.27259e-06		306.319	0.0039251		1.2527e-05		306.382	0.00447068		1.64523e-05		305.577	0.00504146		2.09964e-05		305.988	0.00562672		2.60783e-05		305.372	0.00620141		3.15624e-05
46	306.76	0.000785305		9.18749e-07		307.292	0.0016296		2.51688e-06		306.848	0.00233494		4.4481e-06		306.432	0.0029193		6.69739e-06		306.165	0.00340899		9.29863e-06		305.543	0.00391467		1.25252e-05		305.529	0.00445687		1.64283e-05		304.872	0.00502275		2.09455e-05		305.133	0.00560729		2.60224e-05		304.809	0.00618129		3.15013e-05
48	305.867	0.00075266		8.95215e-07		306.016	0.00159063		2.49663e-06		306.015	0.00230763		4.45158e-06		305.7	0.00290198		6.71418e-06		305.214	0.00339935		9.31651e-06		304.963	0.00390276		1.25189e-05		304.823	0.00444097		1.63959e-05		304.066	0.00500268		2.08874e-05		304.502	0.0055859		2.59553e-05		304.123	0.00615961		3.14299e-05
50	305.196	0.000720787		8.69876e-07		305.047	0.00154889		2.46821e-06		305.223	0.00227673		4.44552e-06		305.055	0.00288174		6.7232e-06		304.57	0.00338701		9.32749e-06		304.245	0.0038893		1.25079e-05		303.909	0.00442332		1.63561e-05		303.348	0.00498084		2.08201e-05		303.585	0.00556266		2.58773e-05		303.422	0.00613629		3.13475e-05
52	304.457	0.000689832		8.43183e-07		304.25	0.0015056		2.43335e-06		304.414	0.00224241		4.42988e-06		304.274	0.00285835		6.72351e-06		303.922	0.00337217		9.33179e-06		303.584	0.00387396		1.24907e-05		303.316	0.00440412		1.63096e-05		302.723	0.00495773		2.07458e-05		302.986	0.00553748		2.57874e-05		302.918	0.00611152		3.12552e-05
54	303.926	0.000660097		8.15652e-07		303.522	0.00146178		2.39363e-06		303.944	0.00220565		4.40635e-06		303.849	0.00283238		6.71632e-06		303.252	0.00335465		9.32854e-06		302.982	0.00385706		1.24686e-05		302.839	0.00438413		1.62596e-05		302.126	0.00493367		2.06659e-05		302.493	0.00551126		2.56906e-05		302.493	0.00608535		3.11532e-05
56	303.351	0.000631611		7.87599e-07		303	0.00141756		2.3494e-06		303.566	0.00216711		4.37611e-06		303.476	0.00280425		6.70246e-06		302.687	0.0033348		9.31856e-06		302.655	0.00383895		1.24426e-05		302.311	0.00436301		1.62046e-05		301.73	0.00490874		2.05809e-05		302.031	0.00548423		2.55879e-05		302.101	0.00605837		3.1045e-05
58	302.9	0.000604526		7.59396e-07		302.53	0.00137388		2.30222e-06		302.917	0.00212691		4.33925e-06		303.13	0.00277431		6.68265e-06		302.312	0.00331304		9.30295e-06		302.138	0.00381954		1.24125e-05		301.917	0.00434119		1.61466e-05		301.139	0.0048832		2.0492e-05		301.637	0.00545653		2.54801e-05		301.71	0.00603056		3.09303e-05
60	302.359	0.000578761		7.3123e-07		301.963	0.00133049		2.25199e-06		302.515	0.00208495		4.29538e-06		302.86	0.00274265		6.6569e-06		301.871	0.00328963		9.28237e-06		301.623	0.00379882		1.23782e-05		301.445	0.00431874		1.6086e-05		300.812	0.00485701		2.03993e-05		301.2	0.00542809		2.53669e-05		301.453	0.00600213		3.08105e-05
62	301.967	0.000554197		7.03216e-07		301.705	0.00128806		2.19991e-06		302.144	0.00204214		4.24635e-06		302.559	0.00270944		6.62553e-06		301.647	0.00326469		9.25701e-06		301.379	0.00377696		1.23402e-05		301.35	0.00429571		1.6023e-05		300.42	0.00483045		2.03041e-05		300.848	0.00539901		2.52488e-05		301.267	0.00597308		3.06855e-05
64	301.587	0.000531062		6.75673e-07		301.393	0.00124664		2.14632e-06		301.484	0.0019984		4.19193e-06		302.159	0.00267468		6.58826e-06		301.513	0.00323859		9.22808e-06		301.179	0.00375432		1.23e-05		301.054	0.00427238		1.5959e-05		300.235	0.00480375		2.02077e-05		300.454	0.00536943		2.51267e-05		300.915	0.00594359		3.05565e-05
66	301.251	0.00050935		6.48759e-07		301.319	0.00120654		2.09188e-06		301.241	0.00195395		4.13254e-06		302.166	0.00263842		6.54504e-06		301.314	0.00321122		9.19493e-06		301.192	0.00373122		1.22588e-05		300.939	0.00424871		1.58939e-05		300.217	0.00477719		2.01119e-05		300.314	0.0053397		2.50026e-05		300.775	0.00591358		3.0423e-05
68	301.14	0.00048918		6.22667e-07		301.226	0.00116813		2.03735e-06		300.873	0.00190948		4.06967e-06		301.837	0.00260117		6.49709e-06		301.165	0.00318274		9.15806e-06		300.936	0.00370727		1.22151e-05		300.866	0.00422481		1.58283e-05		300.07	0.00475067		2.0016e-05		300.07	0.00530993		2.48774e-05		300.62	0.00588343		3.02874e-05
70	301.105	0.000470688		5.97599e-07		301.142	0.00113115		1.98259e-06		300.547	0.00186474		4.00279e-06		301.805	0.00256275		6.44376e-06		300.847	0.00315287		9.1162e-06		300.963	0.00368273		1.21698e-05		300.84	0.0042008		1.57628e-05		299.986	0.00472411		1.99198e-05		299.955	0.00528006		2.47507e-05		300.463	0.00585296		3.01486e-05
72	301.04	0.000453796		5.73608e-07		301.148	0.00109583		1.9281e-06		300.417	0.00182055		3.93372e-06		301.811	0.00252377		6.3865e-06		300.75	0.00312176		9.06968e-06		300.933	0.00365775		1.21234e-05		301.026	0.0041771		1.56993e-05		300.131	0.00469799		1.9826e-05		299.837	0.00525044		2.46246e-05		300.41	0.00582228		3.00074e-05
74	300.969	0.000438306		5.50669e-07		301.154	0.00106223		1.87415e-06		300.37	0.00177695		3.86261e-06		301.793	0.00248447		6.32585e-06		300.886	0.00308996		9.02023e-06		300.894	0.00363206		1.20748e-05		301.437	0.00415373		1.56379e-05		300.073	0.00467206		1.97332e-05		299.672	0.00522073		2.44973e-05		300.452	0.00579173		2.98659e-05
76	300.818	0.000424049		5.28764e-07		301.19	0.00103064		1.82129e-06		300.313	0.00173414		3.78995e-06		301.558	0.00244438		6.26042e-06		300.871	0.00305765		8.96819e-06		301.289	0.00360613		1.20257e-05		301.672	0.00413074		1.55789e-05		300.223	0.00464657		1.9643e-05		299.804	0.00519146		2.4372e-05		300.44	0.00576149		2.97253e-05
78	300.733	0.000410862		5.07847e-07		301.041	0.00100058		1.76917e-06		300.477	0.00169274		3.71709e-06		301.582	0.00240386		6.19106e-06		301.037	0.00302458		8.91259e-06		301.228	0.00357989		1.19757e-05		301.772	0.00410784		1.55208e-05		300.277	0.00462146		1.95548e-05		300.181	0.00516302		2.42509e-05		300.461	0.00573132		2.95842e-05
80	300.804	0.000398831		4.87981e-07		301.013	0.000971876		1.71777e-06		300.644	0.0016527		3.64404e-06		301.757	0.00236368		6.11962e-06		301.297	0.00299141		8.85537e-06		301.424	0.00355317		1.19241e-05		301.814	0.00408479		1.54628e-05		300.54	0.00459689		1.94697e-05		300.294	0.00513529		2.41337e-05		300.749	0.00570161		2.94449e-05
82	300.806	0.000388011		4.69232e-07		301.027	0.000944787		1.6675e-06		300.791	0.00161413		3.5712e-06		301.897	0.0023239		6.04621e-06		301.516	0.00295824		8.79663e-06		301.478	0.00352621		1.18715e-05		301.892	0.00406144		1.5404e-05		301.115	0.00457314		1.93891e-05		300.583	0.00510836		2.40207e-05		300.832	0.00567243		2.9308e-05
84	300.992	0.000378327		4.51589e-07		301.155	0.000919286		1.61849e-06		300.911	0.00157704		3.49866e-06		301.971	0.0022846		5.97096e-06		301.515	0.00292461		8.73464e-06		301.742	0.00349891		1.18173e-05		302.02	0.00403793		1.53449e-05		301.477	0.00455068		1.93152e-05		300.757	0.00508217		2.39115e-05		301.247	0.00564398		2.91747e-05
86	301.279	0.000369981		4.35152e-07		301.224	0.000895582		1.57108e-06		301.171	0.00154142		3.42654e-06		302.159	0.00224579		5.89387e-06		301.787	0.00289081		8.67022e-06		301.866	0.00347158		1.17626e-05		302.101	0.00401444		1.52863e-05		301.879	0.0045288		1.92445e-05		301.067	0.00505697		2.38076e-05		301.629	0.00561655		2.90469e-05
88	301.51	0.000362937		4.19923e-07		301.497	0.000873707		1.52539e-06		301.372	0.00150758		3.35551e-06		302.341	0.00220787		5.81591e-06		302.061	0.00285705		8.60378e-06		302.064	0.00344398		1.17063e-05		302.347	0.00399097		1.5228e-05		302.278	0.00450761		1.91775e-05		301.565	0.00503278		2.3709e-05		301.743	0.00559		2.89235e-05
90	301.892	0.000357319		4.05958e-07		301.791	0.000853995		1.48185e-06		301.723	0.00147553		3.28566e-06		302.5	0.00217078		5.73697e-06		302.59	0.00282394		8.53696e-06		302.249	0.00341619		1.16485e-05		302.783	0.00396781		1.51711e-05		302.691	0.00448714		1.91143e-05		301.959	0.00500993		2.36175e-05		302.284	0.00556442		2.88051e-05
92	302.38	0.000352989		3.93219e-07		302.196	0.000836357		1.44046e-06		302.064	0.00144542		3.21736e-06		302.595	0.00213457		5.65715e-06		303.037	0.0027915		8.46964e-06		302.593	0.00338848		1.15899e-05		303.114	0.00394513		1.51161e-05		303.159	0.00446731		1.90543e-05		302.342	0.00498802		2.35309e-05		302.839	0.00554013		2.86936e-05
94	302.84	0.000350387		3.81889e-07		302.702	0.00082097		1.40145e-06		302.272	0.00141716		3.15058e-06		302.852	0.00209932		5.5767e-06		303.487	0.00275994		8.40226e-06		302.963	0.00336126		1.15316e-05		303.481	0.00392273		1.50622e-05		303.621	0.00444846		1.8999e-05		303.017	0.00496749		2.34514e-05		303.293	0.00551741		2.85902e-05
96	303.292	0.000348924		3.71771e-07		303.052	0.000807798		1.36485e-06		302.636	0.0013909		3.08564e-06		303.24	0.00206564		5.49695e-06		303.919	0.00272911		8.33422e-06		303.527	0.00333474		1.14742e-05		304.016	0.00390084		1.50098e-05		304.262	0.0044305		1.89477e-05		303.823	0.00494884		2.33814e-05		303.747	0.00549593		2.84932e-05
98	303.782	0.000348817		3.62943e-07		303.573	0.000796801		1.33072e-06		303.186	0.00136704		3.02318e-06		303.518	0.00203359		5.41813e-06		304.588	0.00269936		8.2663e-06		303.908	0.00330892		1.14174e-05		304.54	0.00388015		1.49614e-05		305.082	0.004414		1.89026e-05		304.581	0.00493228		2.33213e-05		304.25	0.00547602		2.84041e-05
100	304.294	0.000349974		3.5538e-07		303.865	0.000788004		1.29914e-06		303.627	0.00134566		2.96347e-06		303.813	0.00200285		5.33958e-06		305.213	0.00267138		8.20007e-06		304.396	0.00328396		1.13615e-05		305.12	0.00386037		1.49158e-05		305.868	0.00439945		1.88654e-05		305.304	0.00491792		2.32716e-05		304.783	0.00545788		2.83239e-05
102	305.013	0.000352654		3.49182e-07		304.336	0.000781058		1.2699e-06		303.969	0.00132629		2.90598e-06		304.358	0.0019743		5.26314e-06		305.685	0.00264465		8.13418e-06		305.118	0.00326041		1.13079e-05		305.673	0.00384174		1.48733e-05		306.538	0.00438666		1.8835e-05		306.184	0.00490573		2.32316e-05		305.597	0.00544194		2.82545e-05
104	305.658	0.000356877		3.44385e-07		304.688	0.000776128		1.24318e-06		304.487	0.0013094		2.85147e-06		304.711	0.00194806		5.18912e-06		306.065	0.00261915		8.0685e-06		305.821	0.00323843		1.12568e-05		306.416	0.00382459		1.4835e-05		307.343	0.00437551		1.88106e-05		306.905	0.00489554		2.32003e-05		306.434	0.0054287		2.8198e-05
106	306.24	0.000362604		3.41003e-07		305.404	0.000773596		1.21931e-06		305.134	0.00129517		2.80025e-06		305.204	0.00192387		5.11706e-06		306.472	0.0025949		8.003e-06		306.525	0.00321827		1.12088e-05		307.284	0.00380948		1.48022e-05		308.255	0.00436658		1.8794e-05		307.813	0.00488794		2.31798e-05		307.268	0.00541834		2.81549e-05
108	306.915	0.000369716		3.39029e-07		306.257	0.000774167		1.19887e-06		305.711	0.00128371		2.75255e-06		305.944	0.00190235		5.04819e-06		307.046	0.00257228		7.93853e-06		307.364	0.00320015		1.11641e-05		307.899	0.0037962		1.4774e-05		308.864	0.00435957		1.87837e-05		308.823	0.00488336		2.31715e-05		308.092	0.00541068		2.81241e-05
110	307.764	0.000378503		3.38589e-07		306.979	0.000777718		1.18188e-06		306.427	0.0012756		2.70914e-06		306.515	0.00188379		4.98305e-06		307.631	0.00255158		7.8757e-06		308.168	0.00318419		1.11229e-05		308.601	0.00378483		1.47503e-05		309.617	0.00435442		1.87794e-05		309.81	0.00488215		2.31763e-05		309.248	0.00540699		2.81105e-05
112	308.49	0.000389324		3.3987e-07		307.634	0.000784155		1.16838e-06		307.162	0.00127095		2.67026e-06		307.31	0.00186842		4.92207e-06		308.259	0.0025334		7.81576e-06		308.988	0.00317083		1.1086e-05		309.551	0.00377605		1.47328e-05		310.333	0.00435144		1.87816e-05		310.771	0.00488426		2.31933e-05		310.277	0.00540733		2.81139e-05
114	309.377	0.000402006		3.42889e-07		308.481	0.000793455		1.15846e-06		307.876	0.00126971		2.636e-06		308.031	0.00185676		4.8662e-06		308.901	0.00251758		7.75846e-06		310.156	0.00316085		1.1055e-05		310.706	0.00377089		1.4724e-05		311.092	0.00435118		1.8792e-05		311.865	0.0048903		2.32245e-05		311.375	0.00541205		2.81351e-05
116	310.245	0.000416686		3.47773e-07		309.5	0.000806468		1.15277e-06		308.821	0.00127221		2.60685e-06		308.713	0.00184852		4.81509e-06		309.854	0.00250508		7.70564e-06		311.175	0.00315449		1.10301e-05		311.732	0.00376968		1.47244e-05		312.36	0.00435459		1.88129e-05		312.838	0.00489993		2.3268e-05		312.571	0.00542184		2.81762e-05
118	311.159	0.000433777		3.5477e-07		310.258	0.000823353		1.15161e-06		309.804	0.00127945		2.58397e-06		309.487	0.00184375		4.76899e-06		310.624	0.00249669		7.65886e-06		312.035	0.00315166		1.10112e-05		312.817	0.00377303		1.47352e-05		313.519	0.00436336		1.8849e-05		314.005	0.00491439		2.33274e-05		313.862	0.00543753		2.82393e-05
120	312.29	0.00045335		3.64024e-07		311.333	0.000843848		1.15503e-06		310.888	0.00129175		2.56789e-06		310.345	0.00184376		4.72985e-06		311.614	0.00249226		7.61792e-06		313.102	0.00315275		1.09986e-05		313.99	0.00378077		1.47556e-05		314.742	0.00437741		1.88995e-05		315.325	0.00493457		2.3405e-05		315.328	0.00545983		2.83263e-05
122	313.51	0.000476632		3.76118e-07		312.613	0.000869645		1.16425e-06		311.942	0.00130902		2.55879e-06		311.157	0.00184818		4.69737e-06		312.48	0.00249239		7.5839e-06		314.326	0.00315869		1.09945e-05		315.079	0.00379382		1.47876e-05		316.198	0.00439791		1.8967e-05		316.932	0.00496203		2.35047e-05		316.704	0.00548971		2.84394e-05
124	314.651	0.000503599		3.91328e-07		313.696	0.000900822		1.17969e-06		313.202	0.00133271		2.55826e-06		312.061	0.00185798		4.67303e-06		313.409	0.00249714		7.55711e-06		315.59	0.00317096		1.10015e-05		316.082	0.00381226		1.48311e-05		317.411	0.00442582		1.90536e-05		318.242	0.00499845		2.36306e-05		318.426	0.00552891		2.85832e-05
126	315.915	0.000534585		4.10053e-07		314.869	0.000937562		1.20187e-06		314.48	0.00136382		2.56765e-06		313.489	0.00187394		4.65811e-06		314.57	0.00250795		7.54004e-06		316.65	0.00318921		1.10191e-05		317.237	0.00383643		1.48868e-05		318.495	0.00446034		1.91569e-05		319.271	0.00504182		2.37769e-05		319.976	0.0055791		2.87617e-05
128	317.17	0.00056987		4.32756e-07		315.872	0.000979638		1.2311e-06		315.5	0.0014008		2.58614e-06		314.968	0.00189962		4.6573e-06		315.82	0.00252597		7.53464e-06		317.657	0.00321329		1.1047e-05		318.133	0.0038665		1.49549e-05		319.739	0.00450139		1.92766e-05		320.371	0.00509154		2.39422e-05		321.392	0.00563961		2.89727e-05
130	318.21	0.000609266		4.59786e-07		316.948	0.0010274		1.26807e-06		316.52	0.00144502		2.61544e-06		316.17	0.00193378		4.66976e-06		317.363	0.0025533		7.54429e-06		318.622	0.00324343		1.1086e-05		318.711	0.00390104		1.50329e-05		320.739	0.00454961		1.94145e-05		321.117	0.00514792		2.41273e-05		322.539	0.0057094		2.92134e-05
132	319.402	0.000652831		4.91515e-07		318.125	0.0010814		1.31369e-06		317.43	0.00149559		2.6555e-06		317.305	0.00197572		4.69533e-06		318.483	0.00258961		7.56919e-06		319.414	0.0032801		1.1137e-05		319.31	0.00393935		1.51194e-05		321.62	0.00460408		1.95686e-05		321.928	0.00520977		2.43296e-05		323.111	0.00578521		2.94757e-05
134	320.46	0.000700579		5.28371e-07		319.353	0.00114263		1.36925e-06		318.318	0.00155228		2.70677e-06		318.465	0.00202591		4.73532e-06		319.392	0.00263354		7.60813e-06		320.163	0.00332258		1.11996e-05		319.495	0.00398056		1.52131e-05		322.14	0.00466322		1.97361e-05		322.519	0.00527684		2.45488e-05		323.344	0.00586324		2.97506e-05
136	321.234	0.000750961		5.70174e-07		320.241	0.00121075		1.43542e-06		318.824	0.00161449		2.76942e-06		319.46	0.00208416		4.79038e-06		320.251	0.00268476		7.66147e-06		320.744	0.00336999		1.12729e-05		319.86	0.00402422		1.53133e-05		322.254	0.00472307		1.99089e-05		322.717	0.00534685		2.478e-05		323.052	0.00593951		3.00283e-05
138	321.614	0.000801115		6.15967e-07		320.943	0.001283		1.51129e-06		319.273	0.00168085		2.84296e-06		320.798	0.00215169		4.86277e-06		321.026	0.00274325		7.7301e-06		321.248	0.00342282		1.13584e-05		320.095	0.00407031		1.54202e-05		322.113	0.00478171		2.00828e-05		322.594	0.00541596		2.50146e-05		322.702	0.00601278		3.03049e-05
140	321.825	0.000849379		6.6474e-07		321.639	0.00135837		1.59672e-06		319.616	0.00175019		2.92697e-06		321.317	0.00222626		4.95139e-06		321.427	0.00280763		7.81324e-06		321.424	0.00347877		1.14531e-05		319.828	0.00411718		1.55309e-05		321.699	0.00483671		2.02525e-05		322.024	0.0054808		2.52441e-05		321.918	0.00608086		3.0574e-05
142	321.751	0.000893886		7.15184e-07		321.677	0.00143417		1.69024e-06		319.518	0.00182161		3.02098e-06		321.4	0.00230279		5.05164e-06		321.465	0.00287421		7.90687e-06		321.153	0.00353545		1.15539e-05		319.55	0.00416278		1.56415e-05		321.205	0.00488713		2.04148e-05		321.44	0.00553925		2.54625e-05		320.925	0.0061406		3.08257e-05
144	321.328	0.000931952		7.65306e-07		321.307	0.00150549		1.78816e-06		319.291	0.00189155		3.12193e-06		321.136	0.00237718		5.15921e-06		321.095	0.00294081		8.00851e-06		320.885	0.0035903		1.16566e-05		318.994	0.00420656		1.57507e-05		320.217	0.004931		2.05645e-05		320.715	0.00559156		2.56689e-05		319.941	0.00619301		3.10607e-05
146	320.414	0.000960848		8.12642e-07		320.741	0.00156887		1.8869e-06		319.159	0.00195965		3.22918e-06		320.595	0.0024485		5.27252e-06		320.477	0.00300398		8.11336e-06		320.575	0.00364425		1.17629e-05		318.214	0.00424629		1.58536e-05		319.113	0.00496663		2.06959e-05		319.864	0.00563682		2.58595e-05		318.581	0.00623619		3.12713e-05
148	319.688	0.000980867		8.55806e-07		319.939	0.0016233		1.98403e-06		318.522	0.00202437		3.3408e-06		319.906	0.00251488		5.3886e-06		319.68	0.00306159		8.21769e-06		319.783	0.0036937		1.18665e-05		317.295	0.00428161		1.59487e-05		317.89	0.00499497		2.08096e-05		318.843	0.00567373		2.60292e-05		317.383	0.00627059		3.14562e-05
150	318.659	0.000992833		8.94008e-07		318.984	0.0016681		2.07717e-06		317.707	0.0020832		3.45329e-06		319.197	0.00257523		5.50501e-06		318.828	0.00311356		8.32031e-06		318.874	0.00373804		1.19655e-05		316.506	0.0043129		1.60363e-05		316.33	0.00501445		2.08995e-05		317.656	0.00570214		2.61754e-05		316.279	0.00629814		3.16195e-05
152	317.526	0.000995893		9.2565e-07		317.816	0.00170231		2.16362e-06		316.867	0.0021343		3.56332e-06		318.171	0.00262976		5.62078e-06		317.611	0.00315926		8.41907e-06		317.661	0.00377502		1.20547e-05		315.515	0.00433981		1.6115e-05		315.243	0.00502702		2.09687e-05		316.194	0.00572154		2.62943e-05		314.974	0.00631814		3.1757e-05
154	316.287	0.000990989		9.50249e-07		316.436	0.00172482		2.24039e-06		315.655	0.00217723		3.66878e-06		316.794	0.00267484		5.72958e-06		316.658	0.00319855		8.51247e-06		316.396	0.00380504		1.21334e-05		314.553	0.00436192		1.61832e-05		314.206	0.00503512		2.10231e-05		315.13	0.00573254		2.63854e-05		313.625	0.00633099		3.18681e-05
156	314.906	0.000978728		9.67401e-07		314.703	0.00173454		2.30427e-06		314.587	0.00221126		3.76704e-06		315.202	0.00270986		5.82825e-06		315.526	0.0032316		8.5996e-06		315.133	0.0038275		1.21988e-05		313.419	0.00437946		1.62408e-05		313	0.00503899		2.10626e-05		313.776	0.00573691		2.64524e-05		312.401	0.00633707		3.19524e-05
158	313.555	0.000960221		9.77166e-07		313.299	0.0017339		2.35574e-06		313.606	0.00223694		3.85714e-06		313.565	0.00273539		5.91535e-06		314.401	0.00325822		8.67891e-06		314.231	0.00384513		1.22555e-05		312.362	0.00439165		1.62848e-05		311.806	0.00503813		2.10848e-05		312.495	0.00573494		2.64945e-05		311.381	0.00633789		3.20142e-05
160	312.169	0.000936604		9.79885e-07		312.072	0.00172494		2.39559e-06		312.525	0.00225484		3.93841e-06		312.08	0.00275341		5.99218e-06		313.091	0.00327769		8.74762e-06		312.875	0.00385743		1.23016e-05		311.286	0.00439937		1.63168e-05		310.7	0.00503369		2.10927e-05		311.104	0.00572679		2.65108e-05		310.28	0.00633434		3.20562e-05
162	310.747	0.000908842		9.76018e-07		310.805	0.00170865		2.42392e-06		311.36	0.00226465		4.00888e-06		310.568	0.00276428		6.05792e-06		311.626	0.00329027		8.80464e-06		311.639	0.0038646		1.23367e-05		310.184	0.00440247		1.63355e-05		309.872	0.00502606		2.10872e-05		310.06	0.00571415		2.65062e-05		309.355	0.0063263		3.2077e-05
164	309.607	0.000878301		9.66432e-07		309.588	0.0016863		2.44143e-06		310.171	0.00226711		4.06831e-06		309.255	0.00276905		6.11316e-06		310.127	0.00329617		8.84884e-06		310.468	0.00386653		1.23594e-05		309.23	0.00440216		1.6344e-05		308.708	0.00501566		2.10694e-05		309.363	0.0056987		2.64869e-05		308.275	0.00631381		3.20754e-05
166	308.391	0.000846118		9.5211e-07		308.432	0.00165845		2.44823e-06		309.095	0.00226249		4.11591e-06		308.201	0.00276905		6.15966e-06		308.861	0.0032965		8.88147e-06		309.239	0.00386398		1.23708e-05		308.186	0.00439806		1.63407e-05		307.647	0.00500225		2.10379e-05		308.498	0.00568065		2.64532e-05		307.389	0.00629784		3.20552e-05
168	307.178	0.000812526		9.33473e-07		307.384	0.00162661		2.44586e-06		307.963	0.00225163		4.15198e-06		307.101	0.00276462		6.19745e-06		307.683	0.00329215		8.90358e-06		308.323	0.00385748		1.23718e-05		307.545	0.00439108		1.63279e-05		306.786	0.00498686		2.09967e-05		307.483	0.00565982		2.6404e-05		306.753	0.00627914		3.20194e-05
170	306.326	0.000778731		9.1161e-07		306.435	0.00159113		2.43458e-06		307.013	0.00223492		4.17628e-06		306.019	0.00275602		6.22648e-06		306.457	0.00328381		8.91612e-06		307.165	0.00384768		1.23636e-05		306.841	0.0043819		1.63079e-05		306.105	0.00496953		2.09456e-05		306.683	0.00563672		2.63412e-05		306.15	0.00625839		3.1971e-05
172	305.403	0.000745407		8.87366e-07		305.358	0.00155289		2.41535e-06		306.209	0.00221372		4.19054e-06		305.184	0.00274351		6.24677e-06		305.51	0.00327206		8.92007e-06		306.104	0.00383403		1.23439e-05		305.87	0.00436998		1.62784e-05		305.06	0.00495046		2.08854e-05		305.902	0.00561173		2.6266e-05		305.437	0.00623574		3.19105e-05
174	304.515	0.000712589		8.61141e-07		304.566	0.00151255		2.38904e-06		305.326	0.0021883		4.19477e-06		304.588	0.00272832		6.26088e-06		304.453	0.00325742		8.91642e-06		305.118	0.00381774		1.2316e-05		305.061	0.00435526		1.62388e-05		304.428	0.00492976		2.08165e-05		305.306	0.00558506		2.61795e-05		304.804	0.00621066		3.18346e-05
176	303.749	0.000680557		8.33457e-07		303.773	0.0014707		2.35654e-06		304.78	0.00215968		4.19047e-06		303.877	0.0027102		6.26786e-06		303.897	0.00324048		8.9066e-06		304.469	0.00379938		1.22816e-05		304.475	0.00433853		1.6192e-05		303.836	0.00490784		2.07409e-05		304.635	0.00555728		2.60843e-05		304.283	0.00618422		3.17489e-05
178	302.986	0.000649549		8.04779e-07		303.179	0.00142826		2.31925e-06		304.275	0.00212827		4.17808e-06		303.122	0.00268918		6.26742e-06		303.068	0.00322167		8.89169e-06		303.785	0.00377929		1.22415e-05		303.764	0.00431974		1.61374e-05		303.709	0.00488536		2.06615e-05		304.115	0.00552865		2.59818e-05		303.798	0.00615638		3.16529e-05
180	302.543	0.000619946		7.75657e-07		302.671	0.00138545		2.27767e-06		303.84	0.00209459		4.1584e-06		302.577	0.00266554		6.25984e-06		302.454	0.00320078		8.87086e-06		303.137	0.0037575		1.21958e-05		303.274	0.00429953		1.60774e-05		303.035	0.00486237		2.05789e-05		303.511	0.00549907		2.58715e-05		303.461	0.0061273		3.15474e-05
182	302.058	0.000591917		7.46487e-07		302.236	0.0013431		2.23314e-06		303.687	0.00205932		4.13259e-06		302.23	0.00263991		6.24652e-06		301.819	0.00317812		8.8449e-06		302.464	0.00373434		1.21455e-05		302.846	0.00427809		1.60129e-05		302.589	0.00483808		2.04894e-05		303.033	0.00546889		2.57552e-05		303.013	0.00609725		3.14339e-05
184	301.559	0.000565378		7.17463e-07		301.951	0.00130108		2.18571e-06		303.19	0.0020226		4.10076e-06		301.997	0.00261263		6.22811e-06		301.391	0.00315402		8.81471e-06		301.587	0.00370951		1.20894e-05		302.636	0.00425555		1.59442e-05		302.145	0.00481307		2.03958e-05		302.675	0.00543812		2.56333e-05		302.771	0.00606644		3.13136e-05
186	301.395	0.000540541		6.88922e-07		301.575	0.00125989		2.13628e-06		302.789	0.00198454		4.06304e-06		301.75	0.00258409		6.20545e-06		301.21	0.00312883		8.78135e-06		301.196	0.00368317		1.20278e-05		302.373	0.00423225		1.58729e-05		301.683	0.00478743		2.02985e-05		302.08	0.005407		2.55071e-05		302.529	0.00603499		3.11871e-05
188	301.21	0.00051762		6.61185e-07		301.186	0.00121938		2.08485e-06		302.552	0.00194546		4.01999e-06		301.493	0.00255398		6.17746e-06		300.782	0.0031027		8.74517e-06		300.797	0.00365602		1.19636e-05		301.964	0.00420788		1.57976e-05		301.328	0.004761		2.01971e-05		301.702	0.00537523		2.53751e-05		302.216	0.00600309		3.10556e-05
190	300.895	0.000496333		6.34264e-07		300.988	0.00118006		2.03234e-06		302.126	0.00190557		3.97196e-06		301.256	0.00252249		6.14443e-06		300.594	0.0030755		8.70564e-06		300.526	0.00362839		1.18979e-05		301.655	0.00418254		1.57185e-05		300.972	0.00473416		2.00934e-05		301.42	0.00534334		2.52405e-05		301.897	0.00597049		3.09175e-05
192	300.793	0.000476587		6.08233e-07		300.849	0.00114218		1.97933e-06		301.97	0.00186515		3.91951e-06		301.153	0.00248994		6.10702e-06		300.448	0.00304759		8.66383e-06		300.338	0.00360038		1.18312e-05		301.594	0.00415661		1.56374e-05		300.814	0.00470692		1.99875e-05		301.156	0.00531143		2.51039e-05		301.638	0.00593729		3.07734e-05
194	300.741	0.000458547		5.83285e-07		300.898	0.00110593		1.92627e-06		301.661	0.0018246		3.86345e-06		301.207	0.00245664		6.06589e-06		300.769	0.00301941		8.62114e-06		300.052	0.00357183		1.17629e-05		301.215	0.00412993		1.55534e-05		300.778	0.00467954		1.98809e-05		301.143	0.00527948		2.49655e-05		301.373	0.00590374		3.06248e-05
196	300.755	0.000441955		5.5939e-07		301.009	0.00107159		1.87375e-06		301.412	0.00178391		3.80381e-06		301.199	0.00242262		6.0209e-06		301.015	0.00299138		8.57882e-06		300.116	0.00354324		1.16949e-05		301.039	0.00410258		1.54671e-05		300.494	0.00465188		1.9773e-05		301.204	0.00524815		2.48292e-05		301.024	0.00586961		3.04703e-05
198	300.795	0.000427159		5.36792e-07		301.254	0.00103923		1.82204e-06		301.619	0.00174385		3.74209e-06		301.306	0.00238827		5.97292e-06		301.339	0.00296334		8.5361e-06		300.165	0.00351475		1.16276e-05		300.982	0.00407481		1.53793e-05		300.532	0.0046239		1.96635e-05		300.995	0.00521693		2.46923e-05		300.788	0.00583536		3.0313e-05
200	300.812	0.000413716		5.15331e-07		301.377	0.001009		1.7715e-06		301.653	0.00170485		3.67923e-06		301.514	0.00235366		5.9219e-06		301.66	0.00293532		8.49293e-06		300.174	0.00348639		1.15612e-05		300.858	0.00404701		1.52918e-05		300.826	0.00459633		1.95565e-05		300.769	0.00518554		2.45533e-05		300.828	0.00580128		3.01547e-05
202	301.079	0.000401776		4.95124e-07		301.242	0.000980369		1.72173e-06		301.718	0.00166689		3.61523e-06		301.61	0.00231911		5.86854e-06		302.198	0.00290774		8.45032e-06		300.374	0.00345826		1.14959e-05		301.113	0.0040193		1.52051e-05		300.81	0.00456903		1.9451e-05		300.617	0.00515417		2.44135e-05		300.655	0.00576723		2.99947e-05
204	301.102	0.000391298		4.76186e-07		301.425	0.000953446		1.67299e-06		302.059	0.00163018		3.55065e-06		301.594	0.00228444		5.81222e-06		302.271	0.0028799		8.40594e-06		300.669	0.00343069		1.14329e-05		301.141	0.0039918		1.51197e-05		301.136	0.00454209		1.93476e-05		300.536	0.00512305		2.42742e-05		300.742	0.00573321		2.98331e-05
206	301.361	0.000381963		4.5839e-07		301.546	0.000928271		1.62549e-06		301.795	0.00159462		3.48548e-06		301.885	0.0022499		5.75347e-06		302.895	0.00285251		8.36159e-06		300.821	0.00340359		1.13717e-05		301.157	0.00396438		1.5035e-05		301.806	0.00451619		1.92495e-05		301.014	0.00509272		2.41386e-05		300.826	0.0056997		2.96729e-05
208	301.562	0.000373965		4.41844e-07		301.745	0.000905156		1.57969e-06		302.031	0.00156011		3.41964e-06		301.986	0.00221572		5.69281e-06		303.209	0.0028253		8.31632e-06		301.453	0.00337719		1.1313e-05		301.38	0.00393722		1.49517e-05		302.006	0.00449092		1.91548e-05		301.24	0.00506347		2.40085e-05		300.727	0.00566664		2.9514e-05
210	301.764	0.000367273		4.26543e-07		301.879	0.00088392		1.53555e-06		302.199	0.00152718		3.35417e-06		302.292	0.00218211		5.63062e-06		303.387	0.00279832		8.27007e-06		301.783	0.00335182		1.12577e-05		301.766	0.00391091		1.48721e-05		302.416	0.00446625		1.9063e-05		301.569	0.00503523		2.38832e-05		300.847	0.00563409		2.93567e-05
212	301.968	0.000361501		4.12343e-07		302.215	0.000864419		1.49304e-06		302.316	0.00149564		3.28893e-06		302.451	0.00214902		5.56677e-06		303.675	0.00277109		8.22131e-06		302.287	0.00332731		1.12051e-05		302.122	0.00388546		1.47963e-05		302.78	0.00444242		1.89753e-05		301.999	0.00500805		2.37632e-05		300.849	0.005602		2.92007e-05
214	302.13	0.000356659		3.99231e-07		302.405	0.000846915		1.45253e-06		302.395	0.00146567		3.22432e-06		302.529	0.00211659		5.50158e-06		304.153	0.00274439		8.17196e-06		302.893	0.00330353		1.11545e-05		302.734	0.00386107		1.47247e-05		303.013	0.00441904		1.88897e-05		302.426	0.00498225		2.365e-05		301.233	0.00557079		2.90487e-05
216	302.511	0.000352901		3.87258e-07		302.657	0.000830999		1.41375e-06		302.731	0.00143738		3.16069e-06		302.637	0.00208465		5.43472e-06		304.456	0.00271814		8.12171e-06		303.32	0.00328088		1.11069e-05		303.341	0.0038383		1.46596e-05		303.328	0.00439645		1.88077e-05		302.756	0.00495732		2.3541e-05		301.485	0.00554078		2.89024e-05
218	302.924	0.000350404		3.76493e-07		303.009	0.00081716		1.37719e-06		302.889	0.00141079		3.09823e-06		302.916	0.00205352		5.36687e-06		304.763	0.00269226		8.07019e-06		303.81	0.00325898		1.10609e-05		303.864	0.00381683		1.45994e-05		303.818	0.00437462		1.8729e-05		303.042	0.00493349		2.34373e-05		302.032	0.00551212		2.8763e-05
220	303.31	0.000349022		3.66885e-07		303.434	0.000805376		1.34293e-06		303.221	0.00138616		3.03744e-06		303.138	0.00202345		5.29862e-06		305.019	0.00266667		8.01708e-06		304.311	0.00323778		1.10161e-05		304.495	0.00379676		1.45442e-05		304.284	0.0043542		1.86563e-05		303.709	0.0049111		2.33404e-05		302.517	0.00548512		2.8632e-05
222	303.702	0.000348732		3.58427e-07		303.779	0.000795417		1.31086e-06		303.666	0.00136379		2.97889e-06		303.375	0.00199452		5.23017e-06		305.352	0.00264143		7.96243e-06		304.924	0.00321781		1.09739e-05		305.078	0.00377823		1.44944e-05		304.74	0.00433497		1.85885e-05		304.296	0.00489041		2.32514e-05		302.962	0.00545968		2.85088e-05
224	303.925	0.000349238		3.51014e-07		304.101	0.000787216		1.28099e-06		304.272	0.00134397		2.9231e-06		303.595	0.00196699		5.16211e-06		305.649	0.00261694		7.90707e-06		305.364	0.00319878		1.09333e-05		305.721	0.00376138		1.44501e-05		305.38	0.00431725		1.85267e-05		304.966	0.00487147		2.31705e-05		303.57	0.00543578		2.8393e-05
226	304.297	0.000350505		3.44611e-07		304.578	0.000780814		1.25341e-06		304.942	0.00132705		2.87065e-06		304.026	0.00194103		5.0948e-06		305.882	0.00259307		7.85069e-06		306.193	0.00318106		1.08949e-05		306.462	0.00374617		1.44109e-05		305.75	0.00430115		1.84713e-05		305.794	0.00485475		2.30992e-05		304.246	0.00541407		2.82879e-05
228	304.837	0.000352772		3.39297e-07		304.849	0.000776198		1.22815e-06		305.499	0.00131261		2.82114e-06		304.599	0.00191719		5.02937e-06		306.371	0.00257006		7.79378e-06		306.673	0.00316458		1.08584e-05		307.359	0.00373326		1.43788e-05		306.482	0.00428699		1.84231e-05		306.369	0.0048399		2.30361e-05		304.908	0.00539461		2.81936e-05
230	305.304	0.000356349		3.35175e-07		305.271	0.000773186		1.20514e-06		306.093	0.00130083		2.77494e-06		305.122	0.00189573		4.96637e-06		307.028	0.00254897		7.73864e-06		307.274	0.00314923		1.08233e-05		308.227	0.00372315		1.43548e-05		307.148	0.00427501		1.83829e-05		307.221	0.00482735		2.29825e-05		305.595	0.00537747		2.811e-05
232	306.003	0.00036125		3.32277e-07		305.775	0.000772127		1.18465e-06		306.792	0.00129189		2.73235e-06		305.589	0.00187692		4.9064e-06		307.343	0.00252929		7.68414e-06		307.825	0.00313536		1.07903e-05		308.96	0.00371509		1.43363e-05		307.809	0.00426538		1.83509e-05		308.203	0.00481801		2.29417e-05		306.569	0.00536314		2.80394e-05
234	306.623	0.000367598		3.30688e-07		306.324	0.00077319		1.16685e-06		307.337	0.00128568		2.69337e-06		306.277	0.00186086		4.8497e-06		307.881	0.00251116		7.63057e-06		308.517	0.00312322		1.07597e-05		309.54	0.00370883		1.43225e-05		308.695	0.00425844		1.83282e-05		309.069	0.00481166		2.29126e-05		307.518	0.005352		2.79829e-05
236	307.329	0.000375514		3.30482e-07		306.931	0.000776711		1.15203e-06		308.161	0.0012823		2.65821e-06		306.988	0.00184765		4.79657e-06		308.575	0.00249545		7.57971e-06		309.108	0.00311273		1.07313e-05		310.398	0.00370482		1.43143e-05		309.558	0.00425472		1.83161e-05		310.146	0.00480892		2.2897e-05		308.534	0.00534472		2.7943e-05
238	307.956	0.000384758		3.31629e-07		307.644	0.000782678		1.14027e-06		308.901	0.00128258		2.62788e-06		308.198	0.00183861		4.74912e-06		309.284	0.00248259		7.53241e-06		310.082	0.00310474		1.07069e-05		311.115	0.00370347		1.43125e-05		310.207	0.00425379		1.83129e-05		311.247	0.00481026		2.28961e-05		309.402	0.00534115		2.79186e-05
240	308.712	0.000395576		3.3424e-07		308.395	0.000791496		1.13193e-06		309.852	0.00128661		2.60261e-06		309.152	0.00183446		4.70855e-06		309.784	0.0024723		7.48818e-06		310.893	0.0030995		1.0687e-05		312.002	0.00370489		1.43171e-05		311.042	0.00425554		1.83182e-05		312.174	0.00481589		2.29103e-05		310.559	0.0053418		2.79111e-05
242	309.407	0.000408134		3.38437e-07		309.4	0.000803686		1.12746e-06		310.404	0.0012937		2.58188e-06		310.127	0.00183471		4.67429e-06		310.554	0.00246552		7.44882e-06		311.669	0.00309748		1.06724e-05		312.549	0.00370879		1.43273e-05		311.919	0.00426082		1.83342e-05		313.107	0.00482523		2.29372e-05		311.699	0.00534753		2.79233e-05
244	310.189	0.000422324		3.44267e-07		310.355	0.000819602		1.12724e-06		311.348	0.00130471		2.56665e-06		311.193	0.00183966		4.64691e-06		311.431	0.00246279		7.41539e-06		312.581	0.00309869		1.0663e-05		313.381	0.00371538		1.43434e-05		313.048	0.00427058		1.83633e-05		313.975	0.00483816		2.29762e-05		312.844	0.0053586		2.79558e-05
246	311.149	0.000438574		3.51949e-07		311.363	0.000839156		1.13142e-06		312.462	0.0013207		2.55812e-06		312.181	0.00184961		4.62697e-06		312.509	0.00246569		7.39071e-06		313.444	0.00310418		1.0661e-05		314.519	0.00372662		1.43698e-05		313.918	0.00428491		1.84056e-05		314.944	0.00485561		2.30301e-05		313.994	0.00537508		2.80081e-05
248	312.077	0.000457441		3.61788e-07		312.238	0.000862756		1.14046e-06		313.333	0.0013419		2.5568e-06		313.351	0.00186517		4.61545e-06		313.574	0.00247361		7.37396e-06		314.411	0.00311373		1.06659e-05		315.422	0.00374243		1.44063e-05		315.132	0.00430423		1.84617e-05		315.94	0.00487835		2.31007e-05		315.16	0.00539797		2.80831e-05
250	313.005	0.0004786		3.73844e-07		313.186	0.000890363		1.15455e-06		314.33	0.0013674		2.56224e-06		314.342	0.00188666		4.61309e-06		314.829	0.00248851		7.36844e-06		315.376	0.0031283		1.06796e-05		316.361	0.00376304		1.44532e-05		316.289	0.00432966		1.85344e-05		316.88	0.0049063		2.31877e-05		316.394	0.00542699		2.81797e-05
252	314.254	0.000503002		3.88588e-07		314.346	0.000922729		1.17443e-06		315.611	0.0013999		2.57703e-06		315.281	0.0019139		4.62006e-06		315.751	0.0025101		7.37406e-06		316.065	0.00314776		1.0702e-05		317.165	0.00378869		1.45111e-05		317.301	0.00436156		1.86242e-05		317.974	0.00494061		2.32942e-05		317.435	0.00546269		2.8299e-05
254	315.263	0.00053133		4.06564e-07		315.525	0.00096019		1.20065e-06		316.594	0.00143874		2.60122e-06		316.358	0.00194696		4.63685e-06		316.789	0.0025382		7.39094e-06		316.896	0.00317198		1.07332e-05		317.912	0.00381846		1.45781e-05		318.041	0.00439849		1.87278e-05		319.08	0.00498128		2.342e-05		318.555	0.00550517		2.84412e-05
256	316.391	0.000563201		4.27955e-07		316.391	0.00100285		1.23373e-06		317.699	0.00148458		2.63589e-06		317.468	0.00198788		4.66629e-06		317.824	0.00257338		7.42041e-06		317.838	0.00320231		1.07757e-05		318.562	0.00385259		1.46549e-05		318.52	0.00443844		1.88405e-05		319.74	0.00502823		2.3565e-05		319.51	0.00555484		2.86073e-05
258	317.216	0.000597775		4.52765e-07		317.452	0.00105048		1.274e-06		318.713	0.00153691		2.68127e-06		318.557	0.00203625		4.70862e-06		318.642	0.00261493		7.4621e-06		318.613	0.0032396		1.08316e-05		318.826	0.00388995		1.47394e-05		319.051	0.00448178		1.89633e-05		320.281	0.0050794		2.37244e-05		320.322	0.00561026		2.87937e-05
260	317.988	0.00063404		4.80792e-07		318.59	0.0011045		1.32282e-06		319.531	0.00159543		2.73784e-06		319.476	0.0020922		4.76483e-06		319.514	0.00266381		7.51788e-06		319.361	0.00328189		1.08983e-05		319.097	0.00392897		1.48288e-05		319.289	0.00452692		1.90929e-05		320.504	0.0051321		2.38919e-05		320.926	0.00567092		2.89991e-05
262	318.506	0.000671351		5.11889e-07		319.413	0.001163		1.37975e-06		320.301	0.00165947		2.80571e-06		319.923	0.00215319		4.83303e-06		319.972	0.00271833		7.58645e-06		319.767	0.00332999		1.09778e-05		319.018	0.00396963		1.49232e-05		319.083	0.00457164		1.9224e-05		320.382	0.00518465		2.40633e-05		321.248	0.00573412		2.92169e-05
264	319.083	0.00070891		5.457e-07		319.968	0.00122441		1.44428e-06		320.552	0.00172708		2.88392e-06		320.467	0.00221855		4.91311e-06		320.713	0.00277787		7.66762e-06		319.845	0.00337987		1.10639e-05		319.105	0.00401048		1.50199e-05		318.669	0.00461394		1.93521e-05		320.008	0.00523461		2.42325e-05		321.13	0.00579745		2.94408e-05
266	319.473	0.000746638		5.82112e-07		320.508	0.00128831		1.51634e-06		320.582	0.00179481		2.9699e-06		320.224	0.00228523		5.00247e-06		321.066	0.00284141		7.76086e-06		319.819	0.00343141		1.1157e-05		319.002	0.0040523		1.51207e-05		318.225	0.00465292		1.94743e-05		319.346	0.00527974		2.4393e-05		320.827	0.00585704		2.96603e-05
268	319.702	0.000782755		6.20235e-07		320.731	0.00135227		1.59448e-06		320.39	0.0018614		3.06232e-06		319.756	0.00234894		5.09627e-06		320.939	0.00290666		7.86374e-06		319.693	0.00348307		1.12547e-05		318.714	0.00409387		1.52234e-05		317.584	0.00468851		1.959e-05		318.502	0.00531886		2.45406e-05		319.806	0.00591024		2.98672e-05
270	319.74	0.000817343		6.59776e-07		320.597	0.00141379		1.6768e-06		320.319	0.0019272		3.16118e-06		319.13	0.00240912		5.19318e-06		320.383	0.00296852		7.96947e-06		319.017	0.00353282		1.13537e-05		318.289	0.00413347		1.53243e-05		317.036	0.00472082		1.96987e-05		317.576	0.00535179		2.46735e-05		318.741	0.0059541		3.00513e-05
272	319.577	0.000847529		6.99105e-07		320.255	0.00147065		1.76107e-06		319.941	0.00199018		3.26432e-06		318.6	0.00246557		5.29225e-06		319.702	0.0030253		8.07485e-06		318.16	0.00357811		1.14493e-05		317.302	0.0041696		1.54201e-05		316.416	0.00475016		1.98008e-05		316.584	0.00537831		2.47893e-05		317.717	0.00598975		3.02136e-05
274	319.106	0.000872957		7.37325e-07		319.625	0.00152138		1.8452e-06		319.111	0.00204809		3.36881e-06		318.075	0.00251832		5.39283e-06		318.635	0.00307549		8.17653e-06		317.381	0.00361922		1.15412e-05		316.66	0.00420099		1.55074e-05		315.502	0.00477564		1.98935e-05		315.477	0.00539932		2.48894e-05		316.655	0.00601778		3.03538e-05
276	318.509	0.000892174		7.72962e-07		318.631	0.00156355		1.9261e-06		318.41	0.00209913		3.47171e-06		317.347	0.0025676		5.4946e-06		317.559	0.00311854		8.27216e-06		316.543	0.00365524		1.16271e-05		315.936	0.00422892		1.55884e-05		314.622	0.00479651		1.99741e-05		314.775	0.00541502		2.4973e-05		315.589	0.00603867		3.04713e-05
278	317.804	0.000904861		8.05013e-07		317.821	0.00159662		2.00174e-06		317.443	0.00214344		3.57189e-06		316.31	0.00261083		5.59327e-06		316.64	0.00315556		8.36216e-06		315.655	0.00368677		1.17075e-05		315.072	0.00425291		1.56616e-05		313.597	0.00481304		2.00423e-05		313.877	0.00542714		2.50446e-05		314.433	0.00605315		3.0567e-05
280	317.021	0.000911577		8.3296e-07		316.815	0.00162215		2.07198e-06		316.32	0.00217965		3.66635e-06		315.247	0.0026481		5.68782e-06		315.58	0.00318679		8.44581e-06		314.899	0.00371408		1.1782e-05		314.185	0.00427248		1.57251e-05		312.697	0.00482513		2.00971e-05		312.9	0.00543505		2.51016e-05		313.414	0.0060614		3.06397e-05
282	316.102	0.000912737		8.56403e-07		315.848	0.00163933		2.13485e-06		315.315	0.00220828		3.75419e-06		314.067	0.00267862		5.77585e-06		314.307	0.003212		8.5216e-06		313.706	0.00373606		1.18476e-05		313.24	0.00428783		1.57787e-05		311.844	0.0048338		2.0141e-05		311.924	0.00543853		2.51421e-05		312.35	0.00606442		3.06917e-05
284	315.131	0.000907768		8.74408e-07		314.607	0.00164857		2.18952e-06		314.197	0.0022298		3.83467e-06		312.774	0.0027023		5.85586e-06		313.125	0.00323087		8.58766e-06		312.475	0.00375196		1.19013e-05		312.247	0.00429948		1.58232e-05		311	0.00483975		2.01758e-05		310.957	0.00543816		2.51675e-05		311.303	0.00606311		3.07253e-05
286	313.973	0.000897975		8.87197e-07		313.676	0.00165026		2.23525e-06		312.972	0.00224342		3.90546e-06		311.59	0.00271971		5.92745e-06		311.927	0.00324425		8.64458e-06		311.5	0.00376283		1.19445e-05		311.44	0.00430711		1.58571e-05		310.056	0.00484185		2.01972e-05		309.989	0.00543445		2.51787e-05		310.001	0.00605696		3.07372e-05
288	312.853	0.00088276		8.9405e-07		312.318	0.00164537		2.27213e-06		311.969	0.00225047		3.96711e-06		310.692	0.00273173		5.99118e-06		310.39	0.00325189		8.69072e-06		310.387	0.00376985		1.19795e-05		310.467	0.00431144		1.58819e-05		309.133	0.00484101		2.02077e-05		308.883	0.00542715		2.5174e-05		308.795	0.00604633		3.07276e-05
290	311.918	0.000864143		8.9589e-07		311.338	0.00163369		2.29911e-06		310.86	0.00225117		4.01899e-06		309.795	0.0027393		6.04801e-06		309.319	0.00325476		8.72708e-06		309.513	0.00377249		1.20041e-05		309.671	0.00431215		1.58962e-05		308.516	0.00483764		2.02085e-05		308.078	0.00541741		2.51576e-05		307.82	0.00603196		3.06988e-05
292	310.893	0.000842766		8.93099e-07		310.431	0.00161683		2.31732e-06		309.778	0.00224645		4.06161e-06		308.816	0.00274255		6.09747e-06		308.368	0.00325403		8.7558e-06		308.538	0.00377156		1.202e-05		308.714	0.00430947		1.59e-05		307.56	0.004832		2.02004e-05		307.189	0.00540499		2.5128e-05		307.103	0.00601542		3.06573e-05
294	309.837	0.00081893		8.85907e-07		309.638	0.00159652		2.32837e-06		308.513	0.00223558		4.09297e-06		307.969	0.00274152		6.13904e-06		307.521	0.00325024		8.77765e-06		307.572	0.00376733		1.20272e-05		308.116	0.00430433		1.5896e-05		306.987	0.00482421		2.01835e-05		306.245	0.00539051		2.50875e-05		306.527	0.00599719		3.06054e-05
296	308.89	0.000793459		8.74915e-07		308.802	0.00157269		2.332e-06		307.343	0.00221979		4.11427e-06		307.045	0.00273652		6.17275e-06		306.508	0.00324352		8.79264e-06		306.844	0.00376032		1.20269e-05		307.558	0.00429695		1.58847e-05		306.219	0.00481437		2.01579e-05		305.458	0.00537378		2.50347e-05		305.918	0.00597732		3.05429e-05
298	307.934	0.000766761		8.60563e-07		307.972	0.00154577		2.32852e-06		306.505	0.00219983		4.12626e-06		306.239	0.00272751		6.19793e-06		305.749	0.00323422		8.80132e-06		306.205	0.00375093		1.20199e-05		306.71	0.00428733		1.58659e-05		305.834	0.00480316		2.01263e-05		304.972	0.00535609		2.49757e-05		305.265	0.00595608		3.04712e-05
300	307.059	0.000739583		8.43515e-07		307.055	0.00151608		2.31822e-06		305.807	0.00217682		4.13062e-06		305.447	0.00271521		6.21573e-06		305.031	0.00322268		8.80438e-06		305.681	0.00373982		1.2008e-05		305.999	0.0042756		1.58397e-05		305.5	0.00479087		2.009e-05		304.546	0.00533784		2.49123e-05		304.78	0.00593353		3.03903e-05
302	306.384	0.000712659		8.2449e-07		306.318	0.00148394		2.30138e-06		304.936	0.00215064		4.12685e-06		304.839	0.0026999		6.2264e-06		304.596	0.0032094		8.80311e-06		305.164	0.0037271		1.19916e-05		305.254	0.00426135		1.58044e-05		305.04	0.00477737		2.00483e-05		303.987	0.00531874		2.48432e-05		304.433	0.00591047		3.03045e-05
304	305.791	0.000686084		8.0381e-07		305.609	0.00145026		2.27912e-06		304.578	0.00212223		4.11649e-06		304.313	0.0026817		6.22981e-06		303.985	0.00319445		8.79759e-06		304.882	0.00371339		1.19724e-05		304.738	0.00424588		1.57646e-05		304.606	0.00476277		2.00018e-05		303.74	0.00529916		2.47703e-05		304.336	0.00588711		3.02149e-05
306	305.096	0.000660006		7.81824e-07		305.084	0.00141542		2.252e-06		304.006	0.00209217		4.1005e-06		303.577	0.0026612		6.22711e-06		303.662	0.00317796		8.78807e-06		304.474	0.00369841		1.19496e-05		304.324	0.0042294		1.5721e-05		304.18	0.00474674		1.99489e-05		303.43	0.00527927		2.46947e-05		303.733	0.00586319		3.01202e-05
308	304.482	0.00063468		7.58924e-07		304.699	0.00137996		2.2208e-06		303.549	0.00206041		4.07867e-06		303.03	0.00263804		6.21705e-06		303.032	0.00315992		8.77437e-06		304.398	0.00368272		1.1925e-05		303.63	0.00421157		1.56723e-05		303.831	0.00472979		1.98918e-05		303.388	0.00525931		2.46176e-05		303.299	0.00583835		3.00183e-05
310	303.966	0.000610112		7.35354e-07		304.389	0.00134472		2.18679e-06		302.962	0.00202714		4.0512e-06		302.696	0.00261308		6.20155e-06		302.614	0.00313993		8.75513e-06		304.191	0.00366621		1.18984e-05		303.284	0.00419245		1.56185e-05		303.279	0.00471167		1.98294e-05		303.261	0.00523951		2.45405e-05		302.786	0.00581304		2.99118e-05
312	303.456	0.000586513		7.11439e-07		304.034	0.00130961		2.15002e-06		302.443	0.00199215		4.01754e-06		302.365	0.00258648		6.18083e-06		302.516	0.00311889		8.73293e-06		303.968	0.00364907		1.18702e-05		302.885	0.00417283		1.5563e-05		302.978	0.00469232		1.97613e-05		303.081	0.00521936		2.44608e-05		302.472	0.00578729		2.98007e-05
314	302.9	0.000563669		6.8725e-07		303.639	0.0012746		2.11066e-06		302.197	0.00195637		3.9795e-06		302.121	0.00255837		6.15506e-06		302.253	0.00309686		8.70796e-06		303.768	0.00363082		1.18387e-05		302.816	0.00415275		1.55058e-05		302.788	0.00467264		1.96916e-05		302.84	0.00519881		2.43785e-05		302.157	0.00576136		2.96868e-05
316	302.692	0.000542032		6.63212e-07		303.042	0.00123956		2.06873e-06		302.044	0.0019203		3.93805e-06		301.626	0.00252863		6.12363e-06		301.951	0.00307362		8.67929e-06		303.567	0.00361176		1.18049e-05		302.838	0.00413267		1.5449e-05		302.879	0.00465262		1.96204e-05		302.412	0.00517748		2.42914e-05		302.19	0.00573561		2.95723e-05
318	302.323	0.000521809		6.39611e-07		302.741	0.00120479		2.02474e-06		301.69	0.00188371		3.89278e-06		301.462	0.00249774		6.08769e-06		301.467	0.00304891		8.64597e-06		303.252	0.00359159		1.17678e-05		302.8	0.00411261		1.53928e-05		303.044	0.00463289		1.95506e-05		302.507	0.00515601		2.42029e-05		302.237	0.00571046		2.94598e-05
320	302.017	0.000502489		6.16299e-07		302.579	0.00117065		1.97935e-06		301.687	0.00184703		3.84454e-06		301.348	0.00246597		6.04778e-06		301.192	0.00302296		8.60856e-06		302.925	0.0035702		1.17267e-05		302.846	0.00409291		1.53386e-05		302.831	0.00461315		1.94808e-05		302.497	0.00513491		2.4116e-05		302.081	0.00568538		2.93463e-05
322	301.853	0.000484521		5.93622e-07		302.315	0.00113778		1.93351e-06		301.573	0.00181051		3.79387e-06		301.428	0.00243379		6.00502e-06		301.227	0.00299607		8.56784e-06		302.875	0.00354789		1.16828e-05		302.855	0.00407266		1.52827e-05		302.816	0.0045931		1.94096e-05		302.519	0.00511377		2.40283e-05		301.818	0.00566031		2.92315e-05
324	301.703	0.000467981		5.71735e-07		302.111	0.00110575		1.88692e-06		301.455	0.00177407		3.74062e-06		301.276	0.00240119		5.95924e-06		301.393	0.00296887		8.52565e-06		302.549	0.00352458		1.16355e-05		302.741	0.00405214		1.52262e-05		302.832	0.00457315		1.93391e-05		302.601	0.00509286		2.39414e-05		301.671	0.00563519		2.91152e-05
326	301.73	0.000452713		5.50651e-07		302.24	0.001075		1.84024e-06		301.324	0.00173784		3.68511e-06		301.166	0.0023679		5.90964e-06		301.339	0.00294132		8.48174e-06		302.677	0.00350093		1.15873e-05		302.968	0.00403155		1.517e-05		302.662	0.0045528		1.92671e-05		302.631	0.00507222		2.38557e-05		301.809	0.00561045		2.89999e-05
328	301.662	0.000438881		5.30528e-07		302.349	0.00104601		1.79421e-06		301.383	0.00170217		3.62804e-06		301.003	0.00233413		5.85665e-06		301.315	0.00291315		8.43512e-06		302.673	0.0034769		1.15377e-05		303.045	0.00401109		1.51149e-05		302.818	0.00453239		1.9195e-05		302.667	0.00505168		2.37703e-05		301.834	0.00558614		2.88861e-05
330	301.672	0.000426022		5.11208e-07		302.328	0.00101852		1.74874e-06		301.585	0.00166747		3.57018e-06		301.099	0.00230022		5.80103e-06		301.308	0.00288458		8.38635e-06		302.662	0.00345257		1.14871e-05		303.303	0.00399058		1.506e-05		303.183	0.00451261		1.9126e-05		302.944	0.00503135		2.36857e-05		301.745	0.00556217		2.87733e-05
332	301.753	0.000414587		4.9294e-07		302.417	0.000992577		1.70402e-06		301.588	0.00163373		3.51163e-06		301.112	0.00226626		5.74291e-06		301.52	0.00285558		8.33513e-06		302.521	0.00342766		1.14342e-05		303.594	0.00397033		1.50065e-05		303.515	0.00449369		1.90612e-05		303.12	0.00501183		2.36051e-05		302.013	0.00553881		2.86633e-05
334	301.793	0.000404364		4.75678e-07		302.262	0.000967992		1.66e-06		301.828	0.00160114		3.45282e-06		301.307	0.00223261		5.68314e-06		301.894	0.00282684		8.28343e-06		302.668	0.00340238		1.13797e-05		304.08	0.00395085		1.49562e-05		303.876	0.00447532		1.89991e-05		303.594	0.0049931		2.35283e-05		302.223	0.00551628		2.85572e-05
336	301.831	0.000395209		4.594e-07		302.115	0.000944416		1.61648e-06		302.075	0.00156986		3.39416e-06		301.496	0.0021998		5.62294e-06		302.16	0.00279837		8.23107e-06		302.727	0.00337694		1.13242e-05		304.485	0.0039317		1.49074e-05		303.886	0.00445745		1.89395e-05		303.779	0.00497546		2.34568e-05		302.472	0.00549458		2.8455e-05
338	301.915	0.000387031		4.4408e-07		302.257	0.000922115		1.57383e-06		302.214	0.0015398		3.33557e-06		302.013	0.00216777		5.56209e-06		302.588	0.00277028		8.17821e-06		302.978	0.00335175		1.12691e-05		304.773	0.00391291		1.486e-05		304.292	0.00443993		1.88816e-05		304.32	0.00495843		2.33882e-05		302.965	0.00547426		2.83599e-05
340	301.939	0.000379681		4.29663e-07		302.377	0.000901553		1.53264e-06		302.345	0.00151082		3.27698e-06		302.384	0.00213687		5.50138e-06		302.788	0.00274264		8.12492e-06		303.348	0.00332693		1.12144e-05		305.097	0.00389428		1.48132e-05		304.797	0.00442361		1.8829e-05		304.718	0.00494264		2.33254e-05		303.237	0.00545509		2.82706e-05
342	302.045	0.000373117		4.16134e-07		302.486	0.000882467		1.49279e-06		302.614	0.00148313		3.21879e-06		302.751	0.00210708		5.44077e-06		303.187	0.00271535		8.07073e-06		303.826	0.00330299		1.11618e-05		305.496	0.00387616		1.47681e-05		305.321	0.00440841		1.87811e-05		305.309	0.00492845		2.32699e-05		303.778	0.00543725		2.81878e-05
344	302.261	0.000367492		4.0355e-07		302.535	0.000864815		1.45434e-06		302.855	0.00145681		3.16125e-06		303.146	0.00207836		5.38013e-06		303.729	0.0026891		8.01736e-06		304.254	0.00327981		1.11107e-05		306.007	0.00385891		1.47259e-05		305.825	0.00439435		1.8738e-05		305.986	0.00491567		2.32208e-05		304.202	0.005421		2.81129e-05
346	302.463	0.000362874		3.9195e-07		302.623	0.000848292		1.41711e-06		303.231	0.00143211		3.10486e-06		303.442	0.00205085		5.31977e-06		304.047	0.00266366		7.9641e-06		304.614	0.00325756		1.10615e-05		306.362	0.00384233		1.46856e-05		306.678	0.0043822		1.87023e-05		306.591	0.00490469		2.31795e-05		304.983	0.00540671		2.80476e-05
348	302.765	0.000359357		3.81382e-07		302.84	0.000833462		1.38165e-06		303.453	0.00140895		3.04964e-06		303.703	0.0020244		5.25939e-06		304.578	0.00263922		7.91131e-06		304.995	0.00323573		1.10123e-05		306.848	0.00382652		1.46474e-05		307.079	0.00437116		1.8671e-05		307.138	0.00489521		2.31447e-05		305.755	0.00539475		2.79936e-05
350	303.015	0.000356791		3.71794e-07		303.228	0.000820445		1.34815e-06		303.699	0.00138709		2.99535e-06		304.102	0.00199911		5.19924e-06		305.073	0.00261594		7.85924e-06		305.421	0.00321498		1.0965e-05		307.473	0.00381172		1.46119e-05		307.681	0.00436145		1.86445e-05		307.641	0.00488754		2.31174e-05		306.574	0.00538552		2.79523e-05
352	303.412	0.000355271		3.63224e-07		303.742	0.000809365		1.31678e-06		303.974	0.00136693		2.94263e-06		304.52	0.00197516		5.13972e-06		305.614	0.00259406		7.80844e-06		306.075	0.00319552		1.09201e-05		308.067	0.00379857		1.4581e-05		308.379	0.0043533		1.86236e-05		308.091	0.00488113		2.30954e-05		307.071	0.00537817		2.79197e-05
354	303.644	0.000354618		3.55619e-07		304.182	0.000800467		1.28781e-06		304.248	0.0013484		2.8915e-06		305.157	0.00195321		5.08209e-06		305.961	0.00257334		7.75818e-06		306.517	0.00317764		1.0878e-05		308.766	0.00378704		1.45543e-05		309.083	0.00434716		1.86095e-05		308.642	0.0048761		2.30788e-05		307.541	0.00537256		2.78949e-05
356	304.04	0.000354817		3.48965e-07		304.304	0.000793244		1.26091e-06		304.603	0.00133155		2.8421e-06		305.787	0.00193337		5.0266e-06		306.378	0.00255368		7.70826e-06		307.117	0.00316093		1.08377e-05		309.398	0.00377714		1.45317e-05		309.848	0.00434332		1.86029e-05		309.341	0.00487342		2.30714e-05		308.095	0.00536873		2.7878e-05
358	304.408	0.000355931		3.43277e-07		304.664	0.000787367		1.23589e-06		305.066	0.0013167		2.79498e-06		306.589	0.00191591		4.97376e-06		307.056	0.00253569		7.65988e-06		307.767	0.00314595		1.08002e-05		310.118	0.00376936		1.45144e-05		310.494	0.00434146		1.86027e-05		310.058	0.00487318		2.30732e-05		308.748	0.00536689		2.78696e-05
360	304.815	0.000357954		3.38557e-07		305.052	0.000782906		1.21283e-06		305.126	0.00130351		2.74988e-06		307.072	0.00190094		4.9238e-06		307.761	0.00252014		7.61471e-06		308.299	0.00313262		1.07655e-05		310.811	0.00376376		1.45024e-05		311.264	0.00434204		1.861e-05		310.647	0.00487526		2.30836e-05		309.292	0.00536745		2.78714e-05
362	305.043	0.000360635		3.34722e-07		305.419	0.00078023		1.19205e-06		305.506	0.00129172		2.70656e-06		307.342	0.00188742		4.87514e-06		308.429	0.00250714		7.57292e-06		308.93	0.00312162		1.07348e-05		311.551	0.00376035		1.44954e-05		312.16	0.00434553		1.8626e-05		311.432	0.00488015		2.3104e-05		310.063	0.00537073		2.78845e-05
364	305.482	0.000364025		3.31778e-07		305.87	0.000779258		1.17355e-06		305.869	0.00128204		2.66596e-06		307.988	0.0018754		4.82799e-06		309.118	0.0024962		7.53355e-06		309.665	0.00311276		1.07078e-05		312.191	0.00375927		1.44937e-05		313.093	0.00435292		1.86533e-05		312.147	0.00488809		2.31352e-05		310.95	0.0053773		2.79108e-05
366	305.928	0.000368415		3.29837e-07		306.358	0.000780206		1.15751e-06		306.494	0.00127474		2.6285e-06		308.343	0.00186535		4.78315e-06		309.978	0.00248842		7.49873e-06		310.396	0.00310657		1.06854e-05		312.775	0.00376026		1.44965e-05		314.051	0.00436388		1.86908e-05		313.228	0.00490045		2.31812e-05		311.715	0.00538756		2.79516e-05
368	306.383	0.000373664		3.28849e-07		306.676	0.000782623		1.14368e-06		306.897	0.00126965		2.59413e-06		308.744	0.00185718		4.7406e-06		310.664	0.00248353		7.46803e-06		311.375	0.00310371		1.06691e-05		313.524	0.0037637		1.45047e-05		315.169	0.00437895		1.87397e-05		314.37	0.00491797		2.32442e-05		312.497	0.00540102		2.80048e-05
370	306.873	0.000379861		3.28853e-07		306.994	0.000786443		1.13205e-06		307.243	0.0012668		2.56301e-06		309.329	0.00185108		4.70074e-06		311.319	0.00248093		7.44042e-06		311.987	0.00310442		1.06593e-05		314.152	0.0037701		1.45194e-05		316.198	0.00439892		1.88018e-05		315.204	0.00494016		2.33222e-05		313.437	0.00541918		2.80754e-05
372	307.38	0.00038703		3.29889e-07		307.79	0.000792356		1.1231e-06		307.602	0.00126586		2.53487e-06		309.939	0.00184767		4.66459e-06		311.865	0.00248048		7.41573e-06		312.623	0.00310735		1.06532e-05		314.862	0.00377933		1.45401e-05		317.047	0.00442328		1.88755e-05		316.019	0.00496682		2.34145e-05		314.319	0.00544193		2.8163e-05
374	308.141	0.000395691		3.32166e-07		308.419	0.000800667		1.11712e-06		308.418	0.00126745		2.51047e-06		310.181	0.00184577		4.63069e-06		312.533	0.00248238		7.39441e-06		313.424	0.00311322		1.06523e-05		315.423	0.00379119		1.45666e-05		317.744	0.00445053		1.89573e-05		316.814	0.0049976		2.35202e-05		315.144	0.00546974		2.82688e-05
376	308.673	0.000405903		3.35773e-07		308.997	0.000811084		1.11399e-06		309.072	0.00127226		2.49063e-06		310.799	0.00184615		4.60017e-06		313.215	0.00248717		7.37746e-06		314.122	0.0031227		1.0658e-05		316.239	0.00380655		1.46007e-05		318.099	0.00448003		1.90456e-05		317.466	0.00503259		2.36393e-05		315.751	0.00550144		2.83891e-05
378	309.499	0.000417515		3.40704e-07		309.931	0.000824577		1.11442e-06		309.426	0.00127943		2.47465e-06		311.409	0.00184963		4.57435e-06		313.767	0.00249466		7.36473e-06		315.017	0.00313591		1.06706e-05		316.885	0.00382602		1.46438e-05		318.535	0.00451128		1.91391e-05		318.049	0.00507096		2.37698e-05		316.123	0.005537		2.85237e-05
380	310.291	0.000431114		3.47225e-07		310.77	0.000841321		1.11868e-06		309.923	0.00128886		2.46253e-06		312.138	0.00185624		4.5535e-06		314.48	0.00250485		7.3564e-06		315.76	0.00315324		1.06909e-05		317.417	0.00384855		1.46939e-05		319.079	0.00454428		1.9238e-05		318.557	0.005112		2.39099e-05		316.634	0.00557475		2.86677e-05
382	311.221	0.000446914		3.55546e-07		311.612	0.000861642		1.12714e-06		310.476	0.00130127		2.45505e-06		312.798	0.00186646		4.5384e-06		315.157	0.00251855		7.3539e-06		316.233	0.00317347		1.07168e-05		317.718	0.00387308		1.47488e-05		319.332	0.00457939		1.93431e-05		318.649	0.0051546		2.40567e-05		316.792	0.00561509		2.88225e-05
384	312.144	0.000465129		3.65872e-07		312.61	0.000885358		1.13987e-06		311.066	0.00131686		2.45261e-06		313.451	0.00188027		4.52925e-06		316.026	0.00253639		7.35837e-06		317.239	0.00319737		1.07498e-05		318.192	0.00390025		1.48099e-05		319.329	0.00461425		1.94492e-05		318.342	0.00519612		2.42032e-05		316.844	0.00565602		2.89819e-05
386	313.143	0.000486185		3.78508e-07		313.819	0.000913598		1.1578e-06		311.768	0.00133606		2.4558e-06		313.956	0.00189736		4.52596e-06		316.368	0.00255767		7.36913e-06		317.92	0.00322585		1.07919e-05		318.562	0.00392969		1.48765e-05		319.144	0.0046476		1.95531e-05		318.035	0.0052345		2.43437e-05		316.813	0.00569696		2.91443e-05
388	314.03	0.000509831		3.93587e-07		314.628	0.000946725		1.18149e-06		312.696	0.00135992		2.46583e-06		314.396	0.00191727		4.52824e-06		317.053	0.00258174		7.38552e-06		318.436	0.00325795		1.08416e-05		318.944	0.00396215		1.49505e-05		318.751	0.00467873		1.9653e-05		317.481	0.00526978		2.44776e-05		316.53	0.00573628		2.93045e-05
390	314.896	0.000535654		4.11141e-07		315.61	0.00098416		1.21097e-06		314.102	0.00138988		2.48436e-06		314.955	0.0019401		4.53638e-06		317.56	0.0026098		7.40957e-06		318.601	0.00329236		1.0897e-05		319.15	0.00399655		1.50299e-05		318.639	0.00470823		1.97497e-05		316.863	0.00530096		2.46015e-05		316.168	0.00577376		2.94617e-05
392	315.84	0.000564447		4.31606e-07		316.195	0.00102486		1.246e-06		314.798	0.00142641		2.51236e-06		315.455	0.00196687		4.55182e-06		318.149	0.00264052		7.43974e-06		318.88	0.00332741		1.09555e-05		319.163	0.00403174		1.51127e-05		318.319	0.00473698		1.98452e-05		316.183	0.00532751		2.47131e-05		315.511	0.00580716		2.96081e-05
394	316.802	0.000595802		4.55059e-07		317.302	0.00106956		1.28723e-06		315.75	0.00146796		2.54901e-06		315.776	0.00199649		4.57367e-06		318.148	0.00267241		7.47425e-06		318.918	0.00336309		1.10172e-05		319.075	0.00406669		1.51967e-05		318.012	0.0047641		1.99372e-05		315.729	0.00535144		2.48174e-05		314.905	0.00583624		2.97422e-05
396	317.467	0.000629271		4.81537e-07		317.982	0.00111835		1.33514e-06		316.427	0.00151483		2.59509e-06		316.086	0.00202973		4.60314e-06		318.042	0.00270437		7.51168e-06		318.75	0.00339752		1.1079e-05		318.587	0.00409947		1.52782e-05		317.356	0.00478907		2.00242e-05		315.168	0.00537268		2.49139e-05		314.237	0.00586166		2.98653e-05
398	318.015	0.000663446		5.10627e-07		318.726	0.00117088		1.38986e-06		317.271	0.00156624		2.65041e-06		316.365	0.00206644		4.6405e-06		317.731	0.00273541		7.55056e-06		318.319	0.00342999		1.11395e-05		318.033	0.00412896		1.53542e-05		316.515	0.00481031		2.0102e-05		314.661	0.00539099		2.50012e-05		313.599	0.00588334		2.99764e-05
400	318.43	0.000698105		5.42208e-07		319.326	0.0012263		1.45128e-06		317.957	0.00162305		2.71626e-06		316.563	0.00210575		4.68515e-06		317.459	0.00276476		7.58958e-06		317.695	0.00345882		1.11954e-05		317.294	0.00415379		1.54215e-05		315.537	0.0048265		2.01662e-05		313.784	0.00540587		2.50775e-05		312.77	0.00590102		3.00735e-05
402	318.785	0.000732143		5.75765e-07		319.859	0.0012834		1.51884e-06		318.803	0.00168485		2.79288e-06		316.602	0.00214719		4.73686e-06		316.989	0.00279239		7.62849e-06		317.059	0.00348312		1.12444e-05		316.629	0.00417475		1.54808e-05		314.708	0.00483795		2.0217e-05		312.935	0.00541638		2.5139e-05		311.739	0.00591404		3.01533e-05
404	318.717	0.000763917		6.10401e-07		319.934	0.00134134		1.59209e-06		319.064	0.00175051		2.87986e-06		316.873	0.00219194		4.79739e-06		316.578	0.00281834		7.66709e-06		316.501	0.00350397		1.1288e-05		315.82	0.00419153		1.55311e-05		313.768	0.00484589		2.0257e-05		312.019	0.00542307		2.51868e-05		310.843	0.0059224		3.02147e-05
406	318.544	0.000792082		6.45102e-07		319.657	0.00139537		1.66764e-06		319.135	0.00181568		2.97361e-06		316.808	0.00223954		4.86681e-06		316.011	0.00284431		7.708e-06		315.725	0.00352123		1.13254e-05		315.116	0.00420466		1.55729e-05		312.873	0.00484979		2.02841e-05		311.363	0.00542589		2.522e-05		310.045	0.0059275		3.02627e-05
408	318.114	0.00081571		6.78846e-07		319.185	0.00144477		1.74412e-06		318.831	0.00187852		3.07216e-06		316.751	0.00228796		4.94299e-06		315.611	0.00286953		7.75008e-06		315.041	0.00353545		1.13571e-05		314.467	0.00421375		1.56045e-05		311.977	0.00485019		2.02993e-05		310.552	0.00542609		2.52427e-05		309.219	0.00592914		3.02955e-05
410	317.636	0.000833399		7.10275e-07		318.251	0.0014853		1.81736e-06		318.071	0.00193637		3.17228e-06		316.62	0.00233684		5.02573e-06		314.95	0.0028934		7.79239e-06		314.397	0.0035472		1.1384e-05		313.365	0.00421911		1.56262e-05		311.398	0.00484824		2.03058e-05		309.606	0.00542272		2.52507e-05		308.661	0.00592785		3.03151e-05
412	316.902	0.00084575		7.38878e-07		317.293	0.00151755		1.88625e-06		317.204	0.00198633		3.26985e-06		316.408	0.00238527		5.11395e-06		314.419	0.0029165		7.83583e-06		313.823	0.00355657		1.14061e-05		312.775	0.00422075		1.56375e-05		310.396	0.0048438		2.03029e-05		308.754	0.00541569		2.52429e-05		308.087	0.00592419		3.03234e-05
414	316.13	0.00085224		7.6374e-07		316.469	0.00154177		1.94958e-06		316.495	0.00202923		3.36424e-06		315.788	0.00243089		5.2044e-06		313.539	0.00293799		7.87898e-06		313.335	0.00356462		1.14255e-05		311.911	0.00421985		1.5641e-05		309.479	0.00483611		2.02878e-05		308.085	0.00540649		2.5225e-05		307.305	0.00591827		3.03206e-05
416	315.364	0.000853726		7.84659e-07		315.383	0.00155837		2.00647e-06		315.53	0.002065		3.45397e-06		315.383	0.0024727		5.29507e-06		313.047	0.00295823		7.92249e-06		312.554	0.00357068		1.14406e-05		311.095	0.00421614		1.56355e-05		308.59	0.00482543		2.02606e-05		307.206	0.00539481		2.51953e-05		306.764	0.00590998		3.03059e-05
418	314.421	0.000850289		8.01173e-07		314.131	0.001567		2.05544e-06		314.461	0.00209306		3.53696e-06		314.333	0.00250987		5.38403e-06		312.395	0.00297772		7.96736e-06		311.91	0.00357492		1.14517e-05		310.652	0.00421079		1.56242e-05		307.859	0.00481247		2.02236e-05		306.466	0.00538068		2.51536e-05		306.249	0.0058996		3.02804e-05
420	313.533	0.00084222		8.13065e-07		313.319	0.00156888		2.09659e-06		313.452	0.0021135		3.61198e-06		313.404	0.00254078		5.46781e-06		311.823	0.00299586		8.01261e-06		311.04	0.00357709		1.1458e-05		309.917	0.00420363		1.56065e-05		307.296	0.00479825		2.01804e-05		305.868	0.00536454		2.51015e-05		305.853	0.00588739		3.0245e-05
422	312.802	0.000831089		8.20911e-07		312.28	0.00156509		2.13022e-06		312.341	0.00212708		3.67871e-06		312.346	0.00256546		5.54519e-06		310.908	0.00301148		8.05573e-06		310.195	0.00357749		1.14601e-05		309.081	0.00419409		1.55804e-05		306.756	0.00478273		2.01307e-05		305.285	0.00534706		2.50419e-05		305.1	0.00587323		3.01989e-05
424	311.991	0.000817124		8.24764e-07		311.304	0.00155612		2.15621e-06		311.583	0.00213453		3.73705e-06		311.177	0.00258366		5.61447e-06		310.218	0.00302452		8.09638e-06		309.263	0.0035753		1.14558e-05		308.429	0.00418294		1.55481e-05		306.124	0.004766		2.0075e-05		304.871	0.00532826		2.49747e-05		304.543	0.00585685		3.01402e-05
426	311.18	0.000800824		8.24854e-07		310.374	0.00154251		2.17461e-06		310.598	0.0021366		3.78724e-06		310.229	0.00259645		5.67632e-06		309.51	0.00303466		8.13352e-06		308.519	0.0035716		1.14477e-05		307.738	0.00417028		1.55099e-05		305.703	0.00474829		2.00141e-05		304.232	0.00530836		2.49008e-05		303.91	0.00583892		3.00724e-05
428	310.207	0.000782198		8.21204e-07		309.569	0.00152529		2.18619e-06		309.543	0.00213292		3.82786e-06		309.068	0.00260372		5.72956e-06		308.934	0.00304267		8.16852e-06		307.827	0.00356677		1.14369e-05		307.143	0.00415641		1.54667e-05		305.212	0.00472974		1.99485e-05		304.015	0.00528755		2.48212e-05		303.46	0.00581949		2.99954e-05
430	309.404	0.000761798		8.1418e-07		308.939	0.00150531		2.19173e-06		308.637	0.00212406		3.85898e-06		308.397	0.00260652		5.77528e-06		308.371	0.00304824		8.2004e-06		307.305	0.00356103		1.14242e-05		306.551	0.00414141		1.54187e-05		305.265	0.00471103		1.98811e-05		303.548	0.00526625		2.4738e-05		303.053	0.00579887		2.99108e-05
432	308.853	0.000740606		8.04484e-07		308.236	0.00148266		2.19122e-06		307.708	0.00211109		3.8817e-06		307.501	0.00260541		5.81396e-06		307.705	0.00305114		8.22824e-06		306.776	0.00355446		1.14098e-05		306.245	0.00412584		1.53678e-05		305.145	0.00469254		1.98136e-05		303.483	0.00524437		2.46505e-05		302.83	0.00577722		2.98194e-05
434	308.112	0.000719272		7.92683e-07		307.707	0.00145783		2.18511e-06		307.135	0.00209453		3.8964e-06		306.703	0.00260029		5.84472e-06		306.826	0.00305114		8.25104e-06		306.365	0.00354736		1.13948e-05		305.724	0.00410997		1.53153e-05		304.52	0.00467345		1.97426e-05		303.314	0.00522268		2.45628e-05		302.481	0.00575518		2.97248e-05
436	307.431	0.000697401		7.7874e-07		306.974	0.00143151		2.17421e-06		306.743	0.0020757		3.90511e-06		306.108	0.00259182		5.86842e-06		306.044	0.00304802		8.26776e-06		305.75	0.0035391		1.13774e-05		305.227	0.00409347		1.52598e-05		304.245	0.00465326		1.96659e-05		302.976	0.00520051		2.44714e-05		302.357	0.0057326		2.96259e-05
438	306.849	0.000675492		7.63127e-07		306.496	0.00140354		2.15836e-06		306.085	0.00205438		3.90722e-06		305.529	0.00258057		5.88585e-06		305.274	0.00304192		8.27823e-06		305.166	0.00352929		1.13563e-05		304.643	0.00407611		1.52008e-05		304.241	0.00463307		1.95883e-05		302.73	0.00517793		2.43768e-05		302.123	0.00570969		2.95241e-05
440	306.251	0.000653678		7.4612e-07		305.74	0.00137427		2.13802e-06		305.555	0.0020308		3.90291e-06		304.956	0.00256652		5.89656e-06		304.661	0.00303351		8.28386e-06		304.761	0.00351839		1.1333e-05		304.004	0.00405797		1.51385e-05		303.852	0.00461274		1.95093e-05		302.684	0.00515522		2.42806e-05		301.987	0.00568645		2.94193e-05
442	305.763	0.000632332		7.28124e-07		305.28	0.00134401		2.11362e-06		305.099	0.00200509		3.89227e-06		304.41	0.00255029		5.90168e-06		304.186	0.00302302		8.28489e-06		304.288	0.00350641		1.13073e-05		303.645	0.00403904		1.5073e-05		303.56	0.00459151		1.94255e-05		302.695	0.00513273		2.41843e-05		301.885	0.00566297		2.93121e-05
444	305.306	0.000611628		7.09429e-07		304.647	0.00131297		2.08553e-06		304.761	0.00197793		3.87645e-06		304.096	0.00253188		5.90093e-06		303.834	0.00301085		8.28225e-06		304.279	0.00349419		1.12821e-05		303.361	0.00401991		1.50067e-05		303.285	0.00456985		1.93391e-05		302.469	0.00510992		2.40855e-05		301.822	0.00563937		2.9203e-05
446	304.877	0.000591467		6.90145e-07		304.212	0.00128141		2.05414e-06		304.398	0.00194939		3.85552e-06		303.932	0.00251187		5.89541e-06		303.718	0.00299753		8.27724e-06		303.935	0.00348128		1.12558e-05		303.095	0.00400091		1.49409e-05		303.041	0.00454778		1.92503e-05		302.328	0.00508687		2.39846e-05		302.003	0.00561602		2.90945e-05
448	304.44	0.000571989		6.70505e-07		303.95	0.00125008		2.02055e-06		304.005	0.00191975		3.82992e-06		303.687	0.00249072		5.88607e-06		303.366	0.00298279		8.2688e-06		303.756	0.00346768		1.12285e-05		303.108	0.00398197		1.48756e-05		302.86	0.00452565		1.91606e-05		302.427	0.00506387		2.38831e-05		302.335	0.00559313		2.89877e-05
450	304.086	0.000553195		6.50669e-07		303.71	0.0012194		1.98543e-06		303.675	0.00188908		3.79969e-06		303.677	0.00246842		5.87272e-06		303.244	0.00296705		8.258e-06		303.467	0.00345332		1.11997e-05		303.085	0.00396366		1.48131e-05		302.728	0.0045034		1.90697e-05		302.387	0.00504092		2.37809e-05		302.302	0.00557077		2.88829e-05
452	303.723	0.000535176		6.30814e-07		303.641	0.00118942		1.94903e-06		303.443	0.00185763		3.76528e-06		303.407	0.00244514		5.85565e-06		303.02	0.00295027		8.24453e-06		303.302	0.00343823		1.11697e-05		302.958	0.00394554		1.47519e-05		302.658	0.0044814		1.89795e-05		302.414	0.00501824		2.36794e-05		302.479	0.00554836		2.87769e-05
454	303.533	0.000518152		6.1116e-07		303.507	0.00116038		1.91182e-06		303.358	0.00182607		3.72793e-06		303.303	0.00242047		5.83365e-06		302.753	0.00293217		8.22742e-06		303.318	0.00342283		1.11396e-05		303.16	0.00392775		1.46926e-05		302.775	0.00445978		1.88905e-05		302.476	0.00499563		2.35773e-05		302.816	0.00552662		2.86738e-05
456	303.207	0.000502027		5.91784e-07		303.476	0.00113216		1.87382e-06		302.966	0.00179419		3.68726e-06		302.935	0.00239462		5.80711e-06		302.377	0.00291267		8.20614e-06		303.168	0.00340696		1.11089e-05		303.073	0.00391034		1.46354e-05		302.862	0.00443896		1.8805e-05		302.579	0.00497334		2.34762e-05		302.991	0.0055055		2.85732e-05
458	303.078	0.00048685		5.7281e-07		303.086	0.0011048		1.83526e-06		302.673	0.00176188		3.64314e-06		302.702	0.00236754		5.77572e-06		302.329	0.00289217		8.18179e-06		303.163	0.00339065		1.10777e-05		303.021	0.00389286		1.45787e-05		302.879	0.00441858		1.87212e-05		302.58	0.00495136		2.33759e-05		303.091	0.00548441		2.8472e-05
460	302.907	0.000472717		5.54367e-07		302.983	0.00107794		1.79587e-06		302.454	0.0017296		3.59648e-06		302.868	0.00233983		5.7408e-06		302.38	0.00287082		8.15462e-06		303.147	0.00337377		1.10453e-05		303.05	0.00387519		1.45221e-05		302.906	0.00439827		1.86378e-05		302.741	0.00492976		2.32768e-05		303.521	0.00546383		2.83726e-05
462	302.717	0.000459547		5.36493e-07		303.038	0.00105216		1.75644e-06		302.51	0.00169749		3.54763e-06		302.893	0.00231208		5.70367e-06		302.415	0.00284913		8.12589e-06		303.068	0.00335631		1.10117e-05		303.243	0.00385813		1.44686e-05		303.043	0.00437851		1.85568e-05		302.878	0.00490864		2.31796e-05		303.644	0.00544391		2.82759e-05
464	302.861	0.000447479		5.1931e-07		303.006	0.00102753		1.7172e-06		302.767	0.00166652		3.49837e-06		302.644	0.00228358		5.6626e-06		302.849	0.00282743		8.09644e-06		303.15	0.00333854		1.09775e-05		303.356	0.00384144		1.44174e-05		302.933	0.00435908		1.84774e-05		302.914	0.00488775		2.3083e-05		304.044	0.0054247		2.81821e-05
466	302.864	0.000436675		5.02967e-07		302.961	0.00100424		1.67846e-06		302.937	0.00163674		3.44887e-06		302.815	0.00225488		5.61875e-06		302.839	0.00280562		8.0658e-06		303.096	0.00332039		1.09424e-05		303.49	0.00382481		1.43671e-05		303.102	0.00434001		1.83998e-05		303.141	0.00486734		2.29882e-05		304.367	0.0054062		2.80912e-05
468	302.94	0.000426889		4.87404e-07		302.817	0.000981948		1.64002e-06		302.822	0.00160769		3.39847e-06		302.964	0.00222635		5.57289e-06		302.69	0.00278284		8.03138e-06		303.183	0.0033021		1.09072e-05		303.598	0.00380829		1.43181e-05		303.088	0.00432129		1.83241e-05		303.416	0.00484753		2.2896e-05		304.644	0.0053881		2.80016e-05
470	303.046	0.000418354		4.72775e-07		302.598	0.000960329		1.60166e-06		302.783	0.00157887		3.3465e-06		303.162	0.00219861		5.52644e-06		302.858	0.00275978		7.99493e-06		303.29	0.00328337		1.08706e-05		303.599	0.0037916		1.42692e-05		303.101	0.00430288		1.825e-05		303.409	0.00482821		2.28059e-05		305.256	0.00537122		2.79172e-05
472	303.087	0.000410572		4.58902e-07		302.873	0.000940102		1.5642e-06		302.959	0.00155106		3.29432e-06		303.306	0.00217099		5.47795e-06		303.325	0.00273691		7.95759e-06		303.607	0.00326495		1.08349e-05		304.092	0.00377555		1.42234e-05		303.14	0.00428458		1.81769e-05		303.55	0.0048092		2.2717e-05		305.403	0.00535516		2.78364e-05
474	303.223	0.000403839		4.45915e-07		303.047	0.000921602		1.52809e-06		303.127	0.00152447		3.24234e-06		303.499	0.00214386		5.42821e-06		303.423	0.00271442		7.91972e-06		303.785	0.00324675		1.07997e-05		304.429	0.00376031		1.4181e-05		303.326	0.00426681		1.81065e-05		303.807	0.00479067		2.26302e-05		305.861	0.00533939		2.77562e-05
476	303.433	0.000398159		4.3385e-07		303.306	0.000904696		1.49331e-06		303.467	0.0014994		3.19112e-06		303.6	0.00211708		5.37689e-06		303.654	0.00269194		7.8802e-06		303.815	0.0032284		1.07636e-05		305.121	0.00374607		1.41428e-05		303.696	0.00424992		1.80402e-05		304.241	0.00477321		2.25483e-05		306.344	0.00532482		2.76811e-05
478	303.54	0.000393459		4.22696e-07		303.792	0.000889633		1.46018e-06		303.466	0.00147549		3.14021e-06		303.846	0.002091		5.32471e-06		303.906	0.00266962		7.83935e-06		304.187	0.00321015		1.07274e-05		305.407	0.00373275		1.41081e-05		304.021	0.00423439		1.798e-05		304.469	0.00475671		2.24708e-05		306.66	0.00531102		2.76091e-05
480	303.781	0.000389479		4.12353e-07		304.078	0.000876617		1.42901e-06		303.68	0.00145294		3.09002e-06		304.248	0.00206605		5.27259e-06		304.346	0.00264789		7.79819e-06		304.444	0.00319222		1.06914e-05		305.815	0.00371988		1.40753e-05		304.52	0.00421989		1.79244e-05		304.801	0.00474089		2.23964e-05		307.095	0.00529826		2.75414e-05
482	304.045	0.000386612		4.02985e-07		304.412	0.000865188		1.39949e-06		303.925	0.00143183		3.04076e-06		304.505	0.00204217		5.22045e-06		304.803	0.00262711		7.75743e-06		304.681	0.00317463		1.06556e-05		306.203	0.00370793		1.40457e-05		304.987	0.00420715		1.78762e-05		304.975	0.00472607		2.23265e-05		307.473	0.00528645		2.74776e-05
484	304.288	0.000384693		3.94547e-07		304.892	0.000855707		1.37199e-06		304.132	0.00141227		2.99271e-06		304.827	0.00201944		5.1685e-06		305.394	0.00260751		7.71753e-06		304.964	0.00315762		1.06206e-05		306.764	0.0036967		1.40186e-05		305.624	0.00419564		1.78333e-05		305.505	0.00471241		2.22618e-05		307.867	0.00527573		2.74182e-05
486	304.605	0.000383681		3.87039e-07		305.188	0.000848204		1.34661e-06		304.51	0.00139449		2.9463e-06		305.247	0.00199807		5.11716e-06		305.845	0.00258923		7.67873e-06		305.411	0.0031414		1.05867e-05		306.972	0.00368627		1.3994e-05		306.161	0.00418582		1.77972e-05		305.96	0.00470054		2.22048e-05		308.392	0.00526642		2.73647e-05
488	304.989	0.000383758		3.80533e-07		305.412	0.000842008		1.3229e-06		304.991	0.00137869		2.90191e-06		305.812	0.00197863		5.06755e-06		306.284	0.00257197		7.64027e-06		306.052	0.00312661		1.05557e-05		307.3	0.00367609		1.39701e-05		306.418	0.00417714		1.77658e-05		306.408	0.00469031		2.21549e-05		308.801	0.00525831		2.73161e-05
490	305.269	0.000384799		3.74999e-07		305.727	0.000837001		1.3008e-06		305.604	0.00136532		2.86027e-06		306.252	0.00196091		5.01936e-06		306.715	0.00255583		7.60229e-06		306.464	0.00311313		1.05269e-05		307.811	0.00366697		1.39492e-05		306.909	0.0041696		1.77389e-05		307.082	0.00468175		2.2112e-05		309.663	0.00525238		2.72764e-05
492	305.435	0.000386121		3.70187e-07		306.263	0.000833887		1.2809e-06		306.344	0.00135467		2.82187e-06		306.714	0.00194526		4.97322e-06		307.302	0.00254115		7.56551e-06		306.668	0.00310043		1.0499e-05		308.291	0.00365906		1.39315e-05		307.787	0.00416394		1.77191e-05		307.489	0.00467492		2.20763e-05		310.218	0.00524873		2.72458e-05
494	305.786	0.000388103		3.66211e-07		306.755	0.000832806		1.26339e-06		306.854	0.00134669		2.78674e-06		307.041	0.00193124		4.92849e-06		307.936	0.00252879		7.53173e-06		307.031	0.00308842		1.04713e-05		308.819	0.00365227		1.39167e-05		308.35	0.00416049		1.77071e-05		308.15	0.00467001		2.20485e-05		310.648	0.00524689		2.72225e-05
496	306.211	0.000391145		3.63211e-07		307.321	0.000833666		1.24827e-06		307.695	0.00134182		2.75549e-06		307.471	0.00191928		4.88595e-06		308.629	0.00251813		7.49964e-06		307.42	0.0030777		1.04455e-05		309.181	0.00364655		1.39045e-05		309.021	0.00415882		1.77015e-05		308.794	0.0046676		2.20306e-05		311.367	0.00524726		2.7208e-05
498	306.597	0.000395105		3.61172e-07		307.868	0.000836672		1.23577e-06		308.37	0.00133973		2.72788e-06		307.983	0.00190936		4.84568e-06		309.105	0.00250973		7.47033e-06		308.026	0.00306868		1.04224e-05		309.662	0.00364213		1.38953e-05		309.937	0.0041597		1.77044e-05		309.372	0.00466755		2.20219e-05		312.048	0.00525005		2.72029e-05
500	307.045	0.000399849		3.6004e-07		308.554	0.000842093		1.22615e-06		309.225	0.0013412		2.70488e-06		308.392	0.001902		4.80863e-06		309.578	0.00250268		7.44211e-06		308.451	0.00306157		1.04025e-05		310.084	0.0036391		1.38893e-05		310.565	0.004163		1.77151e-05		309.844	0.00466924		2.202e-05		313.136	0.00525651		2.72117e-05
502	307.502	0.000405752		3.5997e-07		309.181	0.000849363		1.21909e-06		310.223	0.00134635		2.68675e-06		309.127	0.00189759		4.7755e-06		310.216	0.00249808		7.41712e-06		309.018	0.00305628		1.03855e-05		310.563	0.00363726		1.38859e-05		311.344	0.00416859		1.77332e-05		310.931	0.00467432		2.20306e-05		313.851	0.0052668		2.72346e-05
504	307.907	0.000412585		3.60909e-07		310.129	0.000859702		1.21548e-06		311.101	0.00135571		2.67421e-06		310.024	0.00189712		4.74792e-06		310.489	0.00249537		7.39437e-06		309.653	0.00305332		1.03726e-05		311.086	0.0036372		1.38864e-05		312.17	0.00417688		1.77595e-05		311.903	0.00468354		2.20559e-05		314.663	0.00528067		2.72706e-05
506	308.47	0.000420346		3.62875e-07		310.981	0.000873389		1.21566e-06		311.704	0.00136834		2.66652e-06		310.931	0.0019012		4.72693e-06		310.742	0.00249386		7.3727e-06		310.501	0.00305305		1.03645e-05		311.62	0.00363936		1.3892e-05		312.883	0.00418808		1.77944e-05		312.789	0.00469671		2.20949e-05		315.465	0.00529838		2.73207e-05
508	308.997	0.000429151		3.65946e-07		311.378	0.000889102		1.21895e-06		312.55	0.00138449		2.6641e-06		311.687	0.00190985		4.71277e-06		311.289	0.0024951		7.35494e-06		311.296	0.00305609		1.03626e-05		312.096	0.00364358		1.39022e-05		313.551	0.00420151		1.78359e-05		313.687	0.00471395		2.21477e-05		316.292	0.00532005		2.73849e-05
510	309.518	0.000439181		3.70213e-07		311.681	0.00090581		1.22473e-06		313.218	0.00140385		2.66689e-06		312.523	0.00192261		4.70514e-06		311.901	0.00249963		7.34221e-06		311.739	0.00306176		1.03656e-05		312.694	0.00365008		1.39175e-05		314.186	0.00421731		1.78843e-05		314.513	0.00473475		2.22128e-05		317.042	0.00534619		2.74651e-05
512	310.057	0.00045028		3.75657e-07		312.186	0.000923701		1.2331e-06		313.938	0.00142614		2.67487e-06		313.288	0.0019398		4.70475e-06		312.722	0.00250816		7.33595e-06		312.333	0.00306983		1.03727e-05		313.179	0.00365911		1.39384e-05		314.77	0.00423556		1.79397e-05		315.522	0.00476001		2.22925e-05		317.744	0.00537628		2.75597e-05
514	310.572	0.000462773		3.82446e-07		312.694	0.000942691		1.24401e-06		314.584	0.00145144		2.6883e-06		314.066	0.00196121		4.71166e-06		313.468	0.00252114		7.33717e-06		313.274	0.00308163		1.03869e-05		313.678	0.00367062		1.3965e-05		315.553	0.00425664		1.8003e-05		316.458	0.0047907		2.23893e-05		318.039	0.005409		2.7665e-05
516	311.111	0.000475901		3.90357e-07		313.167	0.000964039		1.25832e-06		315.258	0.00147997		2.70757e-06		314.599	0.00198627		4.72551e-06		314.304	0.002539		7.34692e-06		313.857	0.00309711		1.04082e-05		314.088	0.00368446		1.39968e-05		316.119	0.0042807		1.80746e-05		317.103	0.0048249		2.2498e-05		318.607	0.0054451		2.77833e-05
518	311.799	0.000490399		3.99653e-07		313.224	0.000985537		1.27472e-06		315.432	0.0015104		2.73174e-06		315.386	0.00201546		4.74719e-06		314.936	0.00256162		7.36545e-06		314.542	0.00311594		1.04359e-05		314.37	0.0037003		1.40332e-05		316.37	0.00430629		1.8151e-05		317.691	0.00486181		2.26164e-05		318.979	0.0054837		2.79121e-05
520	312.703	0.000507185		4.10759e-07		313.56	0.00100737		1.29321e-06		315.73	0.00154141		2.75969e-06		315.911	0.00204858		4.77689e-06		315.415	0.00258789		7.39137e-06		315.08	0.00313878		1.04718e-05		314.791	0.00371834		1.40747e-05		316.559	0.00433198		1.82287e-05		317.666	0.00489914		2.27387e-05		319.301	0.00552455		2.80509e-05
522	313.366	0.000526141		4.23803e-07		313.862	0.00103068		1.31449e-06		315.88	0.00157288		2.79126e-06		316.41	0.00208431		4.81341e-06		315.879	0.00261791		7.42533e-06		315.551	0.00316434		1.05137e-05		315.409	0.00373973		1.4124e-05		316.785	0.00435806		1.83084e-05		317.655	0.00493564		2.28614e-05		319.21	0.00556592		2.81952e-05
524	314.045	0.000546669		4.38682e-07		314.39	0.00105583		1.33889e-06		316.259	0.0016051		2.82662e-06		316.877	0.00212267		4.85702e-06		316.205	0.0026506		7.46611e-06		315.827	0.00319272		1.05621e-05		315.701	0.0037643		1.4181e-05		316.784	0.00438528		1.83918e-05		317.715	0.00497116		2.2984e-05		319.04	0.00560576		2.83392e-05
526	314.739	0.00056876		4.55495e-07		314.504	0.00108184		1.36587e-06		316.349	0.00163797		2.86569e-06		317.024	0.00216231		4.90635e-06		316.566	0.00268564		7.5136e-06		316.1	0.00322358		1.06166e-05		315.817	0.00379021		1.42419e-05		316.669	0.00441155		1.8474e-05		317.427	0.00500537		2.31052e-05		318.668	0.00564312		2.84797e-05
528	315.172	0.000591991		4.74195e-07		314.618	0.00110865		1.3954e-06		316.401	0.00167108		2.90804e-06		317.023	0.00220132		4.95912e-06		316.562	0.00272249		7.56732e-06		316.299	0.00325629		1.06766e-05		315.703	0.00381675		1.43054e-05		316.295	0.00443651		1.85537e-05		317.238	0.00503682		2.32209e-05		318.03	0.00567679		2.86127e-05
530	315.618	0.0006153		4.94384e-07		314.898	0.00113631		1.42754e-06		316.236	0.00170301		2.95218e-06		316.973	0.00223964		5.01503e-06		316.624	0.00275928		7.62466e-06		316.134	0.00328864		1.07382e-05		315.921	0.00384404		1.43718e-05		316.072	0.00445962		1.86297e-05		316.796	0.0050656		2.33309e-05		317.322	0.0057054		2.87332e-05
532	315.943	0.000638765		5.16002e-07		315.179	0.00116483		1.46238e-06		316.248	0.00173385		2.99798e-06		316.684	0.00227627		5.07268e-06		316.64	0.00279648		7.68635e-06		315.757	0.00332054		1.08013e-05		315.855	0.00387218		1.44415e-05		315.637	0.00448142		1.87028e-05		316.089	0.00509044		2.34311e-05		316.909	0.00573076		2.88458e-05
534	316.136	0.000661682		5.38695e-07		315.36	0.00119409		1.49988e-06		316.254	0.00176469		3.04635e-06		316.419	0.00231139		5.13196e-06		316.165	0.00283143		7.74823e-06		315.449	0.00335038		1.08628e-05		315.45	0.00389994		1.4512e-05		315.249	0.0045012		1.87711e-05		315.771	0.00511227		2.35235e-05		316.268	0.00575296		2.895e-05
536	315.995	0.000682442		5.6163e-07		315.163	0.00122283		1.53919e-06		315.941	0.00179407		3.09568e-06		315.982	0.00234371		5.19087e-06		316.081	0.00286508		7.81151e-06		314.988	0.00337872		1.09237e-05		315.041	0.00392485		1.45776e-05		314.768	0.00451934		1.88354e-05		315.19	0.00513145		2.36085e-05		315.302	0.0057704		2.904e-05
538	315.792	0.000700712		5.84354e-07		315.07	0.00124971		1.57914e-06		315.523	0.00182182		3.14564e-06		315.204	0.00237201		5.24726e-06		315.739	0.00289727		7.87586e-06		314.483	0.00340489		1.09825e-05		314.818	0.00394842		1.46416e-05		314.203	0.00453558		1.88948e-05		314.657	0.0051474		2.36841e-05		314.474	0.00578309		2.91147e-05
540	315.373	0.000715256		6.05942e-07		314.891	0.00127513		1.61979e-06		314.842	0.00184561		3.19342e-06		314.69	0.00239631		5.30045e-06		315.179	0.00292628		7.93813e-06		314.066	0.00342939		1.10399e-05		314.062	0.0039694		1.47007e-05		313.529	0.0045492		1.89471e-05		313.981	0.00516008		2.37495e-05		313.658	0.0057917		2.91753e-05
542	314.864	0.000725707		6.25715e-07		314.778	0.00129865		1.66057e-06		314.497	0.00186718		3.24037e-06		313.868	0.00241711		5.35056e-06		314.644	0.00295192		7.99745e-06		313.629	0.00345169		1.10947e-05		313.535	0.00398765		1.47543e-05		312.947	0.00456008		1.89916e-05		313.138	0.005169		2.38026e-05		312.991	0.005797		2.92238e-05
544	314.269	0.000732389		6.43349e-07		314.276	0.00131899		1.70021e-06		313.878	0.00188649		3.28616e-06		313.217	0.00243393		5.39628e-06		314.12	0.00297381		8.0526e-06		312.863	0.0034711		1.11453e-05		313.005	0.00400325		1.48022e-05		312.256	0.0045684		1.90284e-05		312.434	0.00517398		2.3842e-05		312.395	0.00579966		2.92622e-05
546	313.702	0.000735376		6.58495e-07		313.996	0.0013357		1.7378e-06		313.297	0.00190222		3.32894e-06		312.621	0.00244807		5.43914e-06		313.324	0.0029916		8.10232e-06		312.064	0.00348693		1.11895e-05		312.35	0.00401649		1.48449e-05		311.732	0.00457491		1.90595e-05		311.973	0.00517692		2.38737e-05		311.542	0.00579929		2.92883e-05
548	313.095	0.000735254		6.711e-07		313.348	0.00134873		1.77286e-06		312.809	0.00191513		3.36924e-06		311.726	0.00245861		5.4773e-06		312.472	0.00300557		8.14646e-06		311.472	0.00349992		1.12287e-05		311.937	0.00402727		1.48818e-05		311.526	0.0045804		1.90873e-05		311.078	0.00517702		2.38944e-05		310.879	0.00579576		2.93012e-05
550	312.203	0.000731388		6.80591e-07		312.855	0.00135744		1.8043e-06		312.377	0.00192602		3.40777e-06		311.161	0.00246632		5.51155e-06		311.495	0.00301463		8.18212e-06		310.886	0.0035101		1.12626e-05		311.321	0.00403602		1.49138e-05		310.902	0.00458464		1.9111e-05		310.506	0.00517477		2.39055e-05		310.189	0.00579004		2.93041e-05
552	311.118	0.000723269		6.86434e-07		311.953	0.00136155		1.83135e-06		311.815	0.00193425		3.44353e-06		310.448	0.00247147		5.54196e-06		310.631	0.00301974		8.21051e-06		310.088	0.00351713		1.129e-05		310.765	0.00404232		1.49396e-05		310.289	0.00458652		1.91268e-05		309.697	0.00517053		2.39079e-05		309.551	0.00578187		2.92955e-05
554	310.319	0.000711929		6.88857e-07		311.309	0.001361		1.85337e-06		311.146	0.00193915		3.47534e-06		309.796	0.00247398		5.56817e-06		309.654	0.00302105		8.23132e-06		309.26	0.00352073		1.13098e-05		309.955	0.00404564		1.49573e-05		309.674	0.0045864		1.91358e-05		308.925	0.00516368		2.38991e-05		308.823	0.00577152		2.92763e-05
556	309.614	0.000698716		6.88451e-07		310.606	0.00135655		1.87059e-06		310.545	0.00194049		3.50242e-06		309.329	0.00247422		5.59057e-06		308.655	0.00301841		8.24358e-06		308.549	0.00352122		1.13223e-05		309.103	0.00404595		1.49666e-05		309.227	0.00458446		1.91383e-05		308.423	0.00515536		2.38831e-05		308.22	0.005759		2.92461e-05
558	308.815	0.000683787		6.85332e-07		309.864	0.00134842		1.88283e-06		309.915	0.0019388		3.52515e-06		308.714	0.00247252		5.60962e-06		308.092	0.00301324		8.24999e-06		308.104	0.00351924		1.13288e-05		308.327	0.00404305		1.49662e-05		308.949	0.00458135		1.91365e-05		307.994	0.00514598		2.38616e-05		307.679	0.00574505		2.92079e-05
560	307.973	0.000667368		6.79662e-07		309.268	0.00133706		1.89018e-06		309.228	0.001934		3.54305e-06		308.249	0.00246879		5.62498e-06		307.536	0.00300642		8.25248e-06		307.396	0.00351495		1.13295e-05		307.821	0.00403797		1.49591e-05		308.61	0.0045769		1.91298e-05		307.481	0.00513573		2.38351e-05		307.16	0.00572997		2.91629e-05
562	307.565	0.000650223		6.71931e-07		308.56	0.00132234		1.89225e-06		308.797	0.00192656		3.55653e-06		307.548	0.00246305		5.63651e-06		306.926	0.00299788		8.25072e-06		306.716	0.00350834		1.13239e-05		307.102	0.004031		1.49458e-05		308.231	0.00457105		1.9118e-05		307.095	0.00512447		2.38032e-05		306.787	0.00571396		2.91119e-05
564	307.112	0.000633304		6.62802e-07		307.923	0.0013054		1.89e-06		308.321	0.00191644		3.56519e-06		307.15	0.00245511		5.64362e-06		306.481	0.0029879		8.24531e-06		306.254	0.00349955		1.13123e-05		306.464	0.004022		1.49259e-05		307.577	0.00456362		1.91001e-05		306.803	0.00511241		2.37668e-05		306.327	0.00569727		2.9056e-05
566	306.578	0.000616246		6.5226e-07		307.253	0.00128608		1.88311e-06		307.653	0.0019038		3.569e-06		306.694	0.00244547		5.64717e-06		306.315	0.00297717		8.23792e-06		305.933	0.00348978		1.1298e-05		305.737	0.00401067		1.4898e-05		307.088	0.00455397		1.90738e-05		306.239	0.00509962		2.37262e-05		305.747	0.00567944		2.8993e-05
568	306.036	0.000599186		6.40534e-07		306.584	0.00126477		1.87186e-06		307.129	0.00188824		3.5671e-06		306.276	0.00243417		5.64704e-06		305.852	0.00296557		8.22823e-06		305.5	0.00347864		1.12796e-05		305.226	0.00399785		1.48647e-05		306.768	0.00454273		1.90412e-05		305.889	0.00508569		2.36798e-05		305.251	0.00566031		2.89219e-05
570	305.686	0.000582396		6.27893e-07		306.115	0.00124213		1.85695e-06		306.484	0.00187044		3.5603e-06		305.883	0.00242102		5.64279e-06		305.166	0.00295222		8.21394e-06		304.973	0.00346608		1.12569e-05		304.942	0.00398396		1.48275e-05		306.348	0.00453026		1.90034e-05		305.653	0.00507113		2.36297e-05		304.697	0.00564031		2.88448e-05
572	305.08	0.000565764		6.14417e-07		305.797	0.00121893		1.83926e-06		305.885	0.00185035		3.54825e-06		305.684	0.00240682		5.63593e-06		304.86	0.00293736		8.19546e-06		304.491	0.00345197		1.12294e-05		304.543	0.0039692		1.47871e-05		305.963	0.00451672		1.89612e-05		305.345	0.00505598		2.35762e-05		304.563	0.00562011		2.87652e-05
574	304.856	0.000549464		6.00321e-07		305.355	0.00119524		1.81895e-06		305.512	0.00182854		3.53168e-06		305.433	0.00239118		5.62556e-06		304.582	0.00292177		8.1748e-06		304.257	0.00343675		1.11984e-05		304.17	0.00395364		1.47436e-05		305.698	0.00450207		1.89141e-05		305.185	0.0050401		2.35186e-05		304.472	0.00559988		2.8684e-05
576	304.481	0.000533826		5.85915e-07		304.91	0.00117093		1.79596e-06		305.032	0.00180512		3.51067e-06		305.078	0.0023742		5.61168e-06		304.545	0.00290553		8.15223e-06		303.796	0.00342067		1.11646e-05		303.849	0.00393703		1.46962e-05		305.233	0.00448619		1.88618e-05		305.005	0.00502391		2.3459e-05		304.275	0.00557967		2.86015e-05
578	304.214	0.000518749		5.71245e-07		304.734	0.00114673		1.77118e-06		304.647	0.00178049		3.48576e-06		304.615	0.0023554		5.59314e-06		304.281	0.00288904		8.12876e-06		303.826	0.00340391		1.11284e-05		303.652	0.0039198		1.46463e-05		304.863	0.00446904		1.88038e-05		304.725	0.00500714		2.33961e-05		304.072	0.00555938		2.85174e-05
580	304.022	0.000504453		5.56536e-07		304.589	0.00112301		1.74511e-06		304.266	0.00175501		3.45747e-06		304.355	0.00233498		5.57017e-06		303.962	0.00287142		8.10205e-06		303.57	0.00338709		1.1092e-05		303.446	0.00390222		1.4595e-05		304.561	0.00445109		1.87421e-05		304.461	0.00498968		2.33294e-05		303.906	0.0055389		2.84311e-05
582	303.828	0.000490999		5.41933e-07		304.413	0.00109985		1.718e-06		304.126	0.001729		3.42626e-06		304.258	0.00231361		5.54405e-06		303.734	0.00285282		8.07239e-06		303.593	0.00336985		1.10542e-05		303.185	0.00388406		1.45414e-05		304.311	0.00443255		1.86775e-05		304.312	0.00497161		2.32594e-05		303.79	0.00551825		2.83428e-05
584	303.768	0.000478486		5.27584e-07		304.171	0.00107706		1.68978e-06		304.062	0.00170285		3.39281e-06		304.196	0.00229168		5.51551e-06		303.765	0.00283387		8.04144e-06		303.694	0.00335269		1.10166e-05		302.976	0.00386544		1.44859e-05		304.021	0.00441322		1.86091e-05		304.088	0.00495316		2.31871e-05		303.782	0.0054976		2.82536e-05
586	303.798	0.000467145		5.13689e-07		303.962	0.00105441		1.66033e-06		303.822	0.00167688		3.35772e-06		304.14	0.00226912		5.48432e-06		303.781	0.00281465		8.00934e-06		303.496	0.00333512		1.09776e-05		303.074	0.00384705		1.44312e-05		303.937	0.00439362		1.85392e-05		303.851	0.00493393		2.31105e-05		303.894	0.00547743		2.8166e-05
588	303.814	0.000456811		5.00276e-07		303.729	0.00103252		1.63039e-06		303.677	0.00165075		3.32044e-06		304.041	0.00224613		5.45079e-06		303.787	0.00279507		7.97575e-06		303.5	0.00331707		1.09368e-05		302.831	0.00382843		1.43755e-05		303.712	0.0043738		1.84679e-05		303.802	0.00491432		2.30315e-05		303.963	0.00545744		2.80785e-05
590	303.989	0.000447607		4.87458e-07		303.674	0.00101146		1.60015e-06		303.784	0.00162489		3.28174e-06		303.953	0.00222268		5.41481e-06		304.019	0.00277547		7.94151e-06		303.702	0.0032991		1.08962e-05		302.937	0.0038097		1.43192e-05		303.532	0.00435356		1.83944e-05		303.795	0.00489466		2.29518e-05		303.868	0.00543755		2.79908e-05
592	304.159	0.000439752		4.75409e-07		303.725	0.000991588		1.5701e-06		304.094	0.00160013		3.24294e-06		303.842	0.00219868		5.37609e-06		303.975	0.00275581		7.90646e-06		303.927	0.00328148		1.08566e-05		303.102	0.00379163		1.42653e-05		303.287	0.00433283		1.83183e-05		303.601	0.00487464		2.28698e-05		303.793	0.00541731		2.79005e-05
594	304.228	0.000432868		4.64025e-07		303.777	0.000972745		1.54024e-06		304.558	0.00157693		3.20481e-06		303.941	0.00217504		5.33645e-06		303.765	0.00273549		7.8689e-06		304.076	0.00326421		1.08177e-05		303.107	0.00377355		1.42114e-05		303.303	0.00431206		1.82417e-05		303.535	0.00485418		2.27851e-05		303.71	0.00539713		2.78097e-05
596	304.431	0.000427167		4.53441e-07		303.732	0.000955168		1.51091e-06		304.654	0.00155488		3.16684e-06		304.01	0.00215146		5.29522e-06		303.734	0.0027144		7.82842e-06		304.185	0.00324687		1.07784e-05		303.316	0.00375593		1.4159e-05		303.28	0.00429186		1.81671e-05		303.363	0.00483363		2.26995e-05		303.825	0.00537691		2.7718e-05
598	304.648	0.000422511		4.43653e-07		303.674	0.000938686		1.48207e-06		304.607	0.00153355		3.12845e-06		304.359	0.00212859		5.25365e-06		303.96	0.00269353		7.78745e-06		304.333	0.00322963		1.07391e-05		303.544	0.00373864		1.41078e-05		303.187	0.00427163		1.80921e-05		303.228	0.0048124		2.26102e-05		303.872	0.00535676		2.76261e-05
600	304.671	0.000418571		4.34563e-07		303.845	0.000923328		1.45386e-06		304.993	0.00151309		3.08995e-06		304.502	0.00210663		5.21222e-06		304.11	0.00267301		7.74623e-06		304.454	0.00321244		1.06995e-05		303.855	0.00372229		1.40598e-05		303.233	0.00425167		1.80179e-05		303.172	0.00479128		2.25208e-05		303.919	0.00533678		2.75344e-05
602	304.764	0.000415211		4.26115e-07		304.015	0.000909632		1.42691e-06		304.992	0.0014937		3.05168e-06		304.798	0.00208546		5.17068e-06		304.381	0.00265277		7.70448e-06		304.556	0.00319519		1.06592e-05		304.138	0.00370645		1.40135e-05		303.326	0.00423211		1.7945e-05		303.188	0.00477025		2.24314e-05		304.136	0.00531721		2.74443e-05
604	304.989	0.00041255		4.1835e-07		304.421	0.000897641		1.40137e-06		305.075	0.00147486		3.01303e-06		304.943	0.00206508		5.12901e-06		304.656	0.00263329		7.66333e-06		304.889	0.00317834		1.06195e-05		304.68	0.00369154		1.39704e-05		303.468	0.00421329		1.78749e-05		303.049	0.00474924		2.23414e-05		304.143	0.00529753		2.73529e-05
606	305.089	0.000410517		4.11269e-07		304.901	0.000887863		1.37778e-06		305.219	0.00145719		2.9749e-06		305.119	0.00204531		5.08697e-06		305.006	0.00261453		7.62258e-06		305.322	0.00316237		1.05816e-05		305.184	0.00367798		1.39318e-05		303.803	0.00419545		1.78085e-05		302.988	0.0047283		2.22513e-05		304.251	0.00527786		2.72609e-05
608	305.323	0.000409368		4.04976e-07		305.118	0.000879568		1.35567e-06		305.468	0.00144101		2.93779e-06		305.544	0.00202646		5.04512e-06		305.308	0.00259654		7.58236e-06		305.732	0.00314732		1.05455e-05		305.589	0.00366527		1.38957e-05		303.924	0.00417855		1.77457e-05		303.234	0.00470793		2.21632e-05		304.385	0.0052583		2.71689e-05
610	305.384	0.000408448		3.99226e-07		305.504	0.000872857		1.33519e-06		305.624	0.00142595		2.90136e-06		305.648	0.00200876		5.00391e-06		305.789	0.00257969		7.54343e-06		306.145	0.00313334		1.05116e-05		306.136	0.00365371		1.38631e-05		304.453	0.00416284		1.76874e-05		303.471	0.00468824		2.20777e-05		304.228	0.00523872		2.70761e-05
612	305.772	0.000408469		3.94272e-07		305.689	0.000867435		1.3162e-06		305.861	0.00141251		2.86637e-06		306.093	0.00199215		4.96325e-06		306.229	0.00256419		7.50623e-06		306.577	0.0031202		1.04791e-05		306.566	0.00364337		1.38341e-05		304.538	0.00414844		1.7634e-05		303.678	0.00466957		2.19964e-05		304.32	0.00521917		2.69828e-05
614	305.977	0.000409165		3.90038e-07		306.053	0.000863298		1.29872e-06		306.403	0.00140077		2.83306e-06		306.685	0.00197763		4.92495e-06		306.48	0.00254963		7.46976e-06		307.049	0.00310825		1.04488e-05		307.229	0.00363457		1.38094e-05		305.271	0.00413546		1.75857e-05		304.365	0.00465255		2.19221e-05		304.355	0.00519987		2.68901e-05
616	306.292	0.000410705		3.866e-07		306.447	0.000860878		1.28316e-06		306.69	0.00139097		2.80185e-06		307.219	0.00196502		4.88873e-06		306.907	0.00253626		7.4345e-06		307.519	0.00309762		1.04211e-05		307.597	0.00362717		1.37887e-05		305.878	0.00412479		1.75459e-05		304.862	0.00463749		2.18559e-05		304.673	0.00518139		2.68008e-05
618	306.73	0.000413241		3.84029e-07		306.996	0.000860278		1.26966e-06		307.195	0.00138319		2.77294e-06		307.548	0.00195417		4.85444e-06		307.267	0.00252424		7.40076e-06		307.891	0.00308828		1.03956e-05		308.174	0.00362112		1.37715e-05		306.342	0.00411614		1.75133e-05		305.352	0.00462415		2.17966e-05		305.055	0.00516424		2.67171e-05
620	307.08	0.000416769		3.82366e-07		307.487	0.000861634		1.2584e-06		307.637	0.00137791		2.74703e-06		307.737	0.00194448		4.82118e-06		307.845	0.002514		7.36948e-06		308.473	0.00308032		1.03726e-05		308.658	0.00361643		1.37578e-05		306.805	0.00410913		1.74863e-05		305.777	0.00461284		2.17455e-05		305.551	0.00514858		2.66398e-05
622	307.544	0.000421236		3.8161e-07		307.943	0.000864969		1.24946e-06		308.076	0.0013748		2.72385e-06		308.228	0.00193647		4.7898e-06		308.332	0.00250548		7.34055e-06		308.953	0.00307405		1.03528e-05		309.185	0.0036133		1.3748e-05		307.274	0.00410355		1.74642e-05		306.494	0.00460352		2.17022e-05		306.131	0.005135		2.65714e-05
624	308.097	0.00042701		3.81923e-07		308.38	0.000869908		1.24264e-06		308.494	0.00137349		2.70311e-06		308.747	0.00193066		4.76126e-06		308.852	0.00249913		7.31488e-06		309.776	0.00307028		1.03378e-05		309.857	0.00361192		1.37427e-05		308.001	0.00410033		1.745e-05		307.04	0.00459645		2.16676e-05		306.839	0.0051237		2.65128e-05
626	308.522	0.000433838		3.83276e-07		308.967	0.0008768		1.23825e-06		308.705	0.00137418		2.68516e-06		309.338	0.00192728		4.73604e-06		309.317	0.00249443		7.29147e-06		310.322	0.00306857		1.03268e-05		310.472	0.00361314		1.37438e-05		308.837	0.0040999		1.74449e-05		307.382	0.00459084		2.16386e-05		307.266	0.00511459		2.64633e-05
628	309.153	0.000441939		3.85777e-07		309.524	0.000885603		1.23635e-06		309.2	0.00137679		2.67005e-06		309.883	0.00192651		4.71455e-06		309.8	0.00249174		7.27106e-06		311.015	0.00306917		1.03201e-05		311.003	0.00361648		1.37501e-05		309.517	0.00410254		1.74495e-05		307.857	0.00458748		2.1618e-05		307.84	0.00510732		2.64213e-05
630	309.646	0.000451264		3.89473e-07		310.272	0.00089694		1.23744e-06		309.893	0.00138255		2.65918e-06		310.425	0.00192821		4.69668e-06		310.31	0.00249142		7.25437e-06		311.521	0.00307211		1.0318e-05		311.741	0.00362211		1.3762e-05		310.223	0.00410748		1.74614e-05		308.317	0.0045862		2.16051e-05		308.609	0.00510291		2.63911e-05
632	310.069	0.000461553		3.94314e-07		310.98	0.000910995		1.24179e-06		310.564	0.00139103		2.65227e-06		310.769	0.00193242		4.68269e-06		310.727	0.00249292		7.24055e-06		312.517	0.00307786		1.03214e-05		312.482	0.00363082		1.37812e-05		311.087	0.00411595		1.74841e-05		308.927	0.00458762		2.16021e-05		309.339	0.00510134		2.63722e-05
634	310.554	0.00047272		4.00269e-07		311.701	0.000927749		1.24957e-06		310.995	0.00140279		2.65007e-06		311.141	0.0019386		4.67198e-06		311.248	0.00249664		7.23037e-06		313.08	0.00308673		1.03309e-05		313.026	0.00364229		1.38071e-05		311.616	0.0041277		1.75166e-05		309.689	0.00459208		2.16098e-05		309.88	0.00510248		2.63639e-05
636	311.253	0.000485467		4.07631e-07		312.621	0.000947477		1.26109e-06		311.959	0.00141827		2.65319e-06		311.615	0.00194718		4.66524e-06		312.184	0.00250396		7.22643e-06		313.907	0.00309828		1.03457e-05		313.342	0.00365567		1.38376e-05		312.47	0.00414203		1.75568e-05		310.552	0.0046001		2.16302e-05		310.335	0.00510576		2.63642e-05
638	311.74	0.000499348		4.16329e-07		313.372	0.000970592		1.27679e-06		312.595	0.00143708		2.66152e-06		312.34	0.00195928		4.66416e-06		312.764	0.00251492		7.22894e-06		314.535	0.00311355		1.03679e-05		313.981	0.00367115		1.38733e-05		313.188	0.0041599		1.76074e-05		311.375	0.00461224		2.16647e-05		311.014	0.00511194		2.63757e-05
640	312.296	0.00051436		4.26405e-07		314.07	0.000996647		1.29661e-06		313.231	0.0014595		2.67557e-06		312.949	0.00197515		4.66936e-06		313.346	0.00252896		7.23712e-06		315.205	0.00313205		1.03967e-05		314.553	0.00368954		1.39158e-05		313.985	0.00418102		1.76675e-05		312.166	0.00462838		2.17129e-05		311.547	0.00512124		2.63991e-05
642	312.969	0.000530757		4.37984e-07		314.911	0.00102557		1.32068e-06		314.073	0.00148622		2.69625e-06		313.502	0.00199415		4.6803e-06		313.57	0.0025447		7.24898e-06		316.038	0.00315426		1.04331e-05		314.853	0.00371052		1.39647e-05		314.342	0.00420501		1.77362e-05		312.911	0.00464845		2.17745e-05		312.05	0.00513354		2.64339e-05
644	313.46	0.000548588		4.51183e-07		315.56	0.00105763		1.34937e-06		314.81	0.00151728		2.72395e-06		314.334	0.00201772		4.69907e-06		314.55	0.0025641		7.26776e-06		316.647	0.00317986		1.04768e-05		315.232	0.00373353		1.40188e-05		314.861	0.00423118		1.78117e-05		313.679	0.00467269		2.185e-05		312.695	0.00514927		2.64818e-05
646	313.933	0.000567066		4.65761e-07		316.448	0.00109272		1.38283e-06		315.492	0.00155205		2.75845e-06		315.004	0.00204578		4.72597e-06		315.208	0.00258799		7.29508e-06		317.136	0.00320895		1.05283e-05		315.763	0.00375961		1.40806e-05		315.112	0.00425936		1.78937e-05		314.477	0.00470056		2.19381e-05		313.313	0.00516875		2.65436e-05
648	314.305	0.00058594		4.81607e-07		316.85	0.00112978		1.42062e-06		316.074	0.00159038		2.79995e-06		315.501	0.00207779		4.76074e-06		315.777	0.00261643		7.33137e-06		317.453	0.00323963		1.05843e-05		315.995	0.00378818		1.41489e-05		315.589	0.00428908		1.79811e-05		315.214	0.0047327		2.20404e-05		313.527	0.00519114		2.66168e-05
650	314.668	0.000605274		4.98713e-07		317.151	0.0011677		1.46207e-06		316.471	0.00163207		2.84857e-06		316.143	0.00211389		4.80397e-06		316.377	0.00264852		7.37569e-06		317.707	0.00327225		1.06456e-05		316.03	0.00381751		1.42203e-05		315.713	0.00432048		1.80742e-05		315.614	0.00476773		2.21534e-05		314.03	0.0052161		2.67003e-05
652	314.894	0.000624054		5.16634e-07		317.361	0.0012057		1.50664e-06		316.828	0.00167586		2.90344e-06		316.404	0.00215301		4.85481e-06		316.696	0.00268396		7.42796e-06		318.235	0.00330803		1.07146e-05		315.857	0.00384672		1.4293e-05		315.811	0.00435213		1.81697e-05		315.777	0.00480353		2.22712e-05		314.207	0.00524378		2.67948e-05
654	315.06	0.000642238		5.35218e-07		317.413	0.00124213		1.55306e-06		316.891	0.00171994		2.96303e-06		316.719	0.00219386		4.912e-06		317.082	0.00272138		7.48655e-06		318.522	0.00334545		1.07892e-05		316.057	0.00387665		1.43686e-05		315.496	0.00438319		1.82654e-05		316.071	0.00484059		2.23952e-05		314.341	0.00527276		2.68961e-05
656	315.377	0.00066021		5.54524e-07		317.201	0.00127686		1.60089e-06		316.78	0.00176294		3.02593e-06		316.427	0.00223559		4.97471e-06		316.835	0.00276007		7.55066e-06		318.302	0.00338387		1.08683e-05		315.834	0.00390744		1.44476e-05		315.049	0.00441145		1.83554e-05		316.055	0.00487712		2.25205e-05		314.269	0.00530278		2.70034e-05
658	315.439	0.000677469		5.74256e-07		317.085	0.00130865		1.64885e-06		316.777	0.00180466		3.09167e-06		316.189	0.00227561		5.0397e-06		316.282	0.00279623		7.61457e-06		318.151	0.00342093		1.09479e-05		315.662	0.0039378		1.45274e-05		314.924	0.0044386		1.84437e-05		315.913	0.00491295		2.26463e-05		314.351	0.00533325		2.71148e-05
660	315.359	0.000692786		5.93754e-07		316.566	0.00133679		1.69591e-06		316.758	0.0018455		3.16038e-06		316.049	0.00231464		5.1077e-06		316.093	0.00283069		7.6793e-06		317.946	0.00345665		1.10281e-05		315.577	0.00396802		1.46086e-05		314.291	0.00446396		1.85285e-05		315.647	0.00494673		2.27688e-05		314.366	0.0053644		2.72313e-05
662	315.104	0.000705968		6.12677e-07		315.735	0.00135968		1.74024e-06		316.418	0.00188348		3.22974e-06		315.992	0.00235318		5.17917e-06		315.706	0.00286324		7.7443e-06		317.639	0.00349017		1.11071e-05		315.403	0.00399816		1.46917e-05		313.874	0.00448753		1.86093e-05		315.068	0.00497737		2.28843e-05		314.233	0.00539533		2.73499e-05
664	314.829	0.00071665		6.30588e-07		315.137	0.00137781		1.78144e-06		315.863	0.00191734		3.29786e-06		316.076	0.00239159		5.25455e-06		315.191	0.00289448		7.81034e-06		317.064	0.00352056		1.11828e-05		314.948	0.00402636		1.47723e-05		313.645	0.00450994		1.86877e-05		314.471	0.00500401		2.29898e-05		314.146	0.00542554		2.74689e-05
666	314.594	0.000724759		6.47159e-07		314.583	0.0013917		1.81936e-06		315.127	0.00194579		3.36255e-06		315.694	0.00242809		5.33137e-06		314.622	0.00292309		7.87492e-06		316.485	0.0035479		1.12549e-05		314.483	0.00405239		1.48497e-05		313.01	0.00453035		1.87614e-05		313.66	0.00502639		2.30834e-05		314.02	0.00545446		2.75863e-05
668	314.277	0.000730718		6.62308e-07		314.05	0.00140221		1.85423e-06		314.534	0.00196872		3.42268e-06		315.426	0.00246168		5.40782e-06		314.232	0.00294963		7.93875e-06		315.559	0.00357021		1.1319e-05		313.794	0.00407538		1.49215e-05		312.38	0.00454855		1.88294e-05		312.982	0.00504505		2.31661e-05		313.65	0.00548161		2.77004e-05
670	313.74	0.000733893		6.75557e-07		313.158	0.00140859		1.88496e-06		313.846	0.00198713		3.47864e-06		314.631	0.00249144		5.48204e-06		313.566	0.00297393		8.00123e-06		314.771	0.00358821		1.13756e-05		313.225	0.00409508		1.49866e-05		311.914	0.00456456		1.88915e-05		312.172	0.00506011		2.32376e-05		313.03	0.00550526		2.78047e-05
672	313.158	0.00073378		6.86386e-07		312.383	0.00141037		1.91066e-06		312.834	0.00199968		3.52797e-06		314.116	0.00251593		5.55115e-06		313.19	0.00299596		8.06209e-06		313.937	0.00360261		1.14257e-05		312.515	0.00411142		1.50444e-05		311.535	0.00457881		1.8949e-05		311.632	0.00507229		2.32995e-05		312.558	0.00552572		2.78996e-05
674	312.411	0.000730428		6.94534e-07		311.789	0.0014087		1.93199e-06		311.761	0.00200647		3.56991e-06		313.25	0.00253613		5.61576e-06		312.836	0.00301631		8.12227e-06		313.141	0.00361329		1.14683e-05		311.687	0.00412393		1.50932e-05		310.999	0.00459118		1.90014e-05		310.883	0.00508208		2.33532e-05		311.715	0.00554235		2.7982e-05
676	311.967	0.0007249		7.00326e-07		311.182	0.00140403		1.94911e-06		311.081	0.00200841		3.60488e-06		312.244	0.00255035		5.67236e-06		312.428	0.00303491		8.1815e-06		312.187	0.00362051		1.15035e-05		310.976	0.00413249		1.51319e-05		310.422	0.00460112		1.90467e-05		310.098	0.00508883		2.3396e-05		311.121	0.0055554		2.80521e-05
678	311.244	0.000717031		7.03571e-07		310.414	0.0013961		1.96151e-06		310.226	0.00200649		3.63363e-06		311.287	0.00255876		5.72019e-06		311.661	0.0030499		8.23577e-06		311.106	0.00362416		1.15304e-05		310.263	0.00413809		1.51629e-05		309.959	0.00460895		1.90857e-05		309.781	0.0050936		2.34311e-05		310.489	0.00556491		2.81092e-05
680	310.648	0.000707353		7.04443e-07		309.852	0.00138574		1.96982e-06		309.58	0.00200088		3.65599e-06		310.198	0.00256176		5.7589e-06		311.109	0.0030613		8.2846e-06		310.422	0.00362524		1.15512e-05		309.42	0.00414028		1.51842e-05		309.277	0.00461429		1.9117e-05		309.247	0.00509717		2.34615e-05		309.687	0.00557147		2.81548e-05
682	309.775	0.000695597		7.02796e-07		309.057	0.00137264		1.97356e-06		308.865	0.0019922		3.67255e-06		309.526	0.00256035		5.78952e-06		310.176	0.0030688		8.32674e-06		309.937	0.00362505		1.1569e-05		308.678	0.00413954		1.51968e-05		308.451	0.00461662		1.91383e-05		308.717	0.00509878		2.34841e-05		309.043	0.00557508		2.81885e-05
684	309.173	0.000681953		6.98672e-07		308.816	0.00135764		1.97351e-06		308.489	0.00198097		3.6838e-06		308.573	0.00255523		5.81273e-06		309.344	0.00307187		8.36033e-06		309.281	0.00362331		1.15832e-05		308.066	0.00413638		1.52019e-05		307.945	0.0046161		1.91496e-05		308.084	0.00509825		2.3498e-05		308.571	0.00557624		2.82119e-05
686	308.426	0.000666981		6.92378e-07		308.094	0.00134108		1.96997e-06		307.939	0.00196781		3.69052e-06		307.793	0.00254642		5.82808e-06		308.679	0.00307101		8.38581e-06		308.525	0.00361902		1.15909e-05		307.514	0.00413146		1.52015e-05		307.54	0.00461397		1.91553e-05		307.683	0.00509595		2.35043e-05		307.913	0.00557519		2.82256e-05
688	307.884	0.000651098		6.8417e-07		307.539	0.00132249		1.96239e-06		307.316	0.0019524		3.69208e-06		307.128	0.00253469		5.83664e-06		308.069	0.00306716		8.4048e-06		307.756	0.00361247		1.15927e-05		307.203	0.00412512		1.51965e-05		307.079	0.00460999		1.91543e-05		306.976	0.00509205		2.35037e-05		307.441	0.00557225		2.82305e-05
690	307.377	0.00063506		6.74555e-07		306.718	0.00130179		1.95058e-06		306.68	0.00193446		3.68785e-06		306.8	0.00252103		5.84026e-06		307.476	0.00306056		8.41745e-06		307.249	0.00360398		1.15892e-05		306.584	0.00411716		1.51863e-05		306.707	0.00460444		1.91474e-05		306.638	0.00508648		2.34957e-05		306.88	0.00556738		2.82262e-05
692	306.788	0.000618588		6.63515e-07		306.069	0.00127922		1.93471e-06		306.071	0.00191449		3.67848e-06		306.334	0.00250596		5.83983e-06		307.071	0.00305186		8.42508e-06		306.787	0.003594		1.15816e-05		306.359	0.00410786		1.51715e-05		306.296	0.00459713		1.91338e-05		306.118	0.00507917		2.34799e-05		306.437	0.00556106		2.82148e-05
694	306.439	0.000602286		6.5148e-07		305.673	0.00125571		1.91578e-06		305.677	0.00189286		3.66453e-06		305.938	0.00248877		5.83373e-06		306.418	0.00304053		8.42596e-06		306.313	0.00358246		1.15696e-05		306.019	0.00409766		1.51538e-05		305.901	0.00458877		1.9116e-05		305.372	0.00507038		2.34572e-05		305.871	0.00555312		2.81951e-05
696	306.008	0.000586294		6.38653e-07		305.247	0.00123162		1.89424e-06		305.368	0.00186978		3.64622e-06		305.545	0.00247004		5.82304e-06		306.077	0.00302715		8.42132e-06		305.877	0.00356947		1.15534e-05		305.439	0.0040859		1.51306e-05		305.494	0.00457902		1.90928e-05		304.969	0.00505987		2.34263e-05		305.349	0.00554337		2.81662e-05
698	305.518	0.00057023		6.24969e-07		304.953	0.00120752		1.8708e-06		305.002	0.00184582		3.62445e-06		305.287	0.00245006		5.8083e-06		305.751	0.00301244		8.41286e-06		305.238	0.0035549		1.15324e-05		305.155	0.00407268		1.51023e-05		305.033	0.00456783		1.90639e-05		304.649	0.00504853		2.33913e-05		304.789	0.00553202		2.81287e-05
700	305.192	0.000554513		6.1075e-07		304.623	0.00118329		1.84546e-06		304.836	0.00182136		3.59986e-06		305.014	0.00242899		5.78975e-06		305.364	0.00299617		8.39979e-06		304.771	0.00353884		1.15067e-05		304.86	0.00405855		1.50709e-05		304.658	0.00455525		1.90291e-05		304.329	0.00503615		2.3351e-05		304.55	0.00551951		2.80847e-05
702	305.002	0.000539747		5.9643e-07		304.383	0.00115917		1.81855e-06		304.508	0.00179599		3.57174e-06		304.925	0.00240685		5.7673e-06		305.096	0.00297838		8.38205e-06		304.523	0.00352178		1.14778e-05		304.778	0.00404381		1.50374e-05		304.47	0.00454184		1.89909e-05		304.102	0.00502324		2.33081e-05		304.252	0.00550644		2.80372e-05
704	304.8	0.000525641		5.81998e-07		304.411	0.00113576		1.79085e-06		304.181	0.00176994		3.54044e-06		304.692	0.00238393		5.74156e-06		304.725	0.00295931		8.3601e-06		304.222	0.00350387		1.14462e-05		304.668	0.00402868		1.50027e-05		304.305	0.00452789		1.89504e-05		303.87	0.00500955		2.32613e-05		303.973	0.00549272		2.79858e-05
706	304.488	0.000512085		5.67491e-07		304.056	0.00111249		1.76187e-06		303.909	0.0017433		3.50611e-06		304.501	0.00236031		5.71264e-06		304.468	0.00293901		8.33399e-06		303.84	0.00348486		1.14108e-05		304.466	0.00401271		1.49649e-05		304.376	0.00451368		1.89088e-05		303.78	0.00499557		2.32128e-05		303.802	0.00547851		2.79312e-05
708	304.322	0.000499313		5.53121e-07		304.074	0.00108985		1.73223e-06		303.721	0.00171635		3.46926e-06		304.044	0.00233542		5.67923e-06		304.418	0.00291802		8.30504e-06		303.582	0.00346482		1.1372e-05		304.254	0.00399596		1.49244e-05		304.195	0.00449905		1.88655e-05		303.388	0.00498078		2.31603e-05		303.623	0.00546391		2.78741e-05
710	304.22	0.000487198		5.38908e-07		304.161	0.00106835		1.70261e-06		303.491	0.00168968		3.43088e-06		303.872	0.0023096		5.64194e-06		304.114	0.00289605		8.27235e-06		303.568	0.00344445		1.13318e-05		304.111	0.0039784		1.48809e-05		304.278	0.00448409		1.88209e-05		303.296	0.00496554		2.31053e-05		303.539	0.00544908		2.78153e-05
712	304.015	0.000475877		5.24988e-07		304.121	0.0010475		1.67262e-06		303.54	0.00166307		3.39066e-06		303.667	0.00228323		5.60159e-06		303.992	0.00287337		8.23662e-06		303.311	0.00342364		1.12899e-05		303.945	0.00396003		1.48342e-05		304.367	0.00446901		1.87759e-05		303.218	0.00495015		2.30494e-05		303.642	0.00543403		2.77549e-05
714	304.016	0.000465084		5.11312e-07		304.062	0.0010275		1.64258e-06		303.573	0.00163708		3.34957e-06		303.884	0.00225669		5.55895e-06		303.771	0.00284965		8.19682e-06		303.291	0.00340231		1.12459e-05		303.671	0.00394113		1.47856e-05		304.317	0.00445369		1.87299e-05		303.027	0.00493451		2.29921e-05		303.521	0.00541901		2.76942e-05
716	303.989	0.000455295		4.9816e-07		304.206	0.00100836		1.61263e-06		303.675	0.00161178		3.30785e-06		303.927	0.00223086		5.51594e-06		303.772	0.00282557		8.1547e-06		303.355	0.0033807		1.12006e-05		303.661	0.00392153		1.47343e-05		304.367	0.00443801		1.86825e-05		303.275	0.00491897		2.29351e-05		303.632	0.00540394		2.76328e-05
718	304.109	0.000446684		4.85662e-07		304.243	0.000990578		1.58334e-06		303.892	0.00158768		3.26636e-06		304.122	0.0022053		5.47154e-06		303.839	0.00280153		8.11126e-06		303.321	0.00335901		1.11545e-05		303.644	0.00390164		1.46818e-05		304.44	0.00442227		1.86349e-05		303.441	0.00490385		2.28802e-05		303.669	0.0053889		2.75713e-05
720	304.272	0.000439224		4.73869e-07		304.269	0.00097364		1.5543e-06		303.994	0.0015646		3.22493e-06		304.189	0.00218025		5.42628e-06		303.619	0.00277713		8.06531e-06		303.216	0.00333682		1.11062e-05		303.573	0.00388166		1.46288e-05		304.397	0.00440611		1.85855e-05		303.515	0.00488892		2.2826e-05		303.728	0.0053742		2.75111e-05
722	304.241	0.000432601		4.62702e-07		304.34	0.00095798		1.52602e-06		304.098	0.00154248		3.18354e-06		304.198	0.00215564		5.38003e-06		303.72	0.0027525		8.01717e-06		303.179	0.00331417		1.10556e-05		303.803	0.00386151		1.4575e-05		304.38	0.00438952		1.85344e-05		303.889	0.00487458		2.27746e-05		303.764	0.00535946		2.74504e-05
724	304.517	0.000426981		4.52259e-07		304.403	0.000943481		1.49849e-06		304.097	0.00152117		3.14205e-06		304.283	0.00213141		5.33271e-06		303.981	0.00272829		7.9685e-06		303.433	0.00329166		1.10047e-05		303.836	0.00384155		1.45217e-05		304.745	0.00437298		1.84834e-05		304.042	0.0048604		2.2724e-05		303.775	0.00534486		2.739e-05
726	304.841	0.00042257		4.42669e-07		304.657	0.000930079		1.47172e-06		304.404	0.00150081		3.10077e-06		304.425	0.00210776		5.28472e-06		304.189	0.00270488		7.92022e-06		303.506	0.00326958		1.09542e-05		304.114	0.00382159		1.44679e-05		304.941	0.00435684		1.84339e-05		304.295	0.00484666		2.26754e-05		303.707	0.00533022		2.73291e-05
728	305.186	0.000419637		4.34094e-07		304.691	0.000917923		1.44594e-06		304.532	0.00148195		3.06055e-06		304.301	0.00208471		5.23615e-06		304.546	0.00268219		7.8721e-06		303.673	0.00324766		1.09032e-05		304.307	0.00380216		1.44157e-05		305.138	0.00434087		1.83848e-05		304.55	0.00483338		2.26288e-05		303.796	0.0053158		2.7269e-05
730	305.504	0.000417769		4.26415e-07		304.79	0.000906983		1.42119e-06		304.714	0.001464		3.02068e-06		304.4	0.00206194		5.18642e-06		304.575	0.00266001		7.8236e-06		304.326	0.00322674		1.08542e-05		304.678	0.00378322		1.43647e-05		305.398	0.00432547		1.83378e-05		305.02	0.00482076		2.25852e-05		303.92	0.00530167		2.72102e-05
732	305.911	0.000417287		4.19802e-07		305.093	0.000897729		1.39794e-06		305.036	0.00144758		2.98207e-06		304.558	0.00204005		5.13672e-06		304.43	0.00263766		7.773e-06		304.212	0.00320641		1.08058e-05		304.844	0.00376497		1.43154e-05		305.827	0.00431051		1.82923e-05		305.347	0.00480881		2.25445e-05		304.235	0.00528819		2.71544e-05
734	306.328	0.000417886		4.1418e-07		305.432	0.000889777		1.37599e-06		305.321	0.00143238		2.94442e-06		304.604	0.0020189		5.08685e-06		304.636	0.00261549		7.72107e-06		304.809	0.0031864		1.07573e-05		305.072	0.00374702		1.42667e-05		306.291	0.00429659		1.82503e-05		305.904	0.00479793		2.25082e-05		304.471	0.00527569		2.71032e-05
736	306.678	0.000419505		4.09552e-07		305.773	0.000883756		1.35592e-06		305.52	0.00141869		2.90819e-06		304.692	0.00199855		5.03703e-06		304.886	0.00259394		7.66897e-06		305.267	0.00316773		1.07114e-05		305.176	0.00372927		1.42178e-05		306.555	0.00428328		1.82104e-05		306.381	0.00478828		2.2477e-05		304.923	0.00526435		2.70575e-05
738	307.106	0.000422207		4.05955e-07		306.164	0.00087962		1.33781e-06		305.841	0.00140657		2.87353e-06		304.752	0.00197909		4.98744e-06		304.998	0.00257307		7.61681e-06		305.539	0.0031498		1.06664e-05		305.611	0.00371227		1.41708e-05		306.959	0.00427048		1.81719e-05		306.847	0.00477974		2.24502e-05		305.197	0.00525399		2.70163e-05
740	307.605	0.000426374		4.03558e-07		306.614	0.00087712		1.32153e-06		306.175	0.00139621		2.84077e-06		305.14	0.00196111		4.93925e-06		305.129	0.00255269		7.5641e-06		305.789	0.00313244		1.06217e-05		306.156	0.00369649		1.41269e-05		307.165	0.00425856		1.81362e-05		307.425	0.00477248		2.24283e-05		305.728	0.00524515		2.69821e-05
742	308.084	0.00043171		4.02284e-07		307.08	0.000876808		1.30758e-06		306.641	0.00138797		2.81046e-06		305.687	0.00194518		4.89352e-06		305.437	0.00253325		7.51189e-06		306.209	0.00311562		1.05771e-05		306.531	0.00368207		1.40865e-05		307.681	0.00424738		1.81026e-05		307.929	0.00476629		2.24105e-05		306.152	0.00523776		2.69543e-05
744	308.753	0.000438452		4.02272e-07		307.78	0.000879081		1.29636e-06		307.18	0.00138194		2.78283e-06		306.218	0.00193151		4.8507e-06		305.879	0.00251518		7.46114e-06		306.694	0.00309996		1.05343e-05		306.822	0.00366846		1.40479e-05		308.055	0.00423747		1.80729e-05		308.386	0.00476123		2.23968e-05		306.454	0.00523158		2.69319e-05
746	309.681	0.000447373		4.03865e-07		308.181	0.000883842		1.28794e-06		307.789	0.00137869		2.7586e-06		306.771	0.0019206		4.81166e-06		306.18	0.0024985		7.41188e-06		307.219	0.00308567		1.04936e-05		307.323	0.00365596		1.40118e-05		308.701	0.00422866		1.80464e-05		308.817	0.00475767		2.23884e-05		307.261	0.00522709		2.69168e-05
748	310.305	0.000458677		4.07268e-07		308.658	0.000890517		1.28197e-06		308.023	0.00137791		2.7376e-06		307.334	0.00191193		4.77564e-06		306.456	0.00248365		7.36507e-06		307.741	0.00307306		1.04558e-05		307.704	0.00364482		1.39787e-05		309.223	0.00422176		1.80256e-05		309.194	0.004755		2.23831e-05		307.973	0.00522518		2.69129e-05
750	311.039	0.000471539		4.12295e-07		309.283	0.000899581		1.2789e-06		308.55	0.00137881		2.71908e-06		307.773	0.00190557		4.74287e-06		307.024	0.00247084		7.32121e-06		308.143	0.00306175		1.04199e-05		308.34	0.00363513		1.3949e-05		309.46	0.00421593		1.80078e-05		309.986	0.00475402		2.23836e-05		308.773	0.00522584		2.69198e-05
752	311.83	0.000486304		4.19138e-07		310.047	0.000911715		1.27934e-06		309.15	0.00138279		2.70469e-06		308.282	0.00190171		4.71376e-06		307.685	0.00246053		7.2813e-06		308.643	0.00305209		1.03865e-05		308.984	0.0036276		1.39246e-05		309.934	0.00421138		1.79934e-05		310.606	0.00475516		2.23912e-05		309.73	0.00522934		2.69381e-05
754	312.624	0.000503355		4.2805e-07		310.775	0.000927162		1.28364e-06		309.586	0.00138963		2.69436e-06		309.011	0.00190105		4.68949e-06		308.082	0.00245256		7.24506e-06		309.25	0.00304408		1.03558e-05		309.565	0.00362189		1.39042e-05		310.148	0.00420751		1.79807e-05		311.499	0.00475892		2.24076e-05		310.653	0.00523604		2.6969e-05
756	313.314	0.000522341		4.39039e-07		311.609	0.000946144		1.29216e-06		310.309	0.00139964		2.68856e-06		309.392	0.00190297		4.66933e-06		308.746	0.00244721		7.21312e-06		309.774	0.00303852		1.03296e-05		310.274	0.00361853		1.38893e-05		310.835	0.0042056		1.79734e-05		311.976	0.00476479		2.24308e-05		311.422	0.00524591		2.7012e-05
758	313.916	0.000542533		4.51928e-07		312.215	0.00096833		1.30493e-06		310.781	0.0014134		2.68812e-06		310.054	0.0019077		4.65368e-06		309.402	0.00244504		7.18666e-06		310.503	0.00303532		1.03076e-05		310.768	0.00361783		1.38805e-05		311.414	0.00420613		1.79729e-05		312.741	0.00477268		2.24605e-05		312.446	0.00525892		2.70667e-05
760	314.568	0.000564367		4.66901e-07		313.112	0.000993793		1.32222e-06		311.267	0.00142945		2.69178e-06		310.508	0.0019156		4.64327e-06		310.163	0.00244629		7.16617e-06		311.266	0.00303545		1.02919e-05		311.387	0.00361884		1.38753e-05		311.828	0.0042088		1.79781e-05		313.312	0.00478297		2.24977e-05		313.237	0.00527596		2.7136e-05
762	315.107	0.000587117		4.83787e-07		313.863	0.00102278		1.34445e-06		311.953	0.00144889		2.70083e-06		311.127	0.00192656		4.63817e-06		310.83	0.00245083		7.15162e-06		311.69	0.00303823		1.02812e-05		312.265	0.00362302		1.38773e-05		312.1	0.00421279		1.79869e-05		313.673	0.00479475		2.25396e-05		314.061	0.00529593		2.72159e-05
764	315.599	0.000610959		5.02656e-07		314.497	0.00105455		1.37139e-06		312.459	0.00147201		2.71589e-06		311.617	0.00194069		4.63874e-06		311.407	0.00245891		7.14361e-06		312.214	0.00304332		1.02749e-05		312.933	0.00363086		1.38877e-05		312.826	0.00421913		1.80018e-05		314.118	0.00480786		2.25856e-05		314.842	0.00531935		2.73079e-05
766	315.917	0.000634828		5.23099e-07		315.258	0.00108965		1.40363e-06		312.942	0.00149831		2.73677e-06		312.129	0.00195771		4.64485e-06		312.069	0.00247039		7.14211e-06		312.975	0.0030517		1.02751e-05		313.598	0.00364149		1.39044e-05		313.252	0.00422841		1.80246e-05		314.564	0.00482283		2.26374e-05		315.709	0.00534606		2.74114e-05
768	316.309	0.000658505		5.44907e-07		315.809	0.00112744		1.441e-06		313.596	0.00152806		2.76403e-06		312.504	0.00197769		4.65686e-06		312.597	0.00248492		7.14673e-06		313.509	0.00306348		1.02822e-05		314.302	0.00365561		1.39291e-05		313.678	0.0042398		1.80531e-05		315.014	0.00483955		2.26946e-05		316.424	0.00537628		2.75269e-05
770	316.662	0.000682152		5.68048e-07		316.167	0.00116612		1.48245e-06		313.879	0.00156128		2.79807e-06		313.075	0.00200112		4.67568e-06		313.169	0.00250284		7.15826e-06		313.903	0.00307797		1.0295e-05		314.98	0.00367341		1.39624e-05		314.163	0.00425401		1.80891e-05		315.596	0.0048584		2.27582e-05		316.987	0.00540855		2.765e-05
772	316.777	0.000705202		5.9219e-07		316.64	0.00120605		1.52819e-06		314.043	0.00159654		2.83778e-06		313.169	0.00202737		4.70085e-06		314.03	0.00252466		7.17781e-06		314.494	0.00309538		1.03143e-05		315.442	0.0036938		1.40019e-05		314.311	0.00427007		1.81302e-05		316	0.00487993		2.283e-05		317.587	0.00544327		2.77818e-05
774	316.643	0.000725669		6.1634e-07		316.811	0.00124668		1.5779e-06		314.275	0.00163312		2.88263e-06		313.544	0.00205532		4.73124e-06		314.441	0.00254993		7.20504e-06		314.946	0.00311605		1.03408e-05		316.15	0.00371702		1.40483e-05		314.728	0.00428803		1.81767e-05		316.21	0.00490268		2.29059e-05		317.824	0.00547941		2.79194e-05
776	316.319	0.000743233		6.39922e-07		316.731	0.00128499		1.62931e-06		314.5	0.00167065		2.93239e-06		313.833	0.00208611		4.76858e-06		314.769	0.00257707		7.23777e-06		315.227	0.00313912		1.03733e-05		316.575	0.00374318		1.41021e-05		315.122	0.00430885		1.8231e-05		316.072	0.00492541		2.29826e-05		317.621	0.0055141		2.80543e-05
778	315.663	0.000756124		6.61716e-07		316.401	0.00132012		1.68134e-06		314.688	0.00170955		2.98762e-06		313.866	0.00211786		4.81072e-06		314.871	0.0026066		7.27705e-06		315.444	0.00316462		1.04121e-05		316.854	0.00377148		1.41619e-05		315.223	0.00433108		1.82898e-05		315.859	0.00494686		2.30564e-05		317.452	0.00554701		2.81855e-05
780	315.077	0.000764407		6.81167e-07		316.278	0.00135107		1.73262e-06		314.563	0.00174717		3.04563e-06		313.738	0.00215047		4.85772e-06		314.69	0.00263595		7.3191e-06		315.705	0.00319112		1.04549e-05		316.874	0.00380051		1.42248e-05		315.3	0.00435497		1.83538e-05		315.567	0.00496719		2.31275e-05		317.11	0.00557685		2.83086e-05
782	314.132	0.000767623		6.97536e-07		315.755	0.0013782		1.78281e-06		314.349	0.00178388		3.10659e-06		313.406	0.0021819		4.90684e-06		314.716	0.00266489		7.36356e-06		316.088	0.00321982		1.05041e-05		317.318	0.00383078		1.42921e-05		315.195	0.00437902		1.84193e-05		315.461	0.00498701		2.31977e-05		316.921	0.00560445		2.84259e-05
784	313.192	0.000765449		7.10075e-07		315.142	0.00139958		1.82969e-06		313.77	0.00181765		3.16798e-06		313.086	0.00221198		4.9577e-06		314.568	0.00269389		7.41126e-06		315.915	0.00324901		1.05568e-05		317.218	0.0038622		1.43637e-05		315.375	0.00440387		1.84881e-05		315.219	0.00500587		2.32655e-05		316.551	0.00562936		2.85355e-05
786	312.477	0.000759762		7.19276e-07		314.163	0.00141407		1.87136e-06		313.312	0.00184675		3.2273e-06		312.877	0.00224151		5.01134e-06		314.432	0.00272203		7.4607e-06		315.93	0.00327807		1.06119e-05		316.946	0.00389208		1.44343e-05		315.409	0.00442979		1.8561e-05		315.27	0.00502515		2.33349e-05		316.114	0.00565121		2.86358e-05
788	311.707	0.000751129		7.25231e-07		313.462	0.00142208		1.90719e-06		312.811	0.00187189		3.28466e-06		312.465	0.0022686		5.06487e-06		313.962	0.00274884		7.51095e-06		315.729	0.00330634		1.06683e-05		316.569	0.00391974		1.45021e-05		314.93	0.00445466		1.86327e-05		314.914	0.00504425		2.34043e-05		315.588	0.00567021		2.8727e-05
790	310.913	0.000739823		7.2796e-07		312.439	0.00142426		1.93691e-06		312.327	0.00189302		3.33936e-06		312.073	0.00229352		5.11843e-06		313.387	0.00277307		7.55977e-06		315.334	0.0033323		1.0723e-05		316.168	0.00394485		1.45662e-05		314.675	0.00447783		1.87015e-05		314.583	0.0050619		2.34699e-05		315.146	0.00568659		2.88095e-05
792	310.235	0.000726475		7.27738e-07		311.474	0.0014205		1.95964e-06		311.981	0.00191018		3.39084e-06		311.688	0.00231644		5.17193e-06		313.007	0.00279456		7.6065e-06		315.118	0.00335631		1.07763e-05		315.664	0.00396696		1.46251e-05		314.379	0.00449972		1.87681e-05		314.173	0.00507787		2.3531e-05		314.651	0.00570047		2.88833e-05
794	309.483	0.000711542		7.24814e-07		310.45	0.0014115		1.9754e-06		311.27	0.00192299		3.43797e-06		311.269	0.00233686		5.22424e-06		312.558	0.00281429		7.65262e-06		314.729	0.00337822		1.08278e-05		314.905	0.00398584		1.4678e-05		314.026	0.00452007		1.88321e-05		313.709	0.0050921		2.3587e-05		314.045	0.0057118		2.89478e-05
796	308.692	0.000694995		7.19211e-07		309.168	0.00139728		1.98365e-06		310.247	0.00192934		3.47714e-06		310.75	0.00235431		5.27423e-06		311.877	0.00283107		7.69564e-06		314.048	0.0033969		1.08749e-05		314.225	0.00400128		1.47238e-05		313.525	0.00453766		1.88897e-05		313.386	0.00510467		2.3638e-05		313.459	0.00572043		2.90021e-05
798	307.926	0.000677054		7.11103e-07		308.571	0.00137955		1.98576e-06		309.633	0.00193063		3.50936e-06		310.035	0.00236786		5.31987e-06		311.529	0.00284561		7.73649e-06		313.545	0.00341297		1.09184e-05		313.361	0.00401314		1.47618e-05		312.836	0.0045519		1.89388e-05		313.163	0.00511642		2.36867e-05		312.878	0.00572657		2.90466e-05
800	307.193	0.000658388		7.00933e-07		307.835	0.00135946		1.9828e-06		309.076	0.0019281		3.53571e-06		309.392	0.00237785		5.36118e-06		311.035	0.00285808		7.77531e-06		312.896	0.00342541		1.09556e-05		312.527	0.00402129		1.4791e-05		312.203	0.00456276		1.89789e-05		312.677	0.00512624		2.37295e-05		312.349	0.00573067		2.90825e-05
802	306.484	0.000639082		6.88887e-07		307.32	0.0013372		1.97488e-06		308.476	0.00192167		3.5556e-06		308.923	0.00238419		5.39745e-06		310.598	0.00286841		7.81166e-06		312.189	0.00343485		1.09875e-05		311.816	0.00402625		1.48124e-05		311.567	0.00457072		1.90109e-05		312.157	0.00513409		2.37662e-05		311.594	0.00573263		2.91094e-05
804	305.891	0.00061954		6.75318e-07		306.776	0.00131376		1.96312e-06		307.748	0.00191156		3.56882e-06		308.361	0.00238731		5.42887e-06		309.944	0.00287608		7.8442e-06		311.808	0.00344142		1.10139e-05		310.97	0.00402779		1.48247e-05		310.778	0.00457502		1.9032e-05		311.357	0.0051391		2.37934e-05		310.937	0.00573197		2.9125e-05
806	305.383	0.000600055		6.6054e-07		306.119	0.00128896		1.94732e-06		306.99	0.00189788		3.57512e-06		307.696	0.0023871		5.45477e-06		309.442	0.00288059		7.87149e-06		311.368	0.00344646		1.10377e-05		310.346	0.00402697		1.48305e-05		310.145	0.00457633		1.90438e-05		310.554	0.00514057		2.38081e-05		310.032	0.00572862		2.91288e-05
808	304.958	0.00058111		6.44978e-07		305.386	0.00126242		1.92707e-06		306.46	0.00188071		3.57423e-06		307.191	0.00238354		5.47468e-06		308.844	0.0028827		7.89476e-06		310.645	0.00344889		1.10562e-05		309.8	0.00402416		1.48306e-05		309.407	0.0045749		1.90467e-05		309.754	0.00513841		2.38093e-05		309.314	0.00572244		2.91198e-05
810	304.542	0.000562815		6.28869e-07		304.636	0.00123449		1.90282e-06		305.797	0.00186089		3.56715e-06		306.612	0.00237672		5.48827e-06		308.196	0.00288199		7.9128e-06		310.058	0.00344853		1.10685e-05		309.492	0.00401993		1.48267e-05		308.762	0.00457077		1.90403e-05		309.068	0.00513378		2.38009e-05		308.82	0.00571409		2.91003e-05
812	304.137	0.00054508		6.12314e-07		304	0.00120552		1.87496e-06		305.278	0.00183871		3.55417e-06		306.027	0.00236711		5.49606e-06		307.834	0.00287903		7.92646e-06		309.35	0.00344569		1.10751e-05		309.004	0.00401466		1.48197e-05		308.23	0.00456449		1.90264e-05		308.256	0.00512662		2.37821e-05		307.924	0.00570397		2.90718e-05
814	303.718	0.000527929		5.95459e-07		303.566	0.00117634		1.84456e-06		304.784	0.00181422		3.53524e-06		305.474	0.00235473		5.49776e-06		307.234	0.00287347		7.93467e-06		308.617	0.0034402		1.10753e-05		308.526	0.00400772		1.48078e-05		307.817	0.0045565		1.9006e-05		307.582	0.00511682		2.37522e-05		307.26	0.00569161		2.9032e-05
816	303.423	0.000511426		5.7845e-07		303.257	0.00114729		1.81219e-06		304.354	0.00178836		3.51173e-06		305.005	0.00233943		5.49266e-06		306.823	0.00286565		7.93789e-06		308.125	0.0034324		1.10696e-05		308.1	0.00399952		1.47921e-05		307.202	0.00454702		1.89801e-05		306.971	0.00510518		2.3714e-05		306.71	0.00567719		2.89813e-05
818	303.148	0.000495744		5.61492e-07		302.899	0.00111876		1.77845e-06		304.028	0.00176128		3.48383e-06		304.747	0.0023223		5.48275e-06		306.381	0.00285581		7.93649e-06		307.635	0.00342301		1.10598e-05		307.481	0.00398929		1.477e-05		306.601	0.00453575		1.89471e-05		306.685	0.00509242		2.36705e-05		306.073	0.00566142		2.8923e-05
820	302.861	0.000480825		5.4467e-07		302.884	0.00109103		1.74381e-06		303.909	0.00173349		3.45236e-06		304.666	0.00230366		5.46853e-06		306.072	0.00284413		7.93058e-06		307.27	0.00341208		1.10459e-05		307.132	0.00397777		1.47439e-05		306.138	0.00452282		1.89077e-05		306.16	0.00507832		2.36207e-05		305.553	0.00564423		2.88565e-05
822	302.535	0.000466575		5.28029e-07		302.69	0.00106433		1.70873e-06		303.698	0.00170548		3.41813e-06		304.382	0.00228367		5.45011e-06		305.764	0.00283081		7.92045e-06		306.786	0.00339955		1.10274e-05		306.952	0.0039655		1.47153e-05		305.946	0.00450899		1.88645e-05		305.507	0.00506268		2.35634e-05		305.319	0.0056262		2.87848e-05
824	302.337	0.000453021		5.11668e-07		302.578	0.00103844		1.67313e-06		303.594	0.00167705		3.38084e-06		304.226	0.00226252		5.42778e-06		305.307	0.00281582		7.90585e-06		306.473	0.0033857		1.10053e-05		306.724	0.00395232		1.46838e-05		305.629	0.00449461		1.88188e-05		305.163	0.00504586		2.35003e-05		305.039	0.00560762		2.87092e-05
826	302.367	0.000440488		4.95792e-07		302.534	0.00101352		1.63735e-06		303.707	0.00164903		3.3419e-06		304.283	0.00224047		5.40191e-06		305.241	0.00279941		7.88716e-06		306.251	0.00337091		1.09803e-05		306.285	0.00393837		1.46498e-05		305.281	0.00447934		1.87694e-05		304.786	0.00502826		2.3433e-05		304.806	0.00558834		2.86291e-05
828	302.511	0.00042929		4.80628e-07		302.534	0.000989685		1.60162e-06		303.67	0.00162133		3.30125e-06		304.19	0.00221787		5.37314e-06		305.022	0.00278204		7.86537e-06		305.881	0.00335507		1.09522e-05		305.942	0.00392286		1.46106e-05		305.167	0.00446367		1.87183e-05		304.662	0.0050101		2.33625e-05		304.417	0.00556862		2.85457e-05
830	302.571	0.000419368		4.66229e-07		302.579	0.000967319		1.56645e-06		303.647	0.001594		3.25904e-06		304.279	0.00219477		5.34145e-06		304.795	0.0027637		7.84034e-06		305.58	0.00333823		1.09209e-05		305.704	0.00390657		1.45687e-05		304.828	0.00444727		1.86642e-05		304.415	0.00499184		2.3291e-05		304.306	0.00554822		2.84577e-05
832	302.54	0.000410407		4.52517e-07		302.639	0.000946002		1.53158e-06		303.457	0.00156705		3.21537e-06		304.406	0.00217148		5.30745e-06		304.69	0.00274456		7.8123e-06		305.341	0.00332054		1.08868e-05		305.748	0.00388998		1.45257e-05		304.493	0.00443013		1.86069e-05		304.183	0.00497316		2.32171e-05		304.121	0.0055278		2.83687e-05
834	302.778	0.000402535		4.39584e-07		302.817	0.000926255		1.49761e-06		303.641	0.00154073		3.17072e-06		304.547	0.0021484		5.27188e-06		304.62	0.00272484		7.78172e-06		304.867	0.00330145		1.0848e-05		305.557	0.00387271		1.44803e-05		304.322	0.00441221		1.85463e-05		304.03	0.00495405		2.31408e-05		304.091	0.00550741		2.82791e-05
836	302.847	0.000395851		4.27513e-07		302.948	0.000907982		1.4646e-06		303.823	0.00151522		3.12545e-06		304.656	0.00212528		5.23424e-06		304.606	0.00270456		7.74851e-06		305.163	0.00328216		1.08081e-05		305.323	0.00385488		1.44329e-05		304.167	0.00439411		1.84848e-05		303.753	0.00493446		2.30618e-05		303.657	0.0054865		2.81859e-05
838	303.065	0.000390148		4.16251e-07		303.282	0.000891458		1.4329e-06		304.264	0.00149136		3.08091e-06		304.857	0.00210257		5.19533e-06		304.879	0.00268461		7.7148e-06		305.086	0.00326313		1.07685e-05		305.169	0.00383646		1.43832e-05		304.466	0.00437623		1.84242e-05		303.739	0.00491465		2.29814e-05		303.395	0.00546462		2.80868e-05
840	303.289	0.000385356		4.05802e-07		303.472	0.000876509		1.40246e-06		304.563	0.00146923		3.03731e-06		305.16	0.00208053		5.15563e-06		305.036	0.00266485		7.68012e-06		305.079	0.00324384		1.07274e-05		305.113	0.00381753		1.43315e-05		304.543	0.00435865		1.83647e-05		303.849	0.00489511		2.29018e-05		303.345	0.00544285		2.79875e-05
842	303.499	0.000381555		3.9621e-07		303.962	0.000863488		1.37369e-06		305.22	0.00144917		2.99521e-06		305.577	0.00205946		5.1157e-06		305.2	0.00264526		7.64437e-06		305.236	0.00322475		1.06861e-05		305.125	0.00379861		1.42795e-05		304.535	0.00434088		1.83045e-05		303.98	0.00487591		2.28237e-05		303.191	0.00542108		2.78875e-05
844	303.797	0.000378773		3.87505e-07		304.125	0.000852128		1.34648e-06		305.427	0.001431		2.9545e-06		306.066	0.00204009		5.07687e-06		305.299	0.00262602		7.60781e-06		305.4	0.00320603		1.0645e-05		305.263	0.00377997		1.42281e-05		304.811	0.00432334		1.8245e-05		304.199	0.00485749		2.27488e-05		303.208	0.00539935		2.7787e-05
846	304.099	0.00037706		3.79729e-07		304.467	0.000842269		1.32076e-06		305.798	0.00141442		2.91494e-06		306.217	0.00202156		5.03764e-06		305.469	0.00260723		7.57059e-06		305.648	0.00318781		1.06045e-05		305.479	0.00376174		1.41776e-05		304.793	0.00430625		1.81873e-05		304.32	0.00483953		2.26759e-05		303.119	0.00537787		2.7687e-05
848	304.57	0.000376424		3.72902e-07		304.551	0.000833575		1.29634e-06		306.106	0.00139966		2.87692e-06		306.453	0.00200397		4.99822e-06		305.765	0.00258921		7.53341e-06		305.781	0.00317033		1.05651e-05		305.638	0.00374409		1.41287e-05		304.907	0.00428915		1.81294e-05		304.493	0.00482213		2.26053e-05		303.119	0.00535671		2.7588e-05
850	304.893	0.000376937		3.67081e-07		305.196	0.000826925		1.27395e-06		306.381	0.00138627		2.84001e-06		306.616	0.00198738		4.95882e-06		306.217	0.00257233		7.49708e-06		305.973	0.00315315		1.05255e-05		305.865	0.0037269		1.40807e-05		305.192	0.00427253		1.80732e-05		304.312	0.00480478		2.25347e-05		303.199	0.00533578		2.74896e-05
852	305.442	0.000378649		3.62301e-07		305.483	0.000822146		1.25358e-06		306.988	0.00137494		2.80514e-06		307.063	0.00197231		4.92034e-06		306.676	0.00255704		7.46257e-06		306.387	0.00313707		1.04878e-05		306.23	0.00371089		1.40361e-05		305.268	0.00425626		1.8018e-05		304.338	0.00478731		2.24635e-05		303.413	0.00531582		2.73958e-05
854	306.104	0.000381903		3.58717e-07		306.076	0.00081943		1.23541e-06		307.508	0.00136619		2.77305e-06		307.576	0.00195908		4.88347e-06		306.954	0.00254293		7.42898e-06		307.001	0.00312257		1.04531e-05		306.327	0.00369549		1.39928e-05		305.288	0.00424036		1.79639e-05		304.901	0.00477063		2.23954e-05		303.635	0.00529649		2.73048e-05
856	306.648	0.000386642		3.56372e-07		306.7	0.00081887		1.21961e-06		308.036	0.00135976		2.74358e-06		308.002	0.0019479		4.8486e-06		307.117	0.00252974		7.39569e-06		307.379	0.00310963		1.04213e-05		306.72	0.00368115		1.39521e-05		305.857	0.00422536		1.79129e-05		305.356	0.00475535		2.23333e-05		303.961	0.00527814		2.72183e-05
858	307.416	0.000392978		3.55335e-07		307.265	0.000821244		1.2068e-06		308.837	0.0013562		2.71743e-06		308.491	0.00193874		4.8158e-06		307.664	0.00251798		7.36372e-06		307.731	0.00309791		1.03914e-05		306.898	0.00366763		1.39132e-05		306.008	0.00421135		1.78652e-05		305.388	0.00474087		2.22745e-05		304.157	0.00526079		2.71364e-05
860	308.184	0.00040133		3.55835e-07		307.763	0.000825471		1.19634e-06		309.363	0.00135587		2.69516e-06		309.196	0.0019323		4.78625e-06		308.442	0.00250866		7.33517e-06		308.396	0.00308799		1.03649e-05		307.132	0.00365499		1.38763e-05		306.274	0.0041983		1.78205e-05		305.7	0.00472693		2.22177e-05		304.36	0.0052441		2.70575e-05
862	308.923	0.000411504		3.57888e-07		308.519	0.000832356		1.18886e-06		310.077	0.00135816		2.67628e-06		309.812	0.00192901		4.76068e-06		309.328	0.00250254		7.3115e-06		309.183	0.00308083		1.03438e-05		307.702	0.00364415		1.38439e-05		306.735	0.00418621		1.77788e-05		305.903	0.00471382		2.21642e-05		304.674	0.00522827		2.69824e-05
864	309.737	0.000423537		3.61587e-07		309.257	0.000842189		1.18469e-06		310.915	0.00136404		2.66195e-06		310.304	0.00192854		4.73881e-06		310.108	0.0024997		7.2929e-06		309.78	0.00307629		1.03277e-05		307.922	0.00363472		1.38148e-05		307.03	0.00417547		1.77414e-05		306.246	0.00470155		2.21137e-05		304.849	0.00521355		2.69124e-05
866	310.649	0.000437537		3.67049e-07		310.267	0.00085567		1.18444e-06		311.442	0.00137352		2.65236e-06		310.926	0.00193096		4.72087e-06		310.819	0.0025003		7.27967e-06		310.378	0.00307428		1.03164e-05		308.288	0.00362703		1.37898e-05		307.407	0.00416596		1.77076e-05		306.567	0.00469066		2.20686e-05		305.101	0.00519966		2.6846e-05
868	311.593	0.000454221		3.74629e-07		311.016	0.000872867		1.18836e-06		312.178	0.00138616		2.64728e-06		311.654	0.00193695		4.708e-06		311.622	0.00250429		7.27178e-06		311.111	0.00307531		1.0311e-05		308.919	0.00362158		1.37702e-05		307.773	0.00415779		1.76779e-05		306.997	0.00468105		2.20281e-05		305.445	0.00518694		2.67848e-05
870	312.559	0.000473878		3.84602e-07		311.829	0.000893226		1.19629e-06		312.747	0.00140201		2.64699e-06		312.67	0.00194764		4.70197e-06		312.347	0.00251199		7.26993e-06		311.951	0.00308016		1.0313e-05		309.426	0.00361892		1.37576e-05		308.422	0.00415164		1.76544e-05		307.486	0.00467309		2.19938e-05		305.793	0.00517545		2.67289e-05
872	313.558	0.000496086		3.97011e-07		312.573	0.00091721		1.20875e-06		313.225	0.00142074		2.6514e-06		313.373	0.00196282		4.70282e-06		312.965	0.00252322		7.27392e-06		312.733	0.00308901		1.0323e-05		309.983	0.00361954		1.37531e-05		309.12	0.00414831		1.76394e-05		308.288	0.00466746		2.19681e-05		306.098	0.00516532		2.66788e-05
874	314.496	0.000520973		4.12085e-07		313.401	0.00094465		1.22587e-06		313.889	0.00144332		2.66165e-06		314.236	0.00198239		4.71068e-06		313.51	0.00253775		7.28353e-06		313.504	0.0031017		1.03405e-05		310.687	0.00362312		1.37557e-05		309.62	0.00414759		1.76322e-05		308.857	0.0046644		2.19516e-05		306.587	0.00515699		2.66364e-05
876	315.546	0.00054878		4.30098e-07		314.103	0.000976072		1.24826e-06		314.135	0.0014687		2.67707e-06		314.777	0.00200594		4.72545e-06		314.103	0.00255552		7.29898e-06		314.236	0.00311879		1.03669e-05		311.409	0.00363063		1.37679e-05		310.106	0.00414937		1.76323e-05		308.952	0.00466251		2.19391e-05		307.156	0.00515058		2.6602e-05
878	316.624	0.000580256		4.51548e-07		315.155	0.00101132		1.27611e-06		314.73	0.00149713		2.69813e-06		315.456	0.00203328		4.74724e-06		314.838	0.00257745		7.32198e-06		314.878	0.00313895		1.03998e-05		311.938	0.00364168		1.37888e-05		310.589	0.00415371		1.76398e-05		309.366	0.0046623		2.19324e-05		307.931	0.00514677		2.65784e-05
880	317.618	0.000615042		4.76628e-07		315.831	0.00105126		1.31032e-06		315.065	0.00152863		2.72514e-06		316.103	0.002064		4.77592e-06		315.51	0.00260395		7.35358e-06		315.66	0.0031632		1.04413e-05		312.345	0.00365582		1.38174e-05		310.993	0.00416036		1.76539e-05		309.745	0.00466406		2.19324e-05		308.454	0.00514545		2.6565e-05
882	318.507	0.000652839		5.05495e-07		316.34	0.00109457		1.35048e-06		315.458	0.00156291		2.7581e-06		316.464	0.00209862		4.81247e-06		316.296	0.00263507		7.39426e-06		316.412	0.00319242		1.04932e-05		313.022	0.00367338		1.38544e-05		311.856	0.00417066		1.76785e-05		310.324	0.00466852		2.19415e-05		309.162	0.00514658		2.65615e-05
884	319.393	0.000692914		5.3809e-07		317.203	0.00114106		1.39675e-06		315.896	0.00160033		2.79767e-06		316.955	0.00213525		4.85499e-06		317.145	0.00267121		7.4451e-06		316.936	0.00322566		1.05543e-05		313.717	0.00369517		1.39021e-05		312.159	0.00418392		1.77118e-05		310.758	0.00467524		2.19583e-05		309.92	0.00515071		2.65697e-05
886	320.055	0.000735248		5.74588e-07		318.159	0.00119288		1.4509e-06		316.273	0.00164138		2.84465e-06		317.395	0.00217512		4.90515e-06		317.506	0.00271103		7.50463e-06		317.094	0.00326149		1.06222e-05		314.222	0.00372135		1.3961e-05		312.553	0.00420006		1.77535e-05		311.066	0.00468404		2.1982e-05		310.666	0.00515805		2.65903e-05
888	320.504	0.000777862		6.14341e-07		318.308	0.00124793		1.51217e-06		316.507	0.00168511		2.89851e-06		317.644	0.00221775		4.96275e-06		317.728	0.00275334		7.57147e-06		317.137	0.00329843		1.06947e-05		314.776	0.00375088		1.40292e-05		313.088	0.00421931		1.78043e-05		311.594	0.00469556		2.20149e-05		311.402	0.00516862		2.66233e-05
890	320.708	0.000819121		6.56519e-07		318.754	0.00130348		1.57896e-06		316.526	0.00173066		2.95874e-06		317.803	0.00226124		5.02582e-06		317.461	0.00279491		7.64117e-06		317.24	0.00333606		1.0771e-05		314.999	0.00378303		1.41052e-05		313.636	0.00424211		1.78657e-05		311.85	0.00470945		2.20558e-05		312.078	0.00518186		2.66664e-05
892	320.64	0.000857		6.99891e-07		319.087	0.00136072		1.65212e-06		316.686	0.00177856		3.02618e-06		317.594	0.00230486		5.09355e-06		317.535	0.00283669		7.71498e-06		317	0.00337409		1.08511e-05		315.131	0.00381705		1.41877e-05		314.064	0.00426838		1.79377e-05		312.129	0.00472535		2.21036e-05		312.589	0.00519814		2.67209e-05
894	320.306	0.000890121		7.43185e-07		319.05	0.00141639		1.72943e-06		316.303	0.00182625		3.0985e-06		317.393	0.00234771		5.16484e-06		317.353	0.00287764		7.79144e-06		316.755	0.0034101		1.09304e-05		315.199	0.00385171		1.42742e-05		314.391	0.00429691		1.80174e-05		312.64	0.00474409		2.21612e-05		312.833	0.00521611		2.67822e-05
896	319.615	0.000915854		7.8428e-07		318.533	0.00146777		1.80844e-06		315.819	0.00187134		3.17312e-06		316.957	0.00238819		5.23749e-06		316.757	0.00291613		7.86791e-06		316.482	0.00344545		1.10114e-05		315.24	0.00388675		1.43642e-05		314.414	0.0043267		1.81025e-05		312.758	0.00476495		2.22265e-05		312.876	0.00523496		2.68475e-05
898	318.748	0.000933545		8.21687e-07		317.989	0.00151242		1.88632e-06		315.5	0.00191463		3.25054e-06		316.24	0.0024258		5.3105e-06		316.265	0.0029514		7.94277e-06		315.874	0.00347821		1.10902e-05		315.001	0.00392116		1.44554e-05		314.525	0.00435757		1.81927e-05		313.107	0.00478788		2.22995e-05		313.085	0.0052547		2.69169e-05
900	317.683	0.000943013		8.54151e-07		317.013	0.00154922		1.96091e-06		314.92	0.00195521		3.32949e-06		315.121	0.00245845		5.38036e-06		315.562	0.00298321		8.01514e-06		314.965	0.00350669		1.11631e-05		314.77	0.00395417		1.45463e-05		314.225	0.00438802		1.8284e-05		313.321	0.0048126		2.23797e-05		313.232	0.00527545		2.69909e-05
902	316.638	0.000944459		8.8072e-07		315.93	0.00157633		2.02914e-06		314.476	0.00199206		3.40832e-06		314.282	0.00248628		5.44646e-06		315.288	0.00301239		8.08603e-06		314.299	0.00353082		1.12292e-05		314.35	0.00398457		1.46336e-05		313.95	0.00441715		1.83742e-05		313.21	0.00483822		2.24645e-05		313.195	0.00529652		2.70674e-05
904	315.623	0.000939362		9.01331e-07		314.969	0.00159521		2.09074e-06		313.579	0.00202399		3.48492e-06		313.472	0.00251049		5.50985e-06		314.766	0.00303901		8.15522e-06		313.613	0.0035522		1.12912e-05		313.741	0.00401136		1.47145e-05		313.726	0.00444493		1.8463e-05		313.069	0.00486387		2.25513e-05		313.213	0.005318		2.71467e-05
906	314.334	0.000928382		9.15769e-07		313.831	0.00160586		2.14439e-06		312.853	0.00205033		3.55758e-06		312.674	0.00253122		5.57028e-06		313.981	0.00306197		8.22036e-06		312.987	0.00357036		1.13478e-05		312.866	0.00403435		1.47879e-05		313.272	0.00447112		1.85496e-05		312.869	0.00488898		2.26385e-05		313.209	0.00534009		2.72295e-05
908	313.193	0.000912107		9.23961e-07		313.027	0.00160962		2.19029e-06		312.002	0.00207128		3.6256e-06		311.664	0.00254789		5.62629e-06		312.852	0.00307931		8.27705e-06		312.057	0.00358517		1.13983e-05		312.031	0.0040524		1.48501e-05		312.717	0.00449446		1.86302e-05		312.763	0.00491311		2.27247e-05		313.185	0.0053626		2.73154e-05
910	312.197	0.000892142		9.26627e-07		311.883	0.00160638		2.22736e-06		310.987	0.00208616		3.68707e-06		310.784	0.00256077		5.67772e-06		311.645	0.00309105		8.32418e-06		311.303	0.00359657		1.1442e-05		311.051	0.00406597		1.49014e-05		311.951	0.004514		1.87015e-05		312.334	0.0049352		2.28062e-05		312.842	0.00538422		2.73999e-05
912	311.039	0.000869021		9.24088e-07		310.732	0.00159687		2.2555e-06		310.012	0.00209505		3.74109e-06		309.885	0.00256982		5.72399e-06		310.683	0.00309806		8.36256e-06		310.371	0.00360436		1.14781e-05		310.519	0.00407617		1.49442e-05		311.279	0.00452956		1.87623e-05		311.899	0.0049551		2.28824e-05		312.48	0.00540405		2.74798e-05
914	309.969	0.000843498		9.16838e-07		309.573	0.00158113		2.27401e-06		309.249	0.00209833		3.78731e-06		308.907	0.00257533		5.76505e-06		309.473	0.00310085		8.39253e-06		309.562	0.00360818		1.15048e-05		309.686	0.00408359		1.49798e-05		310.852	0.0045424		1.88157e-05		311.37	0.00497266		2.29524e-05		312.075	0.0054222		2.7555e-05
916	308.978	0.000816264		9.05422e-07		308.577	0.00156018		2.28345e-06		308.643	0.00209715		3.82675e-06		308.002	0.00257688		5.79959e-06		308.507	0.00309996		8.41467e-06		308.807	0.00360894		1.15242e-05		308.892	0.00408779		1.50064e-05		310.512	0.00455279		1.88625e-05		311.015	0.00498786		2.30158e-05		311.745	0.00543875		2.76259e-05
918	307.989	0.000787774		8.90329e-07		307.619	0.00153535		2.28499e-06		307.764	0.0020916		3.85896e-06		307.314	0.00257535		5.82887e-06		307.687	0.00309588		8.42969e-06		308.032	0.00360674		1.15361e-05		308.191	0.00408862		1.50231e-05		309.786	0.00456051		1.89013e-05		310.391	0.00500074		2.30725e-05		311.212	0.00545317		2.76902e-05
920	307.025	0.000758747		8.7226e-07		306.898	0.00150738		2.27929e-06		306.932	0.00208127		3.88259e-06		306.935	0.00257158		5.85435e-06		306.812	0.00308889		8.43781e-06		307.629	0.00360225		1.1542e-05		307.452	0.00408647		1.50307e-05		309.143	0.0045648		1.89293e-05		309.874	0.00501054		2.31193e-05		310.719	0.00546485		2.77451e-05
922	306.309	0.000729746		8.51858e-07		306.117	0.00147688		2.26695e-06		306.184	0.0020667		3.8979e-06		306.525	0.00256572		5.87615e-06		306.049	0.00307955		8.44011e-06		307.017	0.00359592		1.15431e-05		306.717	0.00408191		1.50307e-05		308.19	0.00456562		1.89458e-05		309.309	0.00501752		2.31566e-05		310.369	0.0054749		2.77948e-05
924	305.522	0.000701016		8.29565e-07		305.352	0.00144444		2.24869e-06		305.643	0.00204872		3.90588e-06		305.926	0.00255735		5.8931e-06		305.416	0.00306844		8.43793e-06		306.168	0.00358684		1.15364e-05		306.055	0.00407478		1.5022e-05		307.553	0.00456344		1.89517e-05		308.791	0.00502213		2.31857e-05		309.58	0.00548236		2.7835e-05
926	304.844	0.000672733		8.05763e-07		304.671	0.0014102		2.22467e-06		305.095	0.00202764		3.90668e-06		305.276	0.00254618		5.90422e-06		304.672	0.00305593		8.43221e-06		305.511	0.00357536		1.15225e-05		305.497	0.00406576		1.5007e-05		306.897	0.00455846		1.89473e-05		308.505	0.00502448		2.32067e-05		309.087	0.00548676		2.78633e-05
928	304.254	0.000645406		7.81057e-07		304.016	0.00137486		2.1959e-06		304.55	0.00200393		3.90079e-06		304.842	0.00253252		5.90983e-06		303.937	0.00304144		8.42127e-06		304.93	0.00356208		1.15031e-05		304.963	0.00405485		1.49854e-05		306.431	0.00455116		1.89341e-05		308.008	0.00502487		2.32204e-05		308.455	0.00548911		2.78834e-05
930	303.738	0.000619235		7.55822e-07		303.314	0.00133867		2.16277e-06		303.756	0.0019774		3.88758e-06		304.495	0.00251669		5.91036e-06		303.303	0.0030252		8.40551e-06		304.382	0.00354707		1.14782e-05		304.517	0.00404253		1.49588e-05		306.061	0.00454237		1.8915e-05		307.417	0.00502258		2.32237e-05		308.195	0.00548964		2.78962e-05
932	303.289	0.000594142		7.30263e-07		302.97	0.00130207		2.12595e-06		303.373	0.00194861		3.86787e-06		304.251	0.00249913		5.90664e-06		302.876	0.0030076		8.38595e-06		303.642	0.00353029		1.14476e-05		304.048	0.00402853		1.49261e-05		305.868	0.00453257		1.88919e-05		307.034	0.00501824		2.32188e-05		307.935	0.00548905		2.79043e-05
934	303.004	0.000570484		7.04812e-07		302.395	0.00126571		2.0865e-06		303.041	0.00191809		3.84245e-06		303.914	0.00247968		5.89806e-06		302.626	0.00298912		8.36402e-06		303.441	0.00351234		1.14132e-05		303.535	0.00401306		1.48879e-05		305.416	0.00452139		1.88632e-05		306.733	0.00501217		2.32067e-05		307.656	0.00548742		2.79081e-05
936	302.697	0.000548322		6.79701e-07		302.147	0.00122939		2.0443e-06		302.632	0.00188622		3.81191e-06		303.421	0.0024582		5.88399e-06		302.35	0.00296994		8.34022e-06		302.976	0.00349337		1.13753e-05		303.098	0.00399614		1.48443e-05		304.848	0.0045082		1.88263e-05		306.172	0.00500429		2.31869e-05		307.119	0.00548389		2.79035e-05
938	302.452	0.000527631		6.55084e-07		301.95	0.00119421		2.00098e-06		302.325	0.00185329		3.77669e-06		303.219	0.0024348		5.86445e-06		302.075	0.00294996		8.3142e-06		302.515	0.00347336		1.13338e-05		302.939	0.0039784		1.47975e-05		304.587	0.00449353		1.8783e-05		305.652	0.00499432		2.3158e-05		306.852	0.00547845		2.78905e-05
940	302.257	0.000508351		6.31068e-07		301.682	0.0011597		1.95613e-06		302.13	0.00181953		3.73716e-06		302.937	0.00241002		5.84049e-06		301.821	0.00292876		8.28467e-06		302.217	0.00345224		1.12885e-05		302.522	0.00395969		1.4747e-05		304.352	0.00447788		1.87355e-05		305.181	0.00498234		2.312e-05		306.341	0.00547152		2.78706e-05
942	302.203	0.000490562		6.07814e-07		301.357	0.0011261		1.91027e-06		301.853	0.00178528		3.69393e-06		302.849	0.00238387		5.81195e-06		301.712	0.00290685		8.25302e-06		302.049	0.00343074		1.1242e-05		302.28	0.00394004		1.46929e-05		304.211	0.00446148		1.86847e-05		305.091	0.00496941		2.30775e-05		305.951	0.00546266		2.78416e-05
944	302.045	0.000474083		5.85343e-07		301.151	0.00109344		1.86363e-06		301.814	0.00175066		3.64724e-06		302.673	0.00235673		5.77951e-06		301.51	0.00288441		8.21974e-06		301.912	0.00340901		1.11947e-05		302.215	0.00391987		1.46367e-05		303.902	0.00444429		1.86303e-05		305.01	0.00495596		2.30325e-05		305.695	0.00545254		2.78065e-05
946	301.97	0.000458838		5.63713e-07		301.172	0.00106218		1.81698e-06		301.696	0.0017162		3.5981e-06		302.458	0.00232842		5.7426e-06		301.447	0.002861		8.18337e-06		301.732	0.0033867		1.11455e-05		302.05	0.00389933		1.45791e-05		303.842	0.00442636		1.85726e-05		304.896	0.00494175		2.29837e-05		305.621	0.00544165		2.77674e-05
948	301.989	0.00044503		5.4309e-07		301.163	0.00103251		1.77072e-06		301.609	0.00168199		3.54672e-06		302.371	0.00229904		5.70132e-06		301.602	0.0028372		8.14553e-06		301.64	0.00336412		1.10953e-05		301.957	0.00387836		1.45199e-05		303.753	0.00440797		1.85128e-05		304.932	0.00492729		2.29335e-05		305.43	0.00542999		2.77245e-05
950	302.003	0.000432438		5.23433e-07		301.181	0.00100442		1.72501e-06		301.657	0.00164818		3.49338e-06		302.201	0.00226925		5.65706e-06		301.488	0.00281294		8.10593e-06		301.626	0.00334125		1.10441e-05		301.988	0.00385696		1.4459e-05		303.874	0.00438941		1.8452e-05		304.749	0.00491218		2.288e-05		305.258	0.00541768		2.76781e-05
952	302.05	0.000421024		5.04772e-07		301.253	0.000977757		1.67988e-06		301.828	0.00161522		3.439e-06		302.228	0.00223886		5.60927e-06		301.548	0.00278804		8.0638e-06		301.572	0.00331822		1.09923e-05		302.135	0.00383582		1.43991e-05		303.854	0.00437073		1.83905e-05		304.662	0.00489639		2.28231e-05		305.157	0.00540473		2.76283e-05
954	301.992	0.000410781		4.87139e-07		301.26	0.000952706		1.63568e-06		301.936	0.00158312		3.38368e-06		302.404	0.00220854		5.55937e-06		301.722	0.00276306		8.0207e-06		301.284	0.00329464		1.09386e-05		302.249	0.00381477		1.43397e-05		303.795	0.00435179		1.83277e-05		304.77	0.00488024		2.27643e-05		305.003	0.00539119		2.75754e-05
956	302.156	0.000401525		4.70474e-07		301.45	0.000929222		1.59252e-06		302.039	0.00155215		3.32798e-06		302.512	0.0021785		5.50782e-06		302.024	0.00273807		7.97664e-06		301.764	0.00327113		1.0885e-05		302.41	0.0037938		1.42808e-05		303.955	0.0043327		1.82642e-05		304.742	0.00486391		2.27043e-05		305.1	0.00537715		2.75195e-05
958	302.269	0.000393509		4.54903e-07		301.685	0.000907626		1.55086e-06		302.298	0.00152232		3.27205e-06		302.753	0.00214888		5.45486e-06		302.054	0.00271296		7.93111e-06		302.101	0.00324834		1.08337e-05		302.769	0.00377307		1.42227e-05		303.914	0.00431352		1.82001e-05		304.86	0.00484782		2.26451e-05		304.867	0.00536274		2.74615e-05
960	302.477	0.000386637		4.40401e-07		302.004	0.000887926		1.51081e-06		302.548	0.00149387		3.21635e-06		302.953	0.00211981		5.40068e-06		302.331	0.00268772		7.88386e-06		302.387	0.00322591		1.07833e-05		302.893	0.0037528		1.41663e-05		304.12	0.0042945		1.81364e-05		305.321	0.00483212		2.25872e-05		304.976	0.00534812		2.74021e-05
962	302.767	0.000380817		4.26948e-07		302.556	0.000870466		1.47282e-06		302.572	0.00146668		3.16081e-06		303.11	0.00209112		5.34495e-06		302.688	0.002663		7.83658e-06		302.551	0.00320382		1.07336e-05		303.201	0.00373289		1.41112e-05		304.255	0.00427578		1.80738e-05		305.574	0.00481688		2.2531e-05		305.126	0.00533385		2.7344e-05
964	303.073	0.000376319		4.14668e-07		302.863	0.000855166		1.43691e-06		302.862	0.00144092		3.1058e-06		303.554	0.00206342		5.28891e-06		302.965	0.00263871		7.78887e-06		302.922	0.00318183		1.06837e-05		303.443	0.00371335		1.40573e-05		304.272	0.00425733		1.8012e-05		305.683	0.0048017		2.24747e-05		305.295	0.00532002		2.72876e-05
966	303.389	0.000373152		4.03575e-07		303.529	0.000842102		1.40322e-06		303.261	0.00141691		3.05189e-06		303.927	0.00203683		5.2328e-06		303.185	0.00261459		7.73985e-06		303.482	0.00316088		1.06364e-05		303.801	0.00369432		1.40051e-05		304.666	0.00423925		1.79516e-05		305.756	0.0047867		2.24188e-05		305.49	0.00530645		2.72321e-05
968	303.781	0.000370922		3.93532e-07		303.901	0.000830985		1.3716e-06		303.697	0.00139493		2.99963e-06		304.115	0.00201154		5.17702e-06		303.314	0.0025909		7.69008e-06		303.735	0.00314055		1.05903e-05		304.19	0.00367628		1.39562e-05		304.956	0.00422205		1.78944e-05		306.244	0.00477209		2.23643e-05		305.813	0.00529353		2.71793e-05
970	304.237	0.000370025		3.847e-07		304.378	0.000821944		1.34224e-06		304.267	0.00137543		2.94973e-06		304.738	0.00198775		5.12192e-06		303.807	0.00256772		7.63962e-06		303.805	0.00312057		1.05443e-05		304.387	0.00365867		1.39084e-05		305.111	0.00420536		1.78391e-05		306.505	0.00475821		2.23125e-05		306.225	0.00528135		2.71295e-05
972	304.507	0.000370101		3.76963e-07		304.841	0.000814955		1.31519e-06		305.048	0.00135883		2.90286e-06		305.398	0.00196612		5.06874e-06		304.29	0.00254583		7.59031e-06		303.795	0.00310025		1.04962e-05		304.759	0.0036416		1.38622e-05		305.494	0.00418953		1.77868e-05		306.73	0.00474526		2.22641e-05		306.554	0.00527011		2.70836e-05
974	305.001	0.000371318		3.70385e-07		305.382	0.000810207		1.29067e-06		305.53	0.00134493		2.85889e-06		305.844	0.00194639		5.01706e-06		304.844	0.00252538		7.54238e-06		303.845	0.00307991		1.04468e-05		305.019	0.00362513		1.38174e-05		305.665	0.00417412		1.77359e-05		306.908	0.00473238		2.22158e-05		307.389	0.00526049		2.70446e-05
976	305.465	0.000373753		3.64997e-07		305.845	0.000807319		1.26847e-06		306.411	0.00133387		2.81814e-06		306.355	0.00192897		4.9676e-06		305.368	0.00250655		7.49609e-06		304.283	0.00306052		1.03989e-05		305.168	0.00360869		1.37723e-05		306.25	0.00415981		1.76889e-05		307.444	0.00472065		2.21717e-05		308.062	0.00525302		2.70146e-05
978	306.054	0.00037733		3.60779e-07		306.389	0.000806402		1.24871e-06		307.247	0.0013261		2.78125e-06		307.063	0.00191408		4.92082e-06		305.962	0.00248961		7.452e-06		304.726	0.00304224		1.03525e-05		305.609	0.00359296		1.37288e-05		306.404	0.00414633		1.76446e-05		307.943	0.0047102		2.21323e-05		308.334	0.0052466		2.69889e-05
980	306.727	0.000382537		3.5793e-07		306.95	0.000807517		1.23152e-06		308.059	0.00132188		2.74865e-06		307.919	0.00190238		4.87782e-06		306.814	0.00247502		7.41094e-06		305.455	0.00302594		1.03102e-05		306.078	0.00357834		1.3688e-05		306.682	0.00413333		1.76018e-05		308.52	0.00470144		2.20991e-05		309.012	0.00524181		2.69695e-05
982	307.431	0.000389304		3.56483e-07		307.537	0.000811278		1.21737e-06		308.802	0.0013209		2.72016e-06		308.83	0.00189447		4.83965e-06		307.72	0.00246348		7.37432e-06		306.154	0.0030118		1.0272e-05		306.605	0.00356508		1.36507e-05		307.188	0.00412157		1.7563e-05		309.169	0.00469439		2.2072e-05		309.797	0.00523916		2.69587e-05
984	308.223	0.00039804		3.56627e-07		308.11	0.000817292		1.20611e-06		309.893	0.00132381		2.69658e-06		309.869	0.0018911		4.80753e-06		308.607	0.0024554		7.34284e-06		306.809	0.00299994		1.02382e-05		307.381	0.00355393		1.36187e-05		308.044	0.00411184		1.75308e-05		310.05	0.0046898		2.20536e-05		310.508	0.00523897		2.69571e-05
986	309.142	0.000409037		3.58549e-07		309.041	0.000826183		1.19821e-06		310.643	0.00133053		2.67802e-06		310.799	0.00189208		4.78129e-06		309.852	0.00245182		7.31837e-06		307.616	0.00299106		1.02101e-05		308.142	0.00354511		1.35926e-05		308.664	0.00410437		1.75056e-05		310.687	0.00468784		2.20441e-05		311.157	0.00524105		2.6964e-05
988	310.12	0.000422385		3.62378e-07		310.088	0.000838883		1.19442e-06		311.499	0.00134091		2.66447e-06		311.7	0.00189751		4.76128e-06		311.104	0.00245392		7.30305e-06		308.436	0.00298539		1.01882e-05		308.843	0.00353898		1.35732e-05		309.548	0.00409965		1.74888e-05		311.598	0.0046882		2.20424e-05		311.888	0.00524546		2.69795e-05
990	311.293	0.000438808		3.68497e-07		310.945	0.000855351		1.19491e-06		312.52	0.00135553		2.65666e-06		312.853	0.00190801		4.74849e-06		311.944	0.00246047		7.29474e-06		309.255	0.0029833		1.01731e-05		309.595	0.00353557		1.35603e-05		310.233	0.00409764		1.74801e-05		312.432	0.00469202		2.20519e-05		312.727	0.00525322		2.70069e-05
992	312.344	0.00045885		3.77302e-07		312.172	0.000876599		1.2005e-06		313.517	0.00137537		2.65577e-06		314.066	0.00192474		4.74465e-06		313.028	0.0024719		7.29417e-06		310.081	0.00298536		1.0166e-05		310.605	0.00353576		1.3556e-05		310.987	0.00409839		1.74793e-05		313.235	0.0046988		2.20709e-05		313.543	0.00526416		2.70455e-05
994	313.728	0.000482587		3.89054e-07		313.546	0.000903752		1.2122e-06		314.307	0.00140023		2.66191e-06		315.015	0.0019471		4.74938e-06		314.2	0.00248944		7.30353e-06		311.135	0.00299218		1.01681e-05		311.698	0.00354041		1.35623e-05		311.805	0.00410274		1.74888e-05		314.127	0.00470916		2.21011e-05		314.111	0.00527851		2.70961e-05
996	315.043	0.000510885		4.04342e-07		314.96	0.000937578		1.2309e-06		315.487	0.00143081		2.67602e-06		316.51	0.00197697		4.76521e-06		315.651	0.00251451		7.32525e-06		312.213	0.00300469		1.01814e-05		312.619	0.00354976		1.35795e-05		312.772	0.00411113		1.75094e-05		315.167	0.00472435		2.2146e-05		314.995	0.00529603		2.71576e-05
998	316.358	0.000543848		4.23619e-07		316.408	0.000978854		1.25761e-06		316.743	0.00146851		2.6998e-06		317.843	0.00201585		4.79437e-06		317.116	0.00254855		7.3617e-06		313.559	0.00302432		1.02086e-05		313.676	0.0035641		1.36081e-05		313.719	0.00412401		1.75424e-05		315.794	0.00474307		2.22018e-05		315.841	0.00531835		2.72352e-05
1000	317.541	0.000581404		4.47257e-07		317.917	0.00102856		1.29362e-06		318.395	0.00151602		2.73611e-06		319.036	0.00206299		4.8367e-06		318.698	0.00259333		7.41582e-06		314.806	0.00305201		1.02515e-05		314.685	0.00358442		1.36503e-05		314.858	0.00414232		1.75898e-05		316.385	0.00476484		2.22672e-05		316.739	0.00534536		2.73282e-05
1002	318.779	0.000623278		4.75556e-07		318.973	0.00108561		1.33917e-06		319.708	0.00157386		2.78642e-06		320.023	0.0021184		4.89298e-06		320.261	0.00264924		7.48888e-06		316.046	0.00308864		1.03119e-05		315.974	0.00361206		1.37091e-05		316.011	0.00416725		1.76545e-05		317.162	0.00479081		2.23453e-05		317.595	0.00537682		2.74361e-05
1004	320.106	0.000670107		5.09186e-07		320.026	0.00114916		1.39456e-06		320.933	0.00164112		2.85112e-06		321.162	0.00218236		4.96438e-06		321.54	0.00271596		7.58144e-06		317.085	0.00313331		1.03885e-05		316.931	0.00364708		1.37846e-05		316.975	0.00419837		1.77354e-05		317.832	0.00482069		2.24354e-05		318.106	0.00541202		2.75568e-05
1006	320.986	0.000721178		5.48421e-07		321.189	0.00122012		1.46106e-06		321.689	0.00171704		2.93078e-06		321.818	0.00225432		5.05146e-06		322.25	0.0027908		7.69123e-06		318.22	0.00318723		1.04842e-05		317.835	0.00368905		1.38763e-05		318.051	0.00423685		1.78354e-05		318.632	0.00485611		2.25417e-05		318.495	0.00545018		2.76883e-05
1008	321.804	0.000774146		5.92702e-07		321.657	0.00129545		1.53778e-06		322.245	0.00179787		3.02347e-06		322.288	0.00233158		5.15247e-06		322.677	0.00287068		7.81541e-06		319.362	0.00325089		1.06006e-05		318.828	0.00373885		1.39863e-05		318.935	0.00428195		1.79529e-05		319.307	0.00489725		2.26649e-05		318.878	0.00549022		2.78276e-05
1010	322.136	0.000826969		6.41267e-07		321.617	0.00137036		1.62212e-06		322.405	0.0018809		3.12765e-06		322.274	0.00241151		5.26545e-06		322.905	0.00295311		7.9516e-06		320.114	0.00332334		1.07376e-05		319.739	0.00379619		1.41148e-05		319.309	0.00433179		1.80843e-05		319.985	0.00494394		2.2805e-05		319.051	0.00553309		2.79775e-05
1012	321.94	0.000876308		6.92447e-07		321.57	0.00144311		1.71255e-06		322.505	0.00196423		3.24186e-06		321.875	0.00248967		5.38584e-06		322.414	0.00303416		8.09505e-06		320.361	0.00339953		1.0888e-05		319.893	0.0038588		1.42583e-05		319.599	0.00438543		1.82279e-05		320.189	0.00499426		2.29579e-05		318.899	0.00557614		2.81307e-05
1014	321.686	0.000918379		7.43715e-07		321.344	0.00151257		1.8078e-06		322.125	0.00204514		3.3635e-06		321.536	0.00256481		5.51182e-06		321.91	0.00311008		8.24028e-06		320.252	0.00347646		1.10477e-05		319.993	0.00392448		1.44135e-05		319.726	0.00444137		1.83811e-05		320.325	0.00504545		2.31172e-05		318.7	0.00561887		2.8286e-05
1016	321.187	0.000953873		7.94076e-07		320.665	0.0015748		1.90415e-06		321.472	0.00211985		3.48828e-06		320.803	0.00263585		5.64153e-06		321.152	0.00318053		8.38573e-06		319.853	0.00355157		1.12125e-05		319.688	0.00398973		1.45743e-05		319.824	0.00449894		1.85428e-05		320.25	0.00509754		2.32832e-05		318.387	0.00566074		2.84418e-05
1018	320.191	0.00097932		8.40681e-07		319.602	0.00162689		1.99777e-06		320.357	0.00218675		3.61312e-06		319.825	0.00269915		5.76952e-06		319.999	0.003243		8.52655e-06		319.399	0.00362286		1.13787e-05		319.07	0.0040522		1.4736e-05		319.668	0.00455694		1.87107e-05		319.525	0.00514757		2.34486e-05		317.923	0.00570099		2.85958e-05
1020	319.099	0.000994858		8.81975e-07		318.421	0.00166854		2.08644e-06		319.064	0.00224154		3.73159e-06		318.565	0.00275416		5.89332e-06		318.777	0.00329616		8.65881e-06		318.514	0.0036877		1.15407e-05		318.438	0.00411155		1.48975e-05		319.215	0.00461306		1.88797e-05		318.774	0.00519272		2.36059e-05		317.193	0.00573719		2.87404e-05
1022	317.708	0.000999561		9.16041e-07		317.054	0.00169816		2.16677e-06		317.952	0.00228632		3.84359e-06		317.514	0.00280098		6.01134e-06		317.405	0.00334061		8.78143e-06		317.124	0.00374335		1.16916e-05		317.487	0.00416547		1.50532e-05		318.548	0.00466483		1.90439e-05		317.889	0.00523303		2.37539e-05		316.688	0.00577089		2.88797e-05
1024	316.243	0.00099508		9.42416e-07		315.692	0.00171652		2.23731e-06		316.809	0.00232128		3.9473e-06		316.222	0.00283964		6.12185e-06		316.009	0.00337557		8.89105e-06		315.794	0.00378912		1.18278e-05		316.537	0.00421272		1.51992e-05		317.867	0.00471199		1.92015e-05		317.011	0.00526832		2.38911e-05		316.109	0.00580186		2.90128e-05
1026	314.86	0.000982104		9.60524e-07		314.562	0.00172493		2.2975e-06		315.401	0.00234657		4.04098e-06		314.976	0.00287032		6.22352e-06		314.611	0.00340304		8.98944e-06		314.617	0.00382624		1.19496e-05		315.288	0.00425288		1.53329e-05		316.692	0.0047531		1.93481e-05		316.289	0.00530012		2.4021e-05		315.484	0.00582973		2.9138e-05
1028	313.467	0.000962942		9.7105e-07		313.171	0.00172447		2.34705e-06		314.296	0.00236305		4.12398e-06		313.714	0.00289326		6.31512e-06		313.473	0.00342342		9.07587e-06		313.543	0.00385626		1.20585e-05		313.912	0.0042853		1.54508e-05		315.469	0.00478635		1.94773e-05		315.28	0.00532712		2.4139e-05		314.62	0.00585321		2.92504e-05
1030	312.169	0.000938724		9.74353e-07		311.742	0.00171561		2.38517e-06		312.937	0.00237112		4.19536e-06		312.489	0.00290905		6.39619e-06		311.956	0.00343736		9.1503e-06		312.204	0.00387956		1.2154e-05		312.483	0.0043108		1.55533e-05		314.293	0.00481306		1.9591e-05		314.225	0.00534859		2.42417e-05		313.822	0.00587289		2.93512e-05
1032	310.892	0.000911134		9.71412e-07		310.569	0.00169944		2.41205e-06		311.592	0.00237088		4.25378e-06		311.302	0.00291844		6.46692e-06		310.82	0.00344561		9.21316e-06		310.869	0.00389568		1.22334e-05		311.145	0.00432911		1.56377e-05		313.103	0.00483352		1.96882e-05		313.049	0.00536518		2.43299e-05		312.61	0.00588766		2.94354e-05
1034	309.505	0.000880285		9.62415e-07		309.378	0.00167735		2.42854e-06		310.3	0.00236321		4.29931e-06		310.249	0.00292202		6.52737e-06		309.719	0.00344899		9.26544e-06		309.734	0.00390613		1.2299e-05		309.884	0.00434174		1.57068e-05		311.881	0.0048476		1.9767e-05		312.015	0.00537687		2.44025e-05		311.671	0.0058974		2.95014e-05
1036	308.502	0.000847904		9.48637e-07		308.125	0.00164981		2.43464e-06		309.354	0.00234973		4.33365e-06		309.267	0.00291994		6.57686e-06		308.577	0.00344793		9.30736e-06		308.691	0.00391143		1.23514e-05		308.464	0.0043489		1.57597e-05		310.65	0.00485616		1.98284e-05		310.86	0.00538334		2.4457e-05		310.527	0.00590345		2.95532e-05
1038	307.377	0.000814797		9.30931e-07		306.796	0.0016172		2.43027e-06		308.352	0.00233121		4.35741e-06		308.154	0.00291311		6.6165e-06		307.807	0.00344308		9.33998e-06		307.497	0.00391218		1.23911e-05		307.415	0.00435164		1.57988e-05		309.3	0.00485946		1.9872e-05		309.538	0.00538512		2.4494e-05		309.368	0.00590454		2.95847e-05
1040	306.287	0.000781039		9.09675e-07		305.754	0.00158105		2.41715e-06		307.094	0.00230683		4.36841e-06		307.086	0.00290119		6.64479e-06		306.753	0.00343503		9.36456e-06		306.296	0.00390831		1.2417e-05		306.354	0.00435042		1.58247e-05		308.337	0.00485842		1.98998e-05		308.444	0.00538245		2.45135e-05		308.48	0.00590204		2.96005e-05
1042	305.296	0.000747412		8.85737e-07		304.799	0.00154222		2.39628e-06		305.893	0.00227767		4.36791e-06		305.95	0.00288433		6.66125e-06		305.872	0.00342357		9.38008e-06		305.553	0.0039013		1.24333e-05		305.641	0.00434655		1.58416e-05		307.244	0.00485346		1.99124e-05		307.417	0.00537615		2.45175e-05		307.602	0.00589622		2.96013e-05
1044	304.419	0.000714053		8.59561e-07		304.084	0.00150172		2.36903e-06		304.889	0.00224452		4.35691e-06		305.198	0.00286337		6.66731e-06		304.919	0.00340863		9.3859e-06		304.726	0.00389153		1.2441e-05		304.64	0.00433973		1.58479e-05		306.3	0.0048454		1.99122e-05		306.366	0.00536673		2.45075e-05		306.76	0.00588761		2.95887e-05
1046	303.814	0.000681837		8.32067e-07		303.349	0.00145985		2.33591e-06		304.111	0.00220791		4.33602e-06		304.005	0.00283869		6.66334e-06		304.007	0.00339059		9.38271e-06		303.946	0.00387904		1.24397e-05		303.88	0.0043301		1.58437e-05		305.402	0.00483482		1.99009e-05		305.26	0.00535424		2.44829e-05		306.109	0.0058765		2.95637e-05
1048	303.135	0.0006509		8.0371e-07		302.9	0.00141765		2.29846e-06		303.286	0.00216896		4.30725e-06		303.146	0.00281007		6.64824e-06		303.247	0.00336975		9.3711e-06		303.401	0.00386426		1.24309e-05		303.493	0.0043188		1.58332e-05		304.389	0.00482156		1.98776e-05		304.448	0.00533909		2.4445e-05		304.934	0.00586288		2.95256e-05
1050	302.414	0.000621276		7.74827e-07		302.383	0.00137543		2.2573e-06		302.665	0.00212803		4.27118e-06		302.677	0.00277892		6.62539e-06		302.705	0.00334641		9.35182e-06		302.948	0.00384743		1.24151e-05		302.9	0.00430577		1.58162e-05		303.653	0.00480609		1.98437e-05		303.654	0.00532218		2.43977e-05		304.06	0.00584606		2.94701e-05
1052	302.023	0.000592923		7.45654e-07		302.203	0.00133366		2.2133e-06		302.201	0.00208582		4.22911e-06		301.931	0.00274543		6.59495e-06		302.428	0.00332134		9.32718e-06		302.271	0.00382879		1.23933e-05		302.4	0.00429124		1.57935e-05		302.97	0.00478914		1.98024e-05		303.059	0.00530373		2.43419e-05		303.545	0.00582754		2.94049e-05
1054	301.683	0.000566318		7.16743e-07		301.731	0.00129249		2.16686e-06		301.689	0.00204249		4.18134e-06		301.401	0.00270968		6.55685e-06		301.753	0.00329436		9.29642e-06		301.989	0.00380831		1.2365e-05		301.926	0.00427506		1.57645e-05		302.652	0.00477117		1.97559e-05		302.689	0.00528424		2.428e-05		303.037	0.00580764		2.93314e-05
1056	301.336	0.000541518		6.88372e-07		301.483	0.00125178		2.118e-06		301.344	0.00199864		4.12911e-06		301.004	0.00267234		6.51279e-06		301.373	0.00326537		9.25899e-06		301.748	0.00378652		1.23324e-05		301.435	0.00425746		1.57299e-05		302.199	0.00475249		1.97056e-05		302.004	0.00526364		2.42116e-05		302.437	0.00578675		2.92517e-05
1058	301.131	0.000518462		6.6069e-07		301.315	0.00121228		2.06794e-06		300.862	0.00195419		4.07222e-06		300.67	0.00263368		6.4633e-06		300.792	0.00323455		9.21528e-06		301.667	0.0037638		1.22968e-05		301.076	0.00423861		1.56904e-05		301.776	0.00473289		1.96506e-05		301.606	0.00524197		2.41366e-05		302.143	0.00576484		2.91654e-05
1060	301.044	0.00049709		6.33836e-07		301.034	0.00117379		2.01665e-06		300.58	0.00190947		4.01138e-06		300.484	0.00259397		6.40902e-06		300.391	0.00320201		9.16542e-06		301.317	0.00373978		1.22569e-05		300.69	0.00421861		1.56466e-05		301.4	0.00471261		1.95921e-05		301.329	0.00521996		2.40592e-05		301.647	0.00574196		2.90728e-05
1062	300.943	0.00047752		6.0802e-07		301.066	0.0011368		1.96494e-06		300.48	0.00186495		3.94762e-06		300.348	0.00255353		6.35065e-06		300.224	0.00316821		9.11085e-06		301.26	0.00371448		1.22124e-05		300.574	0.00419777		1.55997e-05		301.033	0.00469163		1.953e-05		301.207	0.00519749		2.39787e-05		301.208	0.00571823		2.89746e-05
1064	300.916	0.000459627		5.83276e-07		301.046	0.00110172		1.91359e-06		300.229	0.00182092		3.88155e-06		300.35	0.00251257		6.28864e-06		300.058	0.00313345		9.05248e-06		301.033	0.00368815		1.21644e-05		300.463	0.0041762		1.55502e-05		301.125	0.00467027		1.9466e-05		301.354	0.00517529		2.38993e-05		301.031	0.00569414		2.88737e-05
1066	300.823	0.000443302		5.59639e-07		301.013	0.00106797		1.86207e-06		300.21	0.0017776		3.8137e-06		300.174	0.00247111		6.22286e-06		299.75	0.00309774		8.99017e-06		300.721	0.00366032		1.21108e-05		300.495	0.00415392		1.54983e-05		300.854	0.00464856		1.94003e-05		301.181	0.00515315		2.38198e-05		301.081	0.00567001		2.87718e-05
1068	300.863	0.000428448		5.37128e-07		301.065	0.0010359		1.81102e-06		300.037	0.00173496		3.7441e-06		300.093	0.0024294		6.15389e-06		299.894	0.00306132		8.92452e-06		300.657	0.00363152		1.20536e-05		300.409	0.00413125		1.54455e-05		300.668	0.00462662		1.93337e-05		301.189	0.00513074		2.37385e-05		301.11	0.00564614		2.8671e-05
1070	300.9	0.000415009		5.15779e-07		301.071	0.00100566		1.76079e-06		300.263	0.0016936		3.67399e-06		300.227	0.00238756		6.08196e-06		299.911	0.00302464		8.85707e-06		300.495	0.00360176		1.19928e-05		300.4	0.00410778		1.53898e-05		300.629	0.00460417		1.92648e-05		301.13	0.00510848		2.36579e-05		301.106	0.00562242		2.85706e-05
1072	300.829	0.000402714		4.95501e-07		301.07	0.000976924		1.71124e-06		300.311	0.00165344		3.60337e-06		300.434	0.00234627		6.00874e-06		299.851	0.0029875		8.78681e-06		300.537	0.00357128		1.1929e-05		300.748	0.00408407		1.53337e-05		300.685	0.00458167		1.9196e-05		301.226	0.00508618		2.35768e-05		300.925	0.00559879		2.84704e-05
1074	300.992	0.000391811		4.76432e-07		301.275	0.000949983		1.66282e-06		300.466	0.00161459		3.53255e-06		300.548	0.00230545		5.93396e-06		300.114	0.00295016		8.71446e-06		300.492	0.00354006		1.18622e-05		300.762	0.00406001		1.52767e-05		300.687	0.00455906		1.9127e-05		301.229	0.00506394		2.34958e-05		300.936	0.005575		2.83687e-05
1076	301.369	0.000382384		4.58637e-07		301.329	0.000924803		1.61566e-06		300.511	0.00157717		3.46186e-06		300.669	0.00226517		5.85771e-06		300.201	0.002913		8.6411e-06		300.579	0.00350845		1.17936e-05		301.011	0.00403557		1.52185e-05		300.968	0.00453659		1.90591e-05		301.181	0.00504162		2.34143e-05		301.043	0.00555151		2.82684e-05
1078	301.609	0.000374504		4.4218e-07		301.73	0.000901692		1.5702e-06		300.932	0.00154149		3.39198e-06		301.08	0.00222567		5.78056e-06		300.216	0.00287543		8.56456e-06		300.751	0.00347663		1.17236e-05		300.948	0.00401051		1.5158e-05		301.189	0.00451445		1.89932e-05		301.469	0.00501944		2.33336e-05		301.364	0.00552852		2.81707e-05
1080	301.884	0.000367946		4.26983e-07		301.943	0.000880676		1.52659e-06		301.263	0.00150785		3.3235e-06		301.374	0.00218741		5.70355e-06		300.245	0.00283787		8.48605e-06		300.879	0.00344435		1.16512e-05		301.052	0.00398508		1.50961e-05		301.167	0.00449214		1.8927e-05		301.499	0.00499778		2.32556e-05		301.619	0.00550628		2.80772e-05
1082	302.278	0.000362771		4.1308e-07		302.037	0.000861441		1.48465e-06		301.337	0.0014759		3.25597e-06		301.585	0.00215015		5.62605e-06		300.376	0.00280047		8.40593e-06		300.783	0.0034118		1.15769e-05		301.504	0.0039595		1.50337e-05		301.565	0.00447006		1.88623e-05		301.751	0.00497618		2.3178e-05		301.604	0.00548424		2.79846e-05
1084	302.787	0.000358913		4.00444e-07		302.451	0.000844203		1.44466e-06		301.714	0.00144569		3.18956e-06		301.478	0.0021137		5.54766e-06		300.664	0.00276352		8.3249e-06		301.213	0.00337917		1.15012e-05		301.845	0.00393429		1.49727e-05		301.858	0.00444832		1.87995e-05		302.162	0.00495545		2.3105e-05		301.991	0.00546275		2.7895e-05
1086	303.099	0.000356443		3.8912e-07		302.869	0.000829263		1.40699e-06		302.067	0.00141752		3.12487e-06		301.592	0.0020779		5.46802e-06		301.038	0.00272727		8.24361e-06		301.342	0.00334671		1.1425e-05		302.167	0.00390905		1.49114e-05		302.096	0.00442683		1.87381e-05		302.48	0.00493531		2.30351e-05		302.357	0.00544207		2.78097e-05
1088	303.482	0.000354951		3.7896e-07		303.177	0.000816409		1.37155e-06		302.554	0.00139153		3.06218e-06		302.05	0.00204327		5.38832e-06		301.513	0.00269207		8.16301e-06		301.586	0.00331452		1.13483e-05		302.596	0.00388398		1.48503e-05		302.312	0.00440553		1.86777e-05		302.878	0.00491575		2.29682e-05		302.64	0.00542233		2.77295e-05
1090	304.108	0.000354936		3.70132e-07		303.568	0.000805175		1.33805e-06		303.471	0.00136858		3.00285e-06		302.79	0.00201097		5.31107e-06		301.898	0.00265802		8.08318e-06		301.855	0.00328254		1.12706e-05		302.843	0.00385886		1.47885e-05		302.81	0.00438456		1.8619e-05		303.232	0.00489706		2.29058e-05		302.991	0.00540327		2.76529e-05
1092	304.757	0.000356561		3.62723e-07		303.864	0.000796159		1.30703e-06		303.912	0.00134838		2.94659e-06		303.394	0.0019813		5.23682e-06		302.416	0.00262515		8.004e-06		302.412	0.00325134		1.11939e-05		303.179	0.00383392		1.47266e-05		303.323	0.00436448		1.85642e-05		303.674	0.00487905		2.28468e-05		303.473	0.0053853		2.7582e-05
1094	305.314	0.000359748		3.56734e-07		304.371	0.000789229		1.27844e-06		304.574	0.00133057		2.89301e-06		303.814	0.00195376		5.16458e-06		302.898	0.00259373		7.92601e-06		302.91	0.00322118		1.11186e-05		303.538	0.00380922		1.46646e-05		303.665	0.00434502		1.85119e-05		304.224	0.00486196		2.27921e-05		303.98	0.00536871		2.75183e-05
1096	305.833	0.00036416		3.52073e-07		305.047	0.000784865		1.25273e-06		305.101	0.00131582		2.84306e-06		304.297	0.00192855		5.09475e-06		303.47	0.00256411		7.85004e-06		303.504	0.00319221		1.10452e-05		303.957	0.00378504		1.46033e-05		304.102	0.00432592		1.84608e-05		304.616	0.0048461		2.27431e-05		304.24	0.00535278		2.74579e-05
1098	306.513	0.000369883		3.48779e-07		305.707	0.000783104		1.23001e-06		305.908	0.00130387		2.79649e-06		304.895	0.00190576		5.02755e-06		304.16	0.00253663		7.77678e-06		303.924	0.00316446		1.09734e-05		304.557	0.00376179		1.45441e-05		304.663	0.00430761		1.84126e-05		305.34	0.00483129		2.26989e-05		304.718	0.00533793		2.74028e-05
1100	307.213	0.000377324		3.47019e-07		306.518	0.000784282		1.21061e-06		306.716	0.00129501		2.75377e-06		305.565	0.00188591		4.96397e-06		304.742	0.00251123		7.70596e-06		304.502	0.00313828		1.0904e-05		305.07	0.00373957		1.44869e-05		305.242	0.00429041		1.83683e-05		305.974	0.00481818		2.2662e-05		305.363	0.00532442		2.73542e-05
1102	308.165	0.000386746		3.46926e-07		307.514	0.000788992		1.19503e-06		307.594	0.00128987		2.71568e-06		306.523	0.00186969		4.90521e-06		305.65	0.00248843		7.63869e-06		305.112	0.00311385		1.08374e-05		305.768	0.00371871		1.44328e-05		305.598	0.00427407		1.83265e-05		306.742	0.00480661		2.26316e-05		306.072	0.00531304		2.73157e-05
1104	309.066	0.000398366		3.48654e-07		308.424	0.000797523		1.18361e-06		308.458	0.00128894		2.68286e-06		307.439	0.00185741		4.8518e-06		306.558	0.00246913		7.57685e-06		305.818	0.00309133		1.07737e-05		306.523	0.00369973		1.43831e-05		306.156	0.00425867		1.82875e-05		307.773	0.00479742		2.26106e-05		306.89	0.00530394		2.72878e-05
1106	310.022	0.000412528		3.5243e-07		309.344	0.000809646		1.17634e-06		309.46	0.00129245		2.65571e-06		308.409	0.0018493		4.80415e-06		307.316	0.00245307		7.51973e-06		306.618	0.00307166		1.07153e-05		307.207	0.00368261		1.43375e-05		307.001	0.00424525		1.82548e-05		308.612	0.00479079		2.25993e-05		307.848	0.00529772		2.72725e-05
1108	311.016	0.000429094		3.58341e-07		310.451	0.000825842		1.17368e-06		310.713	0.00130076		2.63475e-06		309.771	0.00184668		4.76423e-06		308.309	0.00244078		7.4683e-06		307.257	0.00305455		1.06612e-05		308.188	0.00366801		1.42976e-05		307.791	0.00423406		1.82289e-05		309.891	0.00478723		2.25992e-05		308.781	0.00529429		2.72692e-05
1110	312.074	0.000448645		3.66712e-07		311.548	0.000846177		1.1759e-06		311.458	0.00131408		2.62047e-06		311.35	0.00185061		4.73358e-06		309.385	0.00243317		7.42423e-06		308.042	0.00303995		1.06111e-05		309.083	0.00365639		1.42646e-05		308.8	0.00422571		1.82115e-05		311.332	0.00478814		2.26146e-05		310.096	0.0052953		2.72841e-05
1112	313.169	0.00047106		3.77701e-07		312.713	0.000871841		1.18397e-06		312.94	0.00133338		2.61397e-06		312.769	0.00186216		4.71376e-06		310.689	0.00243154		7.38974e-06		309.311	0.00302995		1.05698e-05		310.064	0.003648		1.42387e-05		310.007	0.00422094		1.82044e-05		312.661	0.00479413		2.26466e-05		311.445	0.00530137		2.73186e-05
1114	314.417	0.000497318		3.9185e-07		313.897	0.000902715		1.19818e-06		314.152	0.00135963		2.61654e-06		314.278	0.00188143		4.70505e-06		312.069	0.00243687		7.36653e-06		310.427	0.0030254		1.0539e-05		310.82	0.00364341		1.42211e-05		311.09	0.00422036		1.8209e-05		314.168	0.00480566		2.26961e-05		312.863	0.0053132		2.73743e-05
1116	315.675	0.000527577		4.09525e-07		315.117	0.000939527		1.21936e-06		315.569	0.00139383		2.62949e-06		315.842	0.00190973		4.70937e-06		313.149	0.00244895		7.35428e-06		311.452	0.00302641		1.05187e-05		311.929	0.00364249		1.42112e-05		312.189	0.0042239		1.82248e-05		315.669	0.0048236		2.27648e-05		314.501	0.00533247		2.74563e-05
1118	316.981	0.000562196		4.31162e-07		316.627	0.000983547		1.24877e-06		316.941	0.00143627		2.6537e-06		317.524	0.00194847		4.72874e-06		314.736	0.00246974		7.3562e-06		312.755	0.00303381		1.05103e-05		313.16	0.00364696		1.4213e-05		313.391	0.00423256		1.82541e-05		317.671	0.00485002		2.28576e-05		316.094	0.00536019		2.75665e-05
1120	318.313	0.000602358		4.5758e-07		318.127	0.00103603		1.2878e-06		318.25	0.00148758		2.6904e-06		319.305	0.00199905		4.76544e-06		316.26	0.00250064		7.37475e-06		314.65	0.0030502		1.0519e-05		314.308	0.00365812		1.42294e-05		314.721	0.00424684		1.82977e-05		319.613	0.00488817		2.2982e-05		317.873	0.00539736		2.77068e-05
1122	319.577	0.000647671		4.89217e-07		319.295	0.0010965		1.33711e-06		319.603	0.00154835		2.74096e-06		320.7	0.00206133		4.82035e-06		317.694	0.00254295		7.41223e-06		316.066	0.00307713		1.05474e-05		315.561	0.00367597		1.426e-05		315.967	0.00426799		1.83585e-05		321.211	0.004936		2.31321e-05		319.545	0.0054466		2.78838e-05
1124	320.613	0.000697218		5.26249e-07		320.699	0.00116505		1.3976e-06		320.695	0.00161796		2.806e-06		322.077	0.00213437		4.89368e-06		319.129	0.00259661		7.46942e-06		317.653	0.00311433		1.05953e-05		316.807	0.00370189		1.43078e-05		317.251	0.00429622		1.84367e-05		322.988	0.00499536		2.33115e-05		321.061	0.00550716		2.80946e-05
1126	321.558	0.000749652		5.68575e-07		321.768	0.00124144		1.47016e-06		321.584	0.00169589		2.88621e-06		323.354	0.00221923		4.98785e-06		320.401	0.00266237		7.54841e-06		319.036	0.00316339		1.06658e-05		318.293	0.00373755		1.43762e-05		318.416	0.00433245		1.85343e-05		324.529	0.00506721		2.35222e-05		322.381	0.00557878		2.83382e-05
1128	322.292	0.000804811		6.16366e-07		322.546	0.00132432		1.55495e-06		322.412	0.00178126		2.982e-06		324.055	0.00231263		5.10125e-06		321.432	0.00273858		7.64846e-06		320.599	0.00322513		1.0761e-05		319.584	0.00378404		1.44678e-05		319.729	0.00437748		1.86529e-05		325.568	0.00514764		2.37563e-05		323.758	0.00566228		2.86168e-05
1130	322.729	0.000859858		6.68629e-07		322.709	0.00140875		1.64968e-06		322.54	0.00187018		3.09123e-06		324.1	0.00240845		5.22904e-06		322.25	0.002824		7.76952e-06		321.65	0.0032981		1.08797e-05		320.701	0.0038415		1.45832e-05		320.752	0.00443128		1.87929e-05		325.872	0.00523255		2.40061e-05		324.454	0.00575555		2.8926e-05
1132	322.663	0.000911329		7.23604e-07		322.555	0.00149041		1.75145e-06		322.339	0.00195799		3.21025e-06		323.824	0.00250315		5.3678e-06		322.866	0.00291652		7.91046e-06		322.247	0.00337948		1.10192e-05		321.647	0.00390864		1.47213e-05		321.634	0.00449341		1.89539e-05		326.192	0.0053188		2.42658e-05		324.771	0.00585299		2.92534e-05
1134	322.312	0.000956453		7.79218e-07		322.071	0.00156528		1.85668e-06		321.765	0.00204114		3.33544e-06		323.045	0.00259169		5.51162e-06		322.663	0.00301055		8.06528e-06		322.606	0.00346563		1.11752e-05		322.128	0.00398328		1.48792e-05		322.15	0.00456164		1.91321e-05		325.865	0.00540296		2.45284e-05		324.471	0.00594876		2.95858e-05
1136	321.764	0.000992818		8.33065e-07		321.476	0.00163299		1.96357e-06		320.874	0.00211726		3.46337e-06		321.818	0.00267015		5.65442e-06		322.057	0.00309978		8.22566e-06		322.448	0.00355292		1.13431e-05		322.53	0.00406242		1.50526e-05		322.575	0.00463468		1.93256e-05		325.073	0.00547978		2.47823e-05		323.922	0.00603856		2.99124e-05
1138	320.761	0.00101989		8.83374e-07		320.604	0.00169015		2.06792e-06		320.038	0.00218521		3.59124e-06		320.462	0.00273681		5.79154e-06		321.311	0.00318167		8.3868e-06		321.895	0.0036372		1.15167e-05		322.107	0.00414251		1.52362e-05		322.555	0.00470967		1.95295e-05		323.851	0.00554549		2.50172e-05		323.022	0.00611977		3.02251e-05
1140	319.725	0.00103594		9.27691e-07		319.398	0.00173649		2.16734e-06		318.723	0.00224344		3.71561e-06		319.016	0.00279274		5.92165e-06		320.126	0.00325362		8.54307e-06		320.983	0.00371433		1.16883e-05		321.497	0.00421804		1.542e-05		322.184	0.00478334		1.97373e-05		322.554	0.00560025		2.52305e-05		321.821	0.00619005		3.05156e-05
1142	318.48	0.0010422		9.65102e-07		318.18	0.00177054		2.25844e-06		317.474	0.00229148		3.83374e-06		317.705	0.00283836		6.04286e-06		318.697	0.00331401		8.68936e-06		319.897	0.00378218		1.18526e-05		320.365	0.00428597		1.5597e-05		321.248	0.00485097		1.99389e-05		321.036	0.00564436		2.54197e-05		320.334	0.0062474		3.07752e-05
1144	317.035	0.00103831		9.94146e-07		316.891	0.00179288		2.33951e-06		316.167	0.00232943		3.94362e-06		316.252	0.00287541		6.15555e-06		316.986	0.00336188		8.82102e-06		318.512	0.0038403		1.20064e-05		319.321	0.00434518		1.57633e-05		319.902	0.00490901		2.01249e-05		319.541	0.005678		2.55823e-05		318.769	0.00629148		3.09988e-05
1146	315.503	0.00102546		1.0144e-06		315.552	0.00180459		2.40961e-06		314.747	0.00235737		4.04335e-06		314.502	0.00290246		6.25545e-06		315.453	0.00339799		8.93617e-06		317.07	0.0038871		1.21441e-05		318.248	0.00439622		1.59178e-05		318.591	0.00495726		2.02922e-05		318.055	0.00570312		2.5721e-05		317.343	0.00632454		3.11893e-05
1148	314.141	0.00100538		1.02611e-06		314.294	0.00180651		2.46806e-06		313.614	0.00237666		4.13287e-06		312.977	0.00292031		6.34168e-06		313.963	0.00342494		9.03699e-06		315.56	0.00392371		1.22651e-05		317.064	0.00443874		1.60578e-05		317.245	0.00499617		2.04394e-05		316.629	0.00572064		2.58363e-05		316.02	0.00634793		3.1348e-05
1150	312.781	0.000980539		1.03046e-06		313.117	0.00179959		2.51444e-06		312.473	0.00238823		4.21211e-06		311.61	0.00293075		6.41563e-06		312.519	0.0034433		9.12252e-06		314.104	0.00395069		1.23679e-05		315.506	0.0044724		1.61804e-05		315.721	0.00502631		2.05656e-05		315.348	0.00573187		2.59304e-05		314.155	0.00636192		3.14726e-05
1152	311.297	0.000951214		1.02753e-06		311.978	0.00178517		2.54914e-06		311.398	0.00239296		4.28106e-06		310.308	0.00293595		6.48033e-06		311.121	0.00345415		9.19321e-06		312.557	0.00396906		1.24527e-05		314.235	0.00449709		1.62829e-05		314.444	0.00504893		2.06719e-05		313.747	0.00573669		2.60014e-05		312.735	0.0063676		3.15644e-05
1154	310.223	0.000919075		1.01846e-06		310.801	0.0017646		2.57296e-06		310.215	0.00239052		4.33809e-06		309.289	0.00293614		6.53539e-06		309.855	0.00345884		9.25065e-06		311.234	0.00398		1.25203e-05		312.587	0.00451342		1.63646e-05		313.028	0.00506433		2.07573e-05		312.567	0.0057362		2.60515e-05		311.547	0.00636685		3.16286e-05
1156	309.106	0.00088573		1.00458e-06		309.648	0.00173781		2.5851e-06		309.079	0.00238153		4.38312e-06		308.29	0.00293209		6.58178e-06		308.535	0.00345822		9.29567e-06		309.736	0.00398425		1.2571e-05		311.181	0.00452204		1.64251e-05		311.636	0.00507286		2.08211e-05		311.646	0.00573251		2.60876e-05		309.846	0.0063602		3.16652e-05
1158	307.961	0.000851117		9.86142e-07		308.304	0.00170576		2.5862e-06		308.115	0.00236697		4.41695e-06		307.395	0.00292448		6.62052e-06		307.403	0.00345297		9.32918e-06		308.499	0.00398267		1.26056e-05		310.024	0.00452485		1.64684e-05		310.289	0.00507574		2.08657e-05		310.245	0.0057251		2.61069e-05		308.769	0.00634847		3.16763e-05
1160	306.874	0.000815931		9.63976e-07		307.264	0.00166928		2.57695e-06		307.008	0.00234699		4.43916e-06		306.548	0.00291272		6.64976e-06		306.522	0.00344408		9.35307e-06		307.185	0.00397637		1.26263e-05		308.888	0.00452238		1.6495e-05		309.142	0.00507336		2.08912e-05		308.907	0.00571268		2.61032e-05		307.63	0.00633333		3.16687e-05
1162	306.044	0.000780925		9.38952e-07		306.152	0.00162949		2.55862e-06		306.046	0.00232243		4.45066e-06		305.783	0.00289769		6.67119e-06		305.654	0.00343219		9.36874e-06		306.061	0.00396561		1.2633e-05		307.223	0.00451471		1.65038e-05		308.043	0.00506688		2.09008e-05		307.538	0.00569685		2.60823e-05		306.63	0.00631487		3.16418e-05
1164	305.22	0.000746669		9.11869e-07		305.173	0.00158716		2.53219e-06		305.301	0.00229386		4.45204e-06		304.792	0.00287902		6.68339e-06		304.884	0.00341755		9.37661e-06		305.119	0.00395185		1.26298e-05		306.131	0.00450239		1.64956e-05		306.827	0.00505651		2.08945e-05		306.571	0.00567785		2.60444e-05		305.728	0.00629371		3.15984e-05
1166	304.444	0.000713378		8.83249e-07		304.393	0.00154324		2.49902e-06		304.481	0.00226159		4.44343e-06		304.084	0.002857		6.68672e-06		304.168	0.00340038		9.37713e-06		304.285	0.00393547		1.26174e-05		305.109	0.00448683		1.64748e-05		305.648	0.00504192		2.08701e-05		305.724	0.00565684		2.59946e-05		304.944	0.00627033		3.15406e-05
1168	303.55	0.000680765		8.53222e-07		303.706	0.00149848		2.46031e-06		303.728	0.00222637		4.42601e-06		303.504	0.00283239		6.6828e-06		303.271	0.00338059		9.36964e-06		303.812	0.00391728		1.25988e-05		304.315	0.00446878		1.64438e-05		304.481	0.00502394		2.08302e-05		304.847	0.00563386		2.5933e-05		304.374	0.00624542		3.14718e-05
1170	302.823	0.000649262		8.224e-07		303.204	0.00145327		2.41683e-06		303.341	0.00218877		4.40068e-06		303.121	0.00280547		6.6721e-06		302.806	0.00335873		9.35571e-06		303.179	0.00389736		1.25739e-05		303.535	0.00444869		1.64042e-05		303.736	0.00500365		2.0779e-05		304.29	0.00560932		2.58612e-05		303.686	0.00621903		3.13922e-05
1172	302.074	0.000618953		7.91141e-07		302.385	0.00140792		2.36922e-06		302.797	0.00214929		4.36828e-06		302.616	0.00277656		6.65529e-06		302.45	0.00333525		9.33667e-06		302.488	0.0038758		1.25431e-05		302.978	0.0044268		1.63568e-05		302.93	0.00498134		2.07176e-05		303.486	0.00558335		2.578e-05		303.278	0.00619159		3.13042e-05
1174	301.444	0.000589918		7.5976e-07		301.732	0.00136235		2.31762e-06		302.347	0.00210811		4.32906e-06		302.132	0.00274543		6.6314e-06		302.089	0.00331039		9.31327e-06		302.09	0.00385278		1.25069e-05		302.424	0.00440349		1.6303e-05		302.192	0.00495735		2.06476e-05		302.924	0.00555609		2.56901e-05		302.856	0.00616296		3.12069e-05
1176	300.831	0.000562135		7.28468e-07		301.241	0.00131702		2.2629e-06		301.824	0.00206554		4.28358e-06		301.694	0.00271222		6.60059e-06		301.8	0.00328418		9.28551e-06		301.637	0.00382842		1.24657e-05		301.985	0.00437918		1.62448e-05		301.792	0.00493204		2.05705e-05		302.415	0.00552794		2.55935e-05		302.31	0.00613349		3.11024e-05
1178	300.456	0.000535901		6.97661e-07		300.951	0.0012726		2.20632e-06		301.548	0.00202178		4.23219e-06		301.278	0.0026772		6.56338e-06		301.344	0.00325649		9.25278e-06		301.028	0.00380295		1.24204e-05		301.572	0.00435389		1.61821e-05		301.279	0.00490581		2.04883e-05		301.861	0.00549886		2.54902e-05		301.851	0.00610311		3.09901e-05
1180	300.248	0.000511501		6.67694e-07		300.61	0.00122928		2.14838e-06		301.359	0.00197767		4.17661e-06		301.151	0.00264087		6.52091e-06		301.095	0.00322745		9.21546e-06		300.869	0.00377632		1.23706e-05		301.046	0.00432766		1.61151e-05		300.871	0.00487869		2.0401e-05		301.276	0.00546881		2.53799e-05		301.562	0.00607208		3.08718e-05
1182	299.989	0.000488963		6.38743e-07		300.397	0.0011874		2.08977e-06		301.26	0.00193341		4.1173e-06		301.217	0.0026039		6.47493e-06		300.794	0.00319701		9.17312e-06		300.493	0.00374913		1.23189e-05		300.893	0.00430063		1.60445e-05		300.579	0.0048511		2.0311e-05		301.068	0.00543825		2.52652e-05		301.013	0.00604025		3.07464e-05
1184	299.638	0.000467796		6.10657e-07		300.018	0.00114656		2.03021e-06		301.029	0.001889		4.05426e-06		301.054	0.00256607		6.42464e-06		300.696	0.00316564		9.12724e-06		300.368	0.00372098		1.22636e-05		300.813	0.0042734		1.5973e-05		300.447	0.00482316		2.02188e-05		300.685	0.0054073		2.5147e-05		300.831	0.00600779		3.06151e-05
1186	299.456	0.000448137		5.83622e-07		299.697	0.00110711		1.97041e-06		300.95	0.00184476		3.9882e-06		301.323	0.00252772		6.37081e-06		300.834	0.00313365		9.07881e-06		300.417	0.00369237		1.22067e-05		300.829	0.00424591		1.59005e-05		300.251	0.00479481		2.01242e-05		300.365	0.00537594		2.50251e-05		300.628	0.00597503		3.04801e-05
1188	299.245	0.000429921		5.57687e-07		299.684	0.00106918		1.91076e-06		300.728	0.00180074		3.91927e-06		301.156	0.00248897		6.3136e-06		301.261	0.00310172		9.02995e-06		300.476	0.00366365		1.21496e-05		300.975	0.00421849		1.58285e-05		300.101	0.00476637		2.00292e-05		300.101	0.00534441		2.49011e-05		300.752	0.00594237		3.03441e-05
1190	299.192	0.000413115		5.32904e-07		299.633	0.0010331		1.85191e-06		300.609	0.00175707		3.84782e-06		301.077	0.00244958		6.2522e-06		301.333	0.00306964		8.97979e-06		300.381	0.00363453		1.2091e-05		300.865	0.00419097		1.57563e-05		300.196	0.00473791		1.99339e-05		300.127	0.00531292		2.47764e-05		300.641	0.00590985		3.02074e-05
1192	299.114	0.000397785		5.0936e-07		299.578	0.000998736		1.7939e-06		300.6	0.00171398		3.7744e-06		300.944	0.00240948		6.18629e-06		301.388	0.00303699		8.92673e-06		300.498	0.00360521		1.20316e-05		300.74	0.00416313		1.56828e-05		300.343	0.00470969		1.98398e-05		299.889	0.00528152		2.46513e-05		300.784	0.00587752		3.00704e-05
1194	299.185	0.000383813		4.87037e-07		299.44	0.000966082		1.73689e-06		300.625	0.00167195		3.70005e-06		301.288	0.00236957		6.11817e-06		301.417	0.00300374		8.87054e-06		300.572	0.00357568		1.19713e-05		301.078	0.00413522		1.56092e-05		300.586	0.00468204		1.97488e-05		299.845	0.00525027		2.45264e-05		300.677	0.00584524		2.99323e-05
1196	299.189	0.000371185		4.65966e-07		299.575	0.000935257		1.68119e-06		300.604	0.00163071		3.6244e-06		301.219	0.00232958		6.04705e-06		301.919	0.00297047		8.81282e-06		300.927	0.00354638		1.19118e-05		301.408	0.00410789		1.55385e-05		300.637	0.00465463		1.9659e-05		300.278	0.0052197		2.44048e-05		300.631	0.00581305		2.97935e-05
1198	299.317	0.000359854		4.46144e-07		299.689	0.00090626		1.62696e-06		300.802	0.00159082		3.54858e-06		301.444	0.00228984		5.97363e-06		302.018	0.0029372		8.75349e-06		301.136	0.00351723		1.18525e-05		301.582	0.00408091		1.54693e-05		300.9	0.00462746		1.95706e-05		300.433	0.00518996		2.42876e-05		300.785	0.00578116		2.96551e-05
1200	299.4	0.000349766		4.27556e-07		299.776	0.000879123		1.57437e-06		300.936	0.00155222		3.47265e-06		301.524	0.00225064		5.89864e-06		302.165	0.00290356		8.69118e-06		301.356	0.00348812		1.17928e-05		301.933	0.00405448		1.54025e-05		301.068	0.00460089		1.94852e-05		300.429	0.00516054		2.41716e-05		300.715	0.00574965		2.95179e-05
1202	299.66	0.000340943		4.10212e-07		300.009	0.000853914		1.5236e-06		301.167	0.00151531		3.3974e-06		301.752	0.0022118		5.82154e-06		302.372	0.00286985		8.62665e-06		301.64	0.0034591		1.17329e-05		301.995	0.00402814		1.5336e-05		301.365	0.00457466		1.94014e-05		300.511	0.00513157		2.40577e-05		301.042	0.00571841		2.93812e-05
1204	299.973	0.00033349		3.9416e-07		300.325	0.000830842		1.47498e-06		301.014	0.00147953		3.32208e-06		301.797	0.00217355		5.7429e-06		302.665	0.00283635		8.56057e-06		302.124	0.00343056		1.16739e-05		302.622	0.0040024		1.52719e-05		301.706	0.00454928		1.93217e-05		301.069	0.00510356		2.39489e-05		301.068	0.00568783		2.92476e-05
1206	300.42	0.000327281		3.79348e-07		300.643	0.000809924		1.4286e-06		301.315	0.00144512		3.24716e-06		302.053	0.00213579		5.66253e-06		303.035	0.00280314		8.49301e-06		302.697	0.00340259		1.16158e-05		303.11	0.0039777		1.52118e-05		302.191	0.00452471		1.92459e-05		301.473	0.00507684		2.38469e-05		301.228	0.00565779		2.91161e-05
1208	300.89	0.000322649		3.65914e-07		301.066	0.000791283		1.38464e-06		301.404	0.00141246		3.17341e-06		302.452	0.00209916		5.58185e-06		303.361	0.00277034		8.42413e-06		302.94	0.00337517		1.15586e-05		303.474	0.00395358		1.51536e-05		302.657	0.00450117		1.91748e-05		301.93	0.0050512		2.37504e-05		301.458	0.00562823		2.89865e-05
1210	301.359	0.000319463		3.53816e-07		301.601	0.000774748		1.34303e-06		301.905	0.00138185		3.10141e-06		302.478	0.00206361		5.5008e-06		303.746	0.00273816		8.35442e-06		303.436	0.00334828		1.15017e-05		304.078	0.00393036		1.50984e-05		303.13	0.0044787		1.91084e-05		302.307	0.00502659		2.3659e-05		301.898	0.00559992		2.88634e-05
1212	301.851	0.000317625		3.43013e-07		302.019	0.00076056		1.30402e-06		302.084	0.00135336		3.03137e-06		302.683	0.00202876		5.41857e-06		304.008	0.00270667		8.28393e-06		304.048	0.0033221		1.14455e-05		304.695	0.00390823		1.50467e-05		303.804	0.00445773		1.90485e-05		302.546	0.00500292		2.35722e-05		302.53	0.00557334		2.87496e-05
1214	302.338	0.000316984		3.33454e-07		302.765	0.000748935		1.26785e-06		302.6	0.00132703		2.96346e-06		303.096	0.00199528		5.33662e-06		304.431	0.00267557		8.21178e-06		304.792	0.00329722		1.13918e-05		305.369	0.00388767		1.49999e-05		304.715	0.00443844		1.89955e-05		303.356	0.00498076		2.34926e-05		303.224	0.00554841		2.86444e-05
1216	302.891	0.000317692		3.2519e-07		303.535	0.000740039		1.23471e-06		303.156	0.00130359		2.89879e-06		303.575	0.00196372		5.25607e-06		304.768	0.0026455		8.1395e-06		305.203	0.0032734		1.13394e-05		306.154	0.00386868		1.49578e-05		305.156	0.00442104		1.89499e-05		303.984	0.0049606		2.34225e-05		303.861	0.00552537		2.85488e-05
1218	303.56	0.000319698		3.18204e-07		304.381	0.000734278		1.20496e-06		303.655	0.00128289		2.83725e-06		303.856	0.00193396		5.17673e-06		305.29	0.00261647		8.06698e-06		305.732	0.00325027		1.12869e-05		306.931	0.00385162		1.49212e-05		305.916	0.00440533		1.89106e-05		304.83	0.00494268		2.33626e-05		304.462	0.00550417		2.84624e-05
1220	304.258	0.000323168		3.12564e-07		305.21	0.000731429		1.1785e-06		304.335	0.00126503		2.77902e-06		304.433	0.00190636		5.09931e-06		305.906	0.00258919		7.99585e-06		306.372	0.00322833		1.12358e-05		307.451	0.00383597		1.48881e-05		306.586	0.00439125		1.88771e-05		305.674	0.00492715		2.33132e-05		305.211	0.00548511		2.83864e-05
1222	304.932	0.000328073		3.08281e-07		305.831	0.000731362		1.15531e-06		305.196	0.00125074		2.72512e-06		304.88	0.00188086		5.02379e-06		306.193	0.00256327		7.92521e-06		307.009	0.00320784		1.11863e-05		308.165	0.0038218		1.48585e-05		307.438	0.00437945		1.88515e-05		306.52	0.00491429		2.32752e-05		305.958	0.00546841		2.83216e-05
1224	305.541	0.000334253		3.05327e-07		306.674	0.000733848		1.1353e-06		306.208	0.00124074		2.67648e-06		305.784	0.00185877		4.95247e-06		306.64	0.00253841		7.85425e-06		307.526	0.00318861		1.1138e-05		308.988	0.00380984		1.48343e-05		308.541	0.00437052		1.88356e-05		307.395	0.00490401		2.32477e-05		306.843	0.00545448		2.82696e-05
1226	306.47	0.000342296		3.03905e-07		307.488	0.000739327		1.11881e-06		307.288	0.00123519		2.63338e-06		306.617	0.00184022		4.88558e-06		307.108	0.00251556		7.78505e-06		308.193	0.00317093		1.10913e-05		309.882	0.00380005		1.48151e-05		309.671	0.00436536		1.8832e-05		308.502	0.00489726		2.3234e-05		307.964	0.00544414		2.82336e-05
1228	307.331	0.000352169		3.0408e-07		308.342	0.000747818		1.10596e-06		308.405	0.00123403		2.59588e-06		307.445	0.00182571		4.82395e-06		308.157	0.00249555		7.71925e-06		308.976	0.00315531		1.10474e-05		310.821	0.00379346		1.48034e-05		310.615	0.00436365		1.8839e-05		309.805	0.00489484		2.32368e-05		309.014	0.00543776		2.82147e-05
1230	308.417	0.000364438		3.06087e-07		309.199	0.000759644		1.09704e-06		309.598	0.00123802		2.56489e-06		308.388	0.00181558		4.76818e-06		308.986	0.0024796		7.65928e-06		309.759	0.00314256		1.10079e-05		311.655	0.00378956		1.47975e-05		311.686	0.00436575		1.88574e-05		311.173	0.00489766		2.32584e-05		310.188	0.00543605		2.8215e-05
1232	309.431	0.000379319		3.10124e-07		310.338	0.000775427		1.09257e-06		310.945	0.00124773		2.54113e-06		309.995	0.0018113		4.72045e-06		309.854	0.0024673		7.60426e-06		310.786	0.003133		1.09735e-05		312.545	0.00378871		1.47981e-05		312.884	0.00437217		1.88881e-05		312.707	0.00490634		2.33002e-05		311.538	0.00543961		2.82362e-05
1234	310.628	0.000396904		3.16352e-07		311.47	0.000795683		1.09306e-06		312.253	0.00126358		2.5252e-06		311.308	0.00181461		4.68321e-06		310.797	0.00245956		7.55582e-06		311.578	0.00312653		1.09436e-05		313.475	0.00379108		1.48053e-05		314.18	0.00438427		1.89345e-05		314.287	0.00492234		2.33659e-05		312.996	0.00544994		2.8283e-05
1236	312.052	0.00041831		3.25288e-07		312.692	0.000820904		1.09902e-06		313.669	0.00128629		2.51804e-06		312.878	0.00182505		4.65596e-06		311.939	0.00245725		7.51548e-06		312.459	0.00312427		1.09207e-05		314.369	0.00379745		1.48208e-05		315.513	0.00440154		1.89948e-05		315.98	0.00494618		2.3456e-05		314.523	0.00546797		2.83577e-05
1238	313.54	0.000444567		3.37568e-07		314.043	0.000851925		1.11125e-06		315.478	0.0013177		2.52154e-06		314.364	0.00184409		4.64075e-06		313.338	0.00246194		7.48589e-06		313.529	0.00312681		1.09059e-05		314.912	0.00380703		1.48427e-05		316.564	0.00442428		1.90694e-05		317.45	0.00497896		2.35728e-05		316.435	0.00549533		2.84645e-05
1240	315.02	0.000475481		3.53534e-07		315.764	0.000890884		1.1314e-06		316.83	0.00135838		2.53677e-06		316.114	0.00187324		4.63964e-06		314.958	0.00247597		7.47088e-06		314.651	0.00313516		1.0901e-05		315.593	0.00381948		1.487e-05		317.69	0.0044528		1.91587e-05		318.988	0.00502063		2.37153e-05		318.206	0.00553419		2.86089e-05
1242	316.706	0.000512175		3.73966e-07		317.449	0.000938931		1.16083e-06		318.765	0.00140941		2.56523e-06		317.797	0.00191399		4.65492e-06		316.706	0.00250121		7.47333e-06		315.799	0.00315082		1.0909e-05		316.45	0.00383564		1.49046e-05		318.637	0.00448643		1.92609e-05		320.484	0.00507143		2.38838e-05		319.792	0.00558454		2.87899e-05
1244	318.458	0.000556505		4.00051e-07		319.047	0.000996907		1.20087e-06		320.692	0.00147438		2.61064e-06		319.698	0.00196865		4.68974e-06		318.552	0.0025391		7.49565e-06		317.139	0.00317441		1.09309e-05		317.007	0.0038564		1.49484e-05		319.027	0.00452309		1.93713e-05		321.711	0.00513053		2.4076e-05		321.447	0.00564714		2.90087e-05
1246	320.237	0.000608738		4.32696e-07		320.56	0.0010651		1.25279e-06		322.406	0.00155321		2.67445e-06		321.515	0.00203793		4.74596e-06		320.585	0.00259252		7.54226e-06		318.538	0.00320858		1.09715e-05		317.832	0.00388221		1.50023e-05		319.411	0.00456078		1.94851e-05		322.731	0.00519696		2.42896e-05		322.745	0.00572092		2.92625e-05
1248	321.989	0.000669971		4.73229e-07		322.001	0.00114321		1.31767e-06		323.797	0.00164512		2.75784e-06		323.094	0.00212278		4.82616e-06		322.465	0.0026635		7.6168e-06		319.93	0.0032547		1.10336e-05		318.606	0.00391438		1.50693e-05		319.624	0.00459941		1.96021e-05		323.197	0.00526641		2.45151e-05		323.798	0.00580462		2.95481e-05
1250	323.467	0.000739067		5.22375e-07		323.025	0.00123137		1.39693e-06		324.891	0.00174787		2.86099e-06		324.231	0.00222081		4.93015e-06		323.891	0.0027502		7.71878e-06		320.957	0.00331322		1.11189e-05		319.314	0.00395291		1.51498e-05		319.734	0.00463875		1.97217e-05		323.168	0.005335		2.47434e-05		324.226	0.00589339		2.98543e-05
1252	324.795	0.000815189		5.80816e-07		323.781	0.00132576		1.48977e-06		325.448	0.00185841		2.98327e-06		324.771	0.00232847		5.05655e-06		324.658	0.00284871		7.84579e-06		321.782	0.00338215		1.12254e-05		319.75	0.00399834		1.52453e-05		319.54	0.00467886		1.98441e-05		322.673	0.00539916		2.49661e-05		324.089	0.00598118		3.01668e-05
1254	325.588	0.000895792		6.48454e-07		324.215	0.00142482		1.59615e-06		325.494	0.00196999		3.12057e-06		324.768	0.00243816		5.1996e-06		324.98	0.00295435		7.99418e-06		322.584	0.00346021		1.13528e-05		320.02	0.00404847		1.53522e-05		319.307	0.00471792		1.9965e-05		321.609	0.00545427		2.51709e-05		323.64	0.00606407		3.04752e-05
1256	325.799	0.000973787		7.22797e-07		324.016	0.00152278		1.71304e-06		325.171	0.00207901		3.26979e-06		324.246	0.00254545		5.35497e-06		324.933	0.00306078		8.15761e-06		322.812	0.00354525		1.14997e-05		320.144	0.00410298		1.54707e-05		319.171	0.00475663		2.00857e-05		320.622	0.00549905		2.53525e-05		322.481	0.00613599		3.07627e-05
1258	325.336	0.00104323		8.00349e-07		323.544	0.00161464		1.83651e-06		324.269	0.00218015		3.42547e-06		323.348	0.00264568		5.51685e-06		324.23	0.00316281		8.32959e-06		322.722	0.0036328		1.16603e-05		319.995	0.00416064		1.55993e-05		318.823	0.00479537		2.02073e-05		319.412	0.00553555		2.55135e-05		321.293	0.00619508		3.1021e-05
1260	324.551	0.00109907		8.7669e-07		322.574	0.00169644		1.96222e-06		323.15	0.00227005		3.58245e-06		322.148	0.00273491		5.67889e-06		322.966	0.00325496		8.5017e-06		322.195	0.00371842		1.18285e-05		319.552	0.00421853		1.5733e-05		318.165	0.00483251		2.03259e-05		318.126	0.00556296		2.56492e-05		319.809	0.00624132		3.12462e-05
1262	323.439	0.00114091		9.48831e-07		321.419	0.00176626		2.08638e-06		321.824	0.00234776		3.73699e-06		320.742	0.00281267		5.83769e-06		321.449	0.00333393		8.66659e-06		321.135	0.00379737		1.19961e-05		318.801	0.00427454		1.58678e-05		317.439	0.00486684		2.04381e-05		317.034	0.00558363		2.57642e-05		318.203	0.00627487		3.14346e-05
1264	321.925	0.00116581		1.01258e-06		320.056	0.00182307		2.20559e-06		320.268	0.00241114		3.88381e-06		319.397	0.0028785		5.98973e-06		319.792	0.00339837		8.8186e-06		319.746	0.00386592		1.21547e-05		317.819	0.0043263		1.59987e-05		316.641	0.00489833		2.05438e-05		315.945	0.00559833		2.5859e-05		316.502	0.00629588		3.15827e-05
1266	320.173	0.00117468		1.06557e-06		318.586	0.00186463		2.31502e-06		318.61	0.00246048		4.01985e-06		317.982	0.00293394		6.13436e-06		318.115	0.00345056		8.95754e-06		318.446	0.00392296		1.22997e-05		316.984	0.00437282		1.61228e-05		315.777	0.00492652		2.06413e-05		314.854	0.00560896		2.59383e-05		315.043	0.00630713		3.16956e-05
1268	318.445	0.00116905		1.10632e-06		316.922	0.00189205		2.41279e-06		316.997	0.0024977		4.14448e-06		316.683	0.00297918		6.26939e-06		316.462	0.0034914		9.08184e-06		316.951	0.00397005		1.24312e-05		315.951	0.00441448		1.62402e-05		314.85	0.00495086		2.07288e-05		313.861	0.0056155		2.60015e-05		313.406	0.00631033		3.17766e-05
1270	316.673	0.00115238		1.13524e-06		315.363	0.00190584		2.49674e-06		315.433	0.00252367		4.25637e-06		315.096	0.00301471		6.39333e-06		314.609	0.00352176		9.19004e-06		315.504	0.00400694		1.25462e-05		314.612	0.00444926		1.63446e-05		313.683	0.00497148		2.08061e-05		313.287	0.00561955		2.60533e-05		312.118	0.00630638		3.18263e-05
1272	314.776	0.00112567		1.15189e-06		313.705	0.00190731		2.56591e-06		313.95	0.00253955		4.35499e-06		313.706	0.00304041		6.50371e-06		313.081	0.00354359		9.28374e-06		314.213	0.00403549		1.26462e-05		313.054	0.00447616		1.64319e-05		312.578	0.00498726		2.08689e-05		311.868	0.00562033		2.60906e-05		311.062	0.00629824		3.18551e-05
1274	313.219	0.00109215		1.15774e-06		312.317	0.00189853		2.62075e-06		312.357	0.00254559		4.43881e-06		312.231	0.003058		6.60168e-06		311.749	0.00355851		9.36462e-06		312.745	0.00405579		1.27296e-05		311.642	0.00449614		1.65027e-05		311.672	0.0049994		2.09204e-05		310.879	0.00561716		2.61102e-05		310.119	0.006287		3.18667e-05
1276	311.569	0.00105399		1.15422e-06		311.064	0.00188126		2.66196e-06		310.57	0.00254206		4.50635e-06		310.832	0.00306747		6.68551e-06		310.344	0.00356767		9.43398e-06		311.13	0.00406845		1.27955e-05		310.597	0.00451056		1.65595e-05		310.622	0.00500784		2.09598e-05		310.025	0.0056118		2.61183e-05		309.06	0.0062724		3.18592e-05
1278	310.161	0.00101271		1.14263e-06		309.714	0.00185667		2.68995e-06		309.348	0.00253141		4.56035e-06		309.542	0.0030701		6.7563e-06		308.945	0.00357095		9.49037e-06		309.773	0.00407447		1.2845e-05		309.468	0.00452016		1.66035e-05		309.372	0.00501234		2.09857e-05		309.132	0.00560446		2.61158e-05		308.419	0.00625593		3.1839e-05
1280	308.901	0.000969915		1.12451e-06		308.509	0.00182533		2.7046e-06		308.167	0.00251449		4.60138e-06		308.212	0.0030665		6.81414e-06		307.628	0.00356903		9.53433e-06		308.409	0.00407467		1.28789e-05		308.462	0.00452542		1.66353e-05		308.467	0.00501306		2.09978e-05		308.253	0.00559474		2.61006e-05		307.376	0.00623724		3.1804e-05
1282	307.601	0.000926585		1.10107e-06		307.363	0.00178906		2.70771e-06		306.899	0.00249191		4.62968e-06		307.117	0.00305732		6.85949e-06		306.339	0.00356246		9.5664e-06		307.467	0.00407073		1.29012e-05		307.593	0.00452667		1.66552e-05		307.496	0.00501092		2.0999e-05		307.466	0.00558305		2.60743e-05		306.54	0.00621655		3.17549e-05
1284	306.326	0.000883091		1.07315e-06		306.229	0.00174845		2.69975e-06		305.849	0.00246444		4.64609e-06		305.993	0.00304302		6.89254e-06		305.312	0.00355202		9.58816e-06		306.192	0.00406305		1.29125e-05		306.466	0.0045241		1.6663e-05		306.612	0.00500591		2.09889e-05		306.497	0.00556937		2.60366e-05		305.567	0.00619387		3.16914e-05
1286	305.283	0.000839942		1.04164e-06		305.207	0.00170417		2.68137e-06		304.851	0.00243255		4.65099e-06		305.208	0.00302476		6.91559e-06		304.462	0.0035386		9.60182e-06		305.211	0.00405166		1.2912e-05		305.425	0.00451794		1.6659e-05		305.949	0.00499875		2.09701e-05		305.695	0.005554		2.59887e-05		304.723	0.00616959		3.16153e-05
1288	304.254	0.000797902		1.00763e-06		304.263	0.00165734		2.65413e-06		304.086	0.00239697		4.64545e-06		304.288	0.00300259		6.92826e-06		303.656	0.00352233		9.6075e-06		304.416	0.00403744		1.29025e-05		304.571	0.00450841		1.66433e-05		305.12	0.00498937		2.0942e-05		305.157	0.00553726		2.5932e-05		303.868	0.0061437		3.15262e-05
1290	303.427	0.000757324		9.7191e-07		303.342	0.00160863		2.619e-06		303.456	0.00235846		4.63083e-06		303.668	0.00297721		6.93192e-06		302.723	0.00350337		9.60537e-06		303.397	0.00402069		1.28845e-05		303.76	0.00449636		1.66187e-05		304.497	0.00497798		2.09055e-05		304.32	0.00551932		2.58674e-05		303.54	0.00611728		3.14303e-05
1292	302.613	0.000718347		9.35067e-07		302.776	0.001559		2.57758e-06		302.845	0.00231752		4.60792e-06		303.025	0.00294903		6.9274e-06		302.163	0.00348189		9.59572e-06		302.704	0.00400153		1.28582e-05		303.227	0.00448202		1.65859e-05		303.89	0.0049649		2.08619e-05		303.653	0.00549999		2.57939e-05		302.976	0.00609055		3.13291e-05
1294	302.071	0.00068143		8.97857e-07		302.125	0.0015092		2.53121e-06		302.256	0.00227445		4.57714e-06		302.342	0.00291806		6.91434e-06		301.558	0.00345851		9.5805e-06		302.066	0.00398073		1.28264e-05		302.645	0.00446583		1.65465e-05		303.205	0.00494993		2.08099e-05		303.396	0.00548013		2.57161e-05		302.536	0.00606338		3.12218e-05
1296	301.329	0.000646393		8.60545e-07		301.454	0.00145917		2.47997e-06		301.444	0.00222923		4.53819e-06		301.685	0.00288442		6.89277e-06		301.275	0.00343341		9.56025e-06		301.607	0.00395832		1.27892e-05		302.155	0.00444792		1.65009e-05		302.763	0.00493355		2.07518e-05		302.921	0.00545976		2.56342e-05		302.456	0.00603633		3.1112e-05
1298	300.809	0.000613299		8.23504e-07		300.992	0.00140944		2.4249e-06		300.974	0.00218231		4.49188e-06		301.335	0.00284859		6.86381e-06		301.021	0.00340682		9.53563e-06		301.016	0.00393461		1.27478e-05		301.684	0.00442867		1.64507e-05		302.384	0.00491595		2.06885e-05		302.392	0.00543846		2.5546e-05		302.281	0.00600951		3.10007e-05
1300	300.399	0.000582378		7.87175e-07		300.665	0.0013605		2.36702e-06		300.469	0.00213414		4.43913e-06		300.902	0.00281078		6.82779e-06		300.754	0.0033789		9.50711e-06		300.519	0.00390943		1.27013e-05		301.457	0.00440817		1.63962e-05		302.03	0.00489751		2.06217e-05		302.023	0.00541657		2.54537e-05		301.8	0.00598258		3.08859e-05
1302	300.097	0.000553437		7.51673e-07		300.299	0.00131259		2.30695e-06		300.201	0.00208519		4.38093e-06		300.734	0.00277146		6.78595e-06		300.41	0.00334938		9.47349e-06		300.203	0.00388314		1.26511e-05		300.955	0.0043865		1.63376e-05		301.608	0.00487787		2.05499e-05		301.674	0.00539426		2.53582e-05		301.695	0.00595542		3.07671e-05
1304	299.716	0.000526579		7.17278e-07		299.963	0.00126578		2.24509e-06		299.915	0.00203588		4.31821e-06		300.307	0.00273074		6.73832e-06		300.108	0.00331817		9.43425e-06		299.864	0.00385597		1.25984e-05		300.44	0.00436328		1.62731e-05		301.232	0.00485729		2.04742e-05		301.508	0.00537165		2.52604e-05		301.615	0.00592848		3.06473e-05
1306	299.656	0.000501861		6.84204e-07		299.889	0.00122069		2.18263e-06		299.53	0.00198625		4.25099e-06		300.134	0.00268867		6.68482e-06		300.093	0.00328588		9.39147e-06		299.625	0.0038278		1.25426e-05		300.05	0.0043389		1.62044e-05		300.857	0.00483573		2.03945e-05		301.273	0.00534878		2.51607e-05		301.441	0.00590171		3.05264e-05
1308	299.447	0.000479111		6.5249e-07		299.799	0.00117718		2.11959e-06		299.484	0.00193668		4.18014e-06		299.856	0.00264547		6.62593e-06		299.921	0.00325246		9.34475e-06		299.428	0.00379874		1.24839e-05		299.838	0.00431338		1.61316e-05		300.562	0.0048131		2.03102e-05		301.168	0.00532565		2.50594e-05		301.472	0.0058752		3.04052e-05
1310	299.59	0.000458331		6.22246e-07		299.808	0.00113574		2.05692e-06		299.527	0.00188798		4.10748e-06		299.398	0.002601		6.56098e-06		299.987	0.00321787		9.29378e-06		299.523	0.00376912		1.24239e-05		299.89	0.00428735		1.60576e-05		300.422	0.00478973		2.0223e-05		300.957	0.00530236		2.4957e-05		301.415	0.00584894		3.02837e-05
1312	299.485	0.000439538		5.93576e-07		300.055	0.0010966		1.99514e-06		299.474	0.00183986		4.03241e-06		299.32	0.00255562		6.49082e-06		300.059	0.0031825		9.23973e-06		299.549	0.00373931		1.23641e-05		299.859	0.00426118		1.59843e-05		300.566	0.0047662		2.01362e-05		300.84	0.00527848		2.48514e-05		301.424	0.00582284		3.01618e-05
1314	299.443	0.000422355		5.66338e-07		300.275	0.00105985		1.93462e-06		299.415	0.00179268		3.95566e-06		299.394	0.00251015		6.4177e-06		299.939	0.00314618		9.18175e-06		299.637	0.00370899		1.23031e-05		299.863	0.00423468		1.59108e-05		300.396	0.00474226		2.00483e-05		300.654	0.0052545		2.47452e-05		301.421	0.00579704		3.00404e-05
1316	299.314	0.000406517		5.40447e-07		300.424	0.00102519		1.87519e-06		299.576	0.00174664		3.87777e-06		299.475	0.00246459		6.34146e-06		299.815	0.00310899		9.11989e-06		299.885	0.00367847		1.22419e-05		299.809	0.00420777		1.58366e-05		300.423	0.00471801		1.996e-05		300.542	0.00523026		2.46378e-05		301.499	0.00577148		2.99192e-05
1318	299.312	0.000392047		5.15944e-07		300.511	0.00099265		1.81713e-06		299.884	0.00170229		3.79992e-06		299.433	0.00241924		6.26281e-06		300.131	0.0030711		9.05452e-06		299.961	0.00364758		1.21799e-05		299.904	0.0041805		1.57618e-05		300.347	0.00469356		1.98717e-05		300.417	0.00520576		2.45291e-05		301.245	0.00574582		2.97964e-05
1320	299.481	0.000379113		4.92924e-07		300.442	0.000961771		1.76011e-06		300.207	0.00165984		3.72262e-06		299.766	0.00237426		6.18199e-06		300.185	0.00303297		8.98691e-06		300.17	0.00361641		1.2117e-05		299.978	0.00415302		1.56871e-05		300.445	0.00466865		1.97822e-05		300.566	0.0051812		2.44206e-05		301.311	0.00572013		2.96725e-05
1322	299.671	0.000367655		4.71374e-07		300.399	0.000932681		1.70443e-06		300.402	0.00161889		3.64527e-06		299.962	0.00233018		6.10042e-06		300.452	0.00299445		8.91635e-06		300.643	0.003585		1.20534e-05		300.392	0.00412562		1.56139e-05		300.394	0.00464376		1.96938e-05		300.697	0.00515684		2.43137e-05		301.354	0.00569468		2.95493e-05
1324	299.827	0.000357623		4.51276e-07		300.595	0.000905228		1.65006e-06		300.781	0.00157973		3.56855e-06		300.235	0.00228682		6.01745e-06		300.684	0.00295597		8.84405e-06		300.777	0.0035536		1.19897e-05		300.678	0.00409859		1.55433e-05		300.561	0.0046187		1.96057e-05		300.65	0.00513256		2.42078e-05		301.645	0.00566969		2.94282e-05
1326	300.037	0.000348793		4.32534e-07		300.799	0.000879868		1.59763e-06		301.297	0.0015424		3.49262e-06		300.662	0.00224468		5.93435e-06		300.915	0.0029177		8.77032e-06		300.951	0.00352196		1.19247e-05		300.701	0.00407154		1.54734e-05		300.791	0.00459367		1.95187e-05		300.654	0.00510823		2.41023e-05		301.757	0.00564505		2.93087e-05
1328	300.397	0.000341381		4.15231e-07		301.278	0.000856897		1.54755e-06		301.81	0.00150746		3.41855e-06		301.109	0.00220399		5.85159e-06		301.2	0.00287945		8.69425e-06		301.466	0.0034904		1.18595e-05		300.847	0.00404415		1.54026e-05		301.128	0.00456931		1.94361e-05		300.844	0.005084		2.39979e-05		301.906	0.00562074		2.91908e-05
1330	300.697	0.000335281		3.99314e-07		301.729	0.00083637		1.49998e-06		302.025	0.00147465		3.34602e-06		301.526	0.00216477		5.76913e-06		301.489	0.00284176		8.6174e-06		301.503	0.00345875		1.17931e-05		301.487	0.00401725		1.53345e-05		301.543	0.0045454		1.93567e-05		301.127	0.00506017		2.38964e-05		302.207	0.00559704		2.90762e-05
1332	301.125	0.000330452		3.84758e-07		302.045	0.000818067		1.4548e-06		302.515	0.00144388		3.27495e-06		301.944	0.00212712		5.68717e-06		301.711	0.00280457		8.53934e-06		301.675	0.00342695		1.1725e-05		301.746	0.00399079		1.52685e-05		301.944	0.00452209		1.92811e-05		301.57	0.0050372		2.38002e-05		302.377	0.00557387		2.89644e-05
1334	301.465	0.000326753		3.71501e-07		302.553	0.000802079		1.41218e-06		302.918	0.00141526		3.20565e-06		302.655	0.00209151		5.60671e-06		302.169	0.0027681		8.46054e-06		302.09	0.00339523		1.16558e-05		302.286	0.00396469		1.52041e-05		302.545	0.00449955		1.92098e-05		302.177	0.00501541		2.37109e-05		302.73	0.00555137		2.88562e-05
1336	301.721	0.00032422		3.59543e-07		302.95	0.000788028		1.37189e-06		303.331	0.00138899		3.13855e-06		303.146	0.00205803		5.52796e-06		302.809	0.00273318		8.3832e-06		302.539	0.00336397		1.15867e-05		302.686	0.00393905		1.51414e-05		302.955	0.0044778		1.91429e-05		302.849	0.00499481		2.36284e-05		303.203	0.00552987		2.87536e-05
1338	302.301	0.000322853		3.48861e-07		303.293	0.000776171		1.3342e-06		304.034	0.00136518		3.07392e-06		303.705	0.00202657		5.45067e-06		303.268	0.00269967		8.30674e-06		303.095	0.00333362		1.15188e-05		303.27	0.00391403		1.50809e-05		303.279	0.00445645		1.90783e-05		303.247	0.0049754		2.35525e-05		303.553	0.00550936		2.86565e-05
1340	302.919	0.000322954		3.39562e-07		303.87	0.000766371		1.29905e-06		304.567	0.00134421		3.01241e-06		304.374	0.00199735		5.37525e-06		303.735	0.00266751		8.23081e-06		303.633	0.00330435		1.14525e-05		303.8	0.00389004		1.50237e-05		303.881	0.00443602		1.90181e-05		303.642	0.00495686		2.34815e-05		304.241	0.00549023		2.85668e-05
1342	303.609	0.000324692		3.31709e-07		304.545	0.000759242		1.26696e-06		305.072	0.00132567		2.9536e-06		304.949	0.00197074		5.3025e-06		304.311	0.00263715		8.15645e-06		304.46	0.00327662		1.13888e-05		304.268	0.00386677		1.49684e-05		304.645	0.00441697		1.89639e-05		304.52	0.00493974		2.34179e-05		304.96	0.00547309		2.84875e-05
1344	304.267	0.000327947		3.25288e-07		305.235	0.000754848		1.23803e-06		305.84	0.00131006		2.89821e-06		305.789	0.00194684		5.23259e-06		305.106	0.00260903		8.08461e-06		305.047	0.00325061		1.1328e-05		304.9	0.00384455		1.49159e-05		305.255	0.0043991		1.89148e-05		305.174	0.00492444		2.33632e-05		305.697	0.00545781		2.84178e-05
1346	304.965	0.000332556		3.20256e-07		306.087	0.000753395		1.21248e-06		306.693	0.00129805		2.84712e-06		306.607	0.00192635		5.16677e-06		306.005	0.00258377		8.01661e-06		305.726	0.00322633		1.12697e-05		305.568	0.00382375		1.48671e-05		305.885	0.00438281		1.88718e-05		305.695	0.00491047		2.33149e-05		306.703	0.0054449		2.83598e-05
1348	305.743	0.000338789		3.16713e-07		306.842	0.00075483		1.19035e-06		307.604	0.00128991		2.80074e-06		307.36	0.00190916		5.10491e-06		306.707	0.0025614		7.95234e-06		306.336	0.00320371		1.12137e-05		306.377	0.00380469		1.48228e-05		306.506	0.004368		1.88343e-05		306.624	0.00489835		2.3275e-05		307.53	0.00543498		2.83161e-05
1350	306.464	0.000346599		3.14681e-07		307.471	0.000759029		1.17165e-06		308.682	0.00128569		2.75927e-06		308.24	0.00189584		5.04794e-06		307.515	0.00254204		7.892e-06		307.34	0.00318368		1.11621e-05		307.161	0.00378803		1.47848e-05		307.253	0.00435492		1.88028e-05		307.38	0.00488867		2.32456e-05		308.463	0.00542776		2.82848e-05
1352	307.296	0.000356293		3.14288e-07		308.15	0.000765785		1.15632e-06		309.699	0.0012862		2.7237e-06		309.204	0.00188657		4.99615e-06		308.394	0.00252601		7.83614e-06		308.375	0.00316738		1.11176e-05		308.004	0.00377377		1.47526e-05		308.113	0.00434411		1.8779e-05		308.281	0.00488121		2.32254e-05		309.445	0.00542326		2.82656e-05
1354	308.455	0.000368226		3.15719e-07		308.89	0.000775301		1.14455e-06		310.808	0.00129169		2.69448e-06		310.578	0.00188299		4.95201e-06		309.633	0.00251456		7.78715e-06		309.377	0.00315457		1.10792e-05		308.867	0.00376222		1.47267e-05		309.07	0.00433611		1.87644e-05		309.113	0.00487649		2.32159e-05		310.428	0.00542224		2.82612e-05
1356	309.643	0.000383085		3.19301e-07		310.022	0.000788504		1.13702e-06		311.395	0.00130146		2.67114e-06		311.894	0.00188541		4.91613e-06		310.84	0.00250835		7.74614e-06		310.589	0.00314611		1.10488e-05		310.049	0.00375431		1.47095e-05		309.911	0.00433111		1.87589e-05		309.974	0.00487432		2.32161e-05		311.575	0.00542521		2.82733e-05
1358	310.879	0.00040141		3.25377e-07		310.953	0.000806216		1.13441e-06		312.486	0.00131516		2.65357e-06		313.364	0.00189521		4.89043e-06		312.181	0.00250884		7.7156e-06		312.057	0.00314336		1.10289e-05		311.274	0.00375104		1.47031e-05		311.053	0.00432943		1.87633e-05		311.091	0.00487601		2.32305e-05		312.717	0.00543246		2.83023e-05
1360	312.445	0.000423645		3.34319e-07		311.789	0.000827918		1.13662e-06		313.501	0.00133411		2.64318e-06		314.901	0.00191275		4.87562e-06		313.681	0.00251702		7.69713e-06		313.456	0.00314767		1.10221e-05		312.68	0.00375379		1.47106e-05		312.374	0.00433314		1.87832e-05		312.134	0.00488209		2.326e-05		314.053	0.00544503		2.83513e-05
1362	313.906	0.000451158		3.46888e-07		313.124	0.000854789		1.14459e-06		314.543	0.00135848		2.64043e-06		316.361	0.00193899		4.87316e-06		315.327	0.00253376		7.69216e-06		315.091	0.00316022		1.10303e-05		313.867	0.00376268		1.47318e-05		313.844	0.00434345		1.88214e-05		313.153	0.00489253		2.3304e-05		315.569	0.00546453		2.8425e-05
1364	315.515	0.000484007		3.63526e-07		314.359	0.000887867		1.1593e-06		315.694	0.00138953		2.64676e-06		317.607	0.00197312		4.88264e-06		317.238	0.00256161		7.70469e-06		316.696	0.00318208		1.10555e-05		315.508	0.00377967		1.47707e-05		315.4	0.0043611		1.88792e-05		314.422	0.00490873		2.33665e-05		316.642	0.00548996		2.85195e-05
1366	317.286	0.000523211		3.85054e-07		315.828	0.000928366		1.18197e-06		316.853	0.00142759		2.66298e-06		318.962	0.0020155		4.90497e-06		319.148	0.00260256		7.73786e-06		318.499	0.00321565		1.11016e-05		317.225	0.00380696		1.48317e-05		316.844	0.00438723		1.89588e-05		315.814	0.00493183		2.34502e-05		317.861	0.00552147		2.86348e-05
1368	319.094	0.000570951		4.12844e-07		317.336	0.000977785		1.21413e-06		317.985	0.00147326		2.69019e-06		320.063	0.00206595		4.9407e-06		320.977	0.00265779		7.79375e-06		320.306	0.0032625		1.11714e-05		319.134	0.00384696		1.49192e-05		318.355	0.00442326		1.90631e-05		317.397	0.00496389		2.35604e-05		318.779	0.00555944		2.87718e-05
1370	321.049	0.000627651		4.48005e-07		319.054	0.00103788		1.25772e-06		319.316	0.00152806		2.73033e-06		321.258	0.00212578		4.99201e-06		322.702	0.00272684		7.87281e-06		321.96	0.00332426		1.12681e-05		320.655	0.00389975		1.50334e-05		319.501	0.0044689		1.91911e-05		318.792	0.00500682		2.37017e-05		319.958	0.00560443		2.89319e-05
1372	322.864	0.000694613		4.92107e-07		320.831	0.00111026		1.31492e-06		320.573	0.00159284		2.78507e-06		322.34	0.00219475		5.05964e-06		324.249	0.00280978		7.97644e-06		323.831	0.00340227		1.13947e-05		322.533	0.00396721		1.5178e-05		321.013	0.00452496		1.93445e-05		319.918	0.00505825		2.38676e-05		320.824	0.00565692		2.91165e-05
1374	324.402	0.000770625		5.4607e-07		322.463	0.00119592		1.38794e-06		321.749	0.00166835		2.85623e-06		322.986	0.00227112		5.14299e-06		325.377	0.00290479		8.10398e-06		324.636	0.00349267		1.15471e-05		323.923	0.00405011		1.53552e-05		322.326	0.00459398		1.95291e-05		321.008	0.00511867		2.40594e-05		321.503	0.00571571		2.93225e-05
1376	325.587	0.000853104		6.10148e-07		323.579	0.00129394		1.47824e-06		322.79	0.00175505		2.94568e-06		323.244	0.00235224		5.24033e-06		325.837	0.00300611		8.2502e-06		325.102	0.00359035		1.17196e-05		324.855	0.00414483		1.55603e-05		323.52	0.00467533		1.97444e-05		321.714	0.00518719		2.42753e-05		321.828	0.00577877		2.9545e-05
1378	326.193	0.000937586		6.83334e-07		324.198	0.00139897		1.58455e-06		323.49	0.00185075		3.05343e-06		323.032	0.00243464		5.34874e-06		325.754	0.00310679		8.40766e-06		324.705	0.00368909		1.19045e-05		324.941	0.00424467		1.57836e-05		324.101	0.00476666		1.9987e-05		322.264	0.00526172		2.45108e-05		322.065	0.00584475		2.97808e-05
1380	325.993	0.00101636		7.62326e-07		324.461	0.00150606		1.70483e-06		323.405	0.00195019		3.17665e-06		322.822	0.00251565		5.46542e-06		325.016	0.00320219		8.57036e-06		324.026	0.00378242		1.20921e-05		324.653	0.00434316		1.60149e-05		324.182	0.00486135		2.02452e-05		322.496	0.00534178		2.47657e-05		321.929	0.00591173		3.00252e-05
1382	325.252	0.0010827		8.42498e-07		323.912	0.00160802		1.83446e-06		323.007	0.00204785		3.31113e-06		322.093	0.00259453		5.58944e-06		324.113	0.00328689		8.72972e-06		322.877	0.00386551		1.22734e-05		323.528	0.00443347		1.62419e-05		323.853	0.00495515		2.05109e-05		322.515	0.00542407		2.50332e-05		321.519	0.00597822		3.02743e-05
1384	324.457	0.00113393		9.19714e-07		323.541	0.00170151		1.96961e-06		322.25	0.00214069		3.45363e-06		321.205	0.0026678		5.71617e-06		323.07	0.00336206		8.88486e-06		321.659	0.0039378		1.2445e-05		322.06	0.00451026		1.64519e-05		323.051	0.00504156		2.07707e-05		322.046	0.00550479		2.53046e-05		321.212	0.00604335		3.05255e-05
1386	323.221	0.00117045		9.91323e-07		322.53	0.00178347		2.10586e-06		321.155	0.00222428		3.59852e-06		320.124	0.00273398		5.8427e-06		321.439	0.00342466		9.02896e-06		320.305	0.00399938		1.26044e-05		320.557	0.00457406		1.66426e-05		321.776	0.00511734		2.10156e-05		321.367	0.00558113		2.5573e-05		320.213	0.00610414		3.07702e-05
1388	321.542	0.00119043		1.05363e-06		321.338	0.00185074		2.23783e-06		320.067	0.00229787		3.74281e-06		318.716	0.00279176		5.96576e-06		320.003	0.0034738		9.15748e-06		318.92	0.0040505		1.27495e-05		318.866	0.00462463		1.68096e-05		320.25	0.00518		2.12368e-05		320.117	0.00564938		2.58278e-05		319.246	0.00615897		3.10027e-05
1390	319.738	0.00119362		1.1037e-06		319.918	0.00190226		2.36133e-06		318.852	0.00236207		3.88494e-06		317.337	0.00284114		6.08355e-06		318.295	0.0035123		9.27196e-06		317.306	0.00408992		1.28751e-05		317.098	0.00466313		1.69517e-05		318.818	0.00523063		2.1433e-05		318.99	0.00570737		2.60609e-05		317.992	0.00620683		3.12183e-05
1392	318.071	0.00118335		1.1412e-06		318.051	0.00193622		2.47121e-06		317.569	0.00241523		4.02082e-06		316.116	0.00288271		6.19518e-06		316.523	0.00353965		9.36893e-06		315.795	0.00411929		1.2982e-05		315.342	0.00469067		1.70685e-05		317.154	0.00526864		2.15991e-05		317.895	0.00575678		2.62742e-05		316.664	0.00624678		3.14121e-05
1394	316.294	0.00116296		1.16678e-06		316.407	0.00195354		2.56469e-06		315.858	0.00245584		4.14595e-06		315.009	0.00291821		6.30195e-06		314.927	0.00355785		9.44962e-06		314.043	0.00413903		1.30685e-05		313.594	0.00470834		1.71595e-05		315.396	0.005295		2.1734e-05		316.367	0.00579599		2.64605e-05		315.234	0.00627932		3.15833e-05
1396	314.838	0.00113465		1.1811e-06		314.787	0.00195747		2.64227e-06		314.224	0.00248438		4.25816e-06		313.872	0.00294774		6.4031e-06		313.461	0.00356931		9.51703e-06		312.586	0.00415008		1.31346e-05		312.212	0.00471842		1.7229e-05		313.774	0.005311		2.18377e-05		315.1	0.00582567		2.66188e-05		314.086	0.00630545		3.17335e-05
1398	313.138	0.00110033		1.18516e-06		313.202	0.00194944		2.70327e-06		312.582	0.00250144		4.35562e-06		312.6	0.00297067		6.4963e-06		312.151	0.00357542		9.57308e-06		311.132	0.00415487		1.31846e-05		310.915	0.00472229		1.72793e-05		312.159	0.00531816		2.19122e-05		313.487	0.00584627		2.67478e-05		312.767	0.0063255		3.18624e-05
1400	311.466	0.00106105		1.17961e-06		311.553	0.00193097		2.74767e-06		311.146	0.00250877		4.43881e-06		311.233	0.0029865		6.57921e-06		310.859	0.00357724		9.61943e-06		309.732	0.00415357		1.32177e-05		309.71	0.00472114		1.7313e-05		310.807	0.00531841		2.19615e-05		311.798	0.00585765		2.6844e-05		311.407	0.00633919		3.19667e-05
1402	309.976	0.00101861		1.16592e-06		309.92	0.00190367		2.77612e-06		309.823	0.00250728		4.50752e-06		309.814	0.00299544		6.6508e-06		309.418	0.00357415		9.65382e-06		308.529	0.00414731		1.32359e-05		308.321	0.0047149		1.73287e-05		309.434	0.00531326		2.19895e-05		310.491	0.00586104		2.69092e-05		310.279	0.00634697		3.20466e-05
1404	308.492	0.000974506		1.14555e-06		308.463	0.00186876		2.78918e-06		308.457	0.00249837		4.56274e-06		308.553	0.00299802		6.71088e-06		308.256	0.00356759		9.67934e-06		307.29	0.00413702		1.3241e-05		307.077	0.00470387		1.73264e-05		308.11	0.00530274		2.19949e-05		309.172	0.00585885		2.69509e-05		308.872	0.00634946		3.21033e-05
1406	307.316	0.000929601		1.11962e-06		307.24	0.00182843		2.78923e-06		307.343	0.00248237		4.60386e-06		307.403	0.00299502		6.7601e-06		306.968	0.00355731		9.69474e-06		306.245	0.00412336		1.32347e-05		306.195	0.00468974		1.73117e-05		306.789	0.00528781		2.19804e-05		307.809	0.00585099		2.69672e-05		307.743	0.00634677		3.21358e-05
1408	306.113	0.000884944		1.08951e-06		306.174	0.00178407		2.77789e-06		306.255	0.00246053		4.63227e-06		306.379	0.00298724		6.79948e-06		305.988	0.00354371		9.70075e-06		305.322	0.004107		1.32186e-05		305.409	0.00467302		1.72859e-05		305.584	0.00526897		2.19469e-05		306.678	0.00583806		2.69592e-05		306.647	0.00634015		3.21488e-05
1410	305.06	0.000840923		1.05605e-06		305.096	0.00173628		2.75584e-06		305.334	0.00243358		4.64858e-06		305.411	0.00297485		6.82868e-06		305.418	0.00352837		9.70197e-06		304.363	0.00408827		1.31938e-05		304.487	0.00465386		1.72495e-05		304.451	0.00524715		2.18979e-05		305.435	0.0058212		2.6931e-05		305.899	0.00633		3.21435e-05
1412	304.194	0.00079851		1.02056e-06		304.059	0.00168622		2.72476e-06		304.591	0.00240199		4.65308e-06		304.686	0.00295861		6.84906e-06		304.834	0.00351158		9.6993e-06		303.718	0.00406785		1.31623e-05		303.487	0.00463228		1.72021e-05		303.433	0.00522279		2.18349e-05		304.429	0.00580062		2.68826e-05		305.037	0.00631673		3.21215e-05
1414	303.444	0.000757865		9.83671e-07		303.361	0.00163472		2.68602e-06		303.602	0.00236651		4.6468e-06		303.881	0.00293858		6.86023e-06		304.031	0.00349282		9.69109e-06		303.036	0.00404602		1.31254e-05		302.97	0.00460893		1.71462e-05		302.644	0.00519646		2.17604e-05		303.566	0.00577738		2.68189e-05		304.146	0.00630037		3.2082e-05
1416	302.694	0.000718994		9.4587e-07		302.744	0.00158266		2.64111e-06		302.755	0.00232737		4.62968e-06		303.144	0.0029152		6.86284e-06		303.068	0.00347174		9.67609e-06		302.289	0.00402286		1.30832e-05		302.117	0.00458425		1.70838e-05		302.094	0.00516892		2.16781e-05		302.682	0.00575147		2.6739e-05		303.702	0.0062819		3.20304e-05
1418	302.068	0.000682115		9.07769e-07		302.114	0.00153056		2.59112e-06		302.002	0.00228522		4.60274e-06		302.469	0.00288865		6.85693e-06		302.564	0.00344865		9.65516e-06		301.608	0.00399821		1.30351e-05		301.632	0.00455829		1.70149e-05		301.325	0.00514006		2.15874e-05		301.857	0.0057237		2.66472e-05		302.827	0.00626109		3.19648e-05
1420	301.368	0.00064709		8.69634e-07		301.441	0.00147852		2.53646e-06		301.282	0.00224048		4.56658e-06		301.949	0.00285919		6.84281e-06		301.96	0.00342376		9.62897e-06		301.044	0.00397234		1.29822e-05		301.36	0.00453151		1.69417e-05		300.972	0.00511026		2.14901e-05		301.502	0.0056945		2.65458e-05		302.309	0.00623784		3.18841e-05
1422	300.969	0.000614203		8.31981e-07		300.844	0.00142678		2.47774e-06		300.86	0.00219391		4.52275e-06		301.485	0.00282726		6.82133e-06		301.323	0.00339689		9.59671e-06		300.59	0.00394544		1.29254e-05		301.096	0.00450425		1.68661e-05		300.533	0.00508001		2.13892e-05		300.931	0.00566439		2.64376e-05		301.714	0.00621285		3.17922e-05
1424	300.563	0.000583536		7.9515e-07		300.412	0.00137589		2.41614e-06		300.427	0.00214602		4.47226e-06		300.959	0.00279277		6.79187e-06		301.014	0.00336861		9.5603e-06		300.476	0.00391791		1.28665e-05		300.799	0.00447642		1.67875e-05		300.131	0.00504922		2.12841e-05		300.63	0.00563341		2.63229e-05		301.303	0.00618636		3.16905e-05
1426	300.194	0.000554934		7.59285e-07		300.022	0.0013262		2.35249e-06		300.026	0.00209718		4.41586e-06		300.568	0.00275596		6.75471e-06		300.853	0.0033391		9.5203e-06		300.062	0.00388974		1.28056e-05		300.53	0.00444807		1.67064e-05		299.937	0.0050181		2.11762e-05		300.286	0.00560179		2.62029e-05		300.772	0.00615857		3.15799e-05
1428	299.902	0.00052834		7.24553e-07		299.801	0.00127791		2.28738e-06		299.612	0.0020476		4.35389e-06		300.112	0.00271737		6.71119e-06		300.577	0.00330863		9.4776e-06		299.996	0.00386099		1.27428e-05		300.206	0.00441918		1.66226e-05		299.647	0.00498673		2.1066e-05		299.874	0.00556941		2.60771e-05		300.482	0.00612956		3.14607e-05
1430	299.683	0.000503649		6.91052e-07		299.51	0.00123134		2.22163e-06		299.535	0.00199771		4.28732e-06		299.884	0.00267703		6.66108e-06		300.172	0.00327654		9.42967e-06		299.957	0.00383185		1.26792e-05		300.071	0.00438975		1.65362e-05		299.582	0.00495534		2.0955e-05		299.829	0.00553681		2.59487e-05		300.266	0.00609976		3.13359e-05
1432	299.415	0.000480731		6.58831e-07		299.338	0.00118648		2.15551e-06		299.556	0.00194819		4.2177e-06		299.715	0.00263553		6.60592e-06		300.046	0.00324308		9.37723e-06		299.723	0.00380213		1.2614e-05		300.015	0.00436026		1.64499e-05		299.563	0.00492406		2.08439e-05		299.627	0.00550415		2.58188e-05		300.034	0.00606927		3.12059e-05
1434	299.256	0.000459458		6.27917e-07		299.346	0.00114341		2.08941e-06		299.656	0.00189933		4.1457e-06		299.556	0.00259324		6.54643e-06		300.107	0.0032089		9.32245e-06		299.72	0.00377183		1.25472e-05		300.014	0.00433059		1.63629e-05		299.484	0.00489283		2.07327e-05		299.567	0.00547143		2.56875e-05		300.026	0.00603846		3.10733e-05
1436	298.911	0.00043972		5.98339e-07		299.293	0.00110246		2.02407e-06		299.8	0.00185136		4.07185e-06		299.574	0.00254995		6.4818e-06		300.222	0.0031739		9.26478e-06		299.794	0.00374127		1.248e-05		299.981	0.0043009		1.62762e-05		299.614	0.00486177		2.06221e-05		299.684	0.00543874		2.55555e-05		299.968	0.00600729		3.09376e-05
1438	298.795	0.000421322		5.70036e-07		299.201	0.00106343		1.95947e-06		299.825	0.0018042		3.99604e-06		299.65	0.00250653		6.41432e-06		300.279	0.00313844		9.2053e-06		299.822	0.00371038		1.24123e-05		299.957	0.00427113		1.61896e-05		299.611	0.00483098		2.05127e-05		299.67	0.00540649		2.54254e-05		299.929	0.00597597		3.08002e-05
1440	298.745	0.000404547		5.43213e-07		299.195	0.00102632		1.89588e-06		299.742	0.00175784		3.91832e-06		299.607	0.00246276		6.34317e-06		300.21	0.0031022		9.14252e-06		299.971	0.00367928		1.23443e-05		300.165	0.00424131		1.61031e-05		299.828	0.0048006		2.04053e-05		299.565	0.00537424		2.52943e-05		299.943	0.00594448		3.06611e-05
1442	298.687	0.000389153		5.17788e-07		299.206	0.000991078		1.83339e-06		299.821	0.00171252		3.83932e-06		299.678	0.00241883		6.26875e-06		300.276	0.00306542		9.0771e-06		300.077	0.00364791		1.22757e-05		300.377	0.00421183		1.60189e-05		299.997	0.00477057		2.02997e-05		299.816	0.00534231		2.51645e-05		300.161	0.00591326		3.05232e-05
1444	298.775	0.000375259		4.93832e-07		299.32	0.000957985		1.77257e-06		300.061	0.00166854		3.75971e-06		299.804	0.00237516		6.19214e-06		300.44	0.00302812		9.00887e-06		300.138	0.00361607		1.22056e-05		300.575	0.00418257		1.59361e-05		300.194	0.00474101		2.01966e-05		299.838	0.00531083		2.50368e-05		300.372	0.00588241		3.0387e-05
1446	299.024	0.000362976		4.71418e-07		299.629	0.000927038		1.71355e-06		300.125	0.00162593		3.67972e-06		300.101	0.00233183		6.11336e-06		300.602	0.00299062		8.93869e-06		300.475	0.00358419		1.21355e-05		300.806	0.00415336		1.58541e-05		300.551	0.00471188		2.00957e-05		300.188	0.00527991		2.49118e-05		300.439	0.00585173		3.02512e-05
1448	299.469	0.000352327		4.50562e-07		300.034	0.000898438		1.65668e-06		300.492	0.00158496		3.59993e-06		300.458	0.00228932		6.03359e-06		300.904	0.00295312		8.86693e-06		300.851	0.00355253		1.20663e-05		301.224	0.00412462		1.57746e-05		300.944	0.00468355		1.99991e-05		300.667	0.00525002		2.47923e-05		300.698	0.00582151		3.01177e-05
1450	299.592	0.000343227		4.31244e-07		300.481	0.000872382		1.60229e-06		300.765	0.0015458		3.5208e-06		301.045	0.00224792		5.95344e-06		301.019	0.00291549		8.79297e-06		300.97	0.00352086		1.19969e-05		301.661	0.00409639		1.56977e-05		301.605	0.00465624		1.99077e-05		300.972	0.00522092		2.46769e-05		300.882	0.00579179		2.99867e-05
1452	299.872	0.000335326		4.133e-07		300.925	0.000848884		1.55049e-06		301.169	0.00150862		3.44268e-06		301.612	0.00220801		5.87375e-06		301.309	0.00287805		8.7176e-06		301.324	0.0034891		1.19267e-05		302.202	0.0040689		1.56243e-05		301.947	0.00462999		1.98216e-05		301.214	0.00519266		2.45658e-05		301.224	0.00576266		2.98587e-05
1454	300.15	0.000328707		3.9675e-07		301.225	0.000827709		1.50117e-06		301.778	0.00147385		3.36645e-06		302.257	0.00216977		5.79477e-06		301.734	0.00284137		8.64226e-06		301.93	0.0034577		1.18571e-05		302.569	0.00404221		1.55544e-05		302.592	0.00460462		1.97398e-05		301.562	0.00516523		2.44588e-05		301.544	0.00573432		2.97347e-05
1456	300.27	0.000323104		3.81478e-07		301.477	0.00080847		1.45406e-06		302.223	0.0014416		3.29239e-06		302.586	0.00213308		5.71611e-06		302.196	0.00280535		8.56641e-06		302.186	0.00342673		1.17882e-05		303.14	0.00401608		1.54868e-05		302.948	0.00458048		1.96638e-05		301.902	0.00513892		2.43576e-05		301.942	0.00570671		2.96145e-05
1458	300.618	0.000318451		3.67434e-07		301.904	0.000791246		1.40933e-06		302.701	0.00141175		3.22046e-06		303.204	0.00209807		5.63798e-06		302.734	0.00277053		8.49138e-06		302.722	0.0033964		1.17204e-05		303.431	0.00399067		1.54219e-05		303.601	0.00455727		1.95921e-05		302.343	0.00511347		2.42605e-05		302.474	0.00568042		2.95015e-05
1460	301.041	0.000315009		3.54688e-07		302.265	0.000776015		1.36702e-06		303.206	0.00138425		3.15071e-06		303.691	0.00206491		5.56079e-06		303.275	0.00273715		8.41759e-06		303.156	0.00336681		1.16536e-05		303.738	0.00396535		1.5357e-05		304.114	0.00453523		1.95255e-05		303.05	0.00508951		2.41709e-05		303.187	0.00565572		2.93969e-05
1462	301.542	0.000312978		3.43297e-07		302.668	0.000762671		1.32709e-06		303.771	0.00135951		3.08384e-06		304.092	0.00203356		5.48445e-06		304.015	0.00270532		8.34515e-06		303.714	0.00333802		1.15878e-05		304.428	0.0039412		1.5296e-05		304.647	0.00451421		1.94632e-05		303.757	0.00506746		2.40906e-05		303.699	0.00563236		2.92992e-05
1464	302.006	0.000312123		3.33181e-07		303.119	0.000751664		1.28994e-06		304.328	0.00133709		3.01938e-06		304.711	0.00200425		5.40945e-06		304.536	0.00267523		8.27434e-06		304.142	0.00331045		1.15241e-05		305.187	0.00391854		1.52399e-05		305.506	0.00449464		1.94067e-05		304.515	0.00504738		2.40196e-05		304.381	0.00561068		2.92099e-05
1466	302.549	0.000312321		3.24287e-07		303.587	0.000742562		1.2553e-06		304.89	0.00131742		2.95802e-06		305.343	0.00197725		5.33636e-06		305.256	0.00264685		8.20489e-06		304.801	0.00328396		1.14618e-05		305.981	0.00389733		1.5188e-05		306.33	0.00447733		1.9359e-05		305.262	0.00502929		2.39577e-05		305.083	0.00559106		2.91309e-05
1468	303.059	0.000313819		3.16688e-07		304.091	0.000735726		1.22348e-06		305.341	0.00129988		2.89913e-06		306.042	0.00195294		5.26594e-06		305.96	0.00262074		8.13805e-06		305.416	0.00325902		1.14019e-05		306.685	0.00387793		1.51414e-05		307.288	0.0044623		1.93197e-05		306.418	0.00501407		2.39084e-05		305.962	0.00557374		2.9063e-05
1470	303.734	0.000316594		3.10369e-07		304.638	0.000730955		1.19437e-06		305.931	0.00128496		2.84342e-06		306.697	0.00193134		5.1983e-06		306.592	0.00259699		8.07385e-06		306.206	0.00323616		1.13458e-05		307.421	0.00386019		1.50991e-05		308.297	0.00444992		1.92899e-05		307.542	0.00500218		2.38731e-05		306.824	0.00555927		2.90085e-05
1472	304.586	0.000321022		3.0547e-07		305.251	0.000728529		1.16822e-06		306.523	0.00127305		2.79143e-06		307.536	0.00191285		5.13414e-06		307.37	0.00257573		8.01245e-06		306.858	0.00321548		1.12934e-05		308.081	0.00384441		1.50617e-05		309.269	0.00444062		1.92704e-05		308.924	0.00499473		2.38556e-05		307.856	0.00554797		2.89683e-05
1474	305.375	0.000327402		3.02126e-07		305.943	0.000728716		1.14523e-06		307.297	0.00126409		2.74324e-06		308.59	0.00189824		5.0748e-06		308.472	0.00255773		7.95539e-06		307.67	0.00319709		1.12448e-05		308.923	0.00383075		1.50294e-05		310.123	0.00443371		1.92585e-05		310.155	0.00499145		2.3854e-05		309.222	0.00554111		2.89475e-05
1476	306.367	0.000335651		3.00357e-07		306.648	0.000731652		1.12556e-06		307.885	0.00125847		2.69939e-06		309.545	0.00188793		5.02095e-06		309.409	0.00254377		7.90407e-06		308.884	0.00318234		1.12031e-05		309.853	0.00381962		1.50032e-05		311.046	0.00443002		1.92565e-05		311.647	0.0049931		2.38702e-05		310.738	0.0055399		2.89501e-05
1478	307.414	0.000346267		3.00391e-07		307.533	0.000737602		1.10946e-06		308.716	0.00125575		2.65954e-06		310.519	0.00188168		4.97238e-06		310.369	0.00253394		7.8586e-06		310.01	0.00317203		1.11699e-05		310.797	0.00381218		1.49859e-05		312.157	0.00443		1.92654e-05		313.014	0.0050003		2.39055e-05		312.249	0.00554517		2.89783e-05
1480	308.676	0.00035958		3.02426e-07		308.385	0.000746871		1.0972e-06		309.667	0.00125742		2.62533e-06		311.639	0.00188014		4.93013e-06		311.662	0.00252917		7.82065e-06		311.069	0.00316604		1.11445e-05		311.963	0.00380918		1.4979e-05		313.244	0.00443405		1.92859e-05		314.715	0.0050141		2.39624e-05		313.832	0.00555763		2.90336e-05
1482	309.963	0.000376242		3.0682e-07		309.534	0.0007602		1.08935e-06		310.598	0.00126374		2.59715e-06		312.715	0.0018838		4.89495e-06		313.13	0.00253084		7.79255e-06		312.348	0.00316527		1.11287e-05		313.068	0.00381089		1.4983e-05		314.581	0.0044433		1.93208e-05		316.216	0.00503571		2.40436e-05		315.348	0.00557822		2.91178e-05
1484	311.38	0.000396767		3.13939e-07		310.563	0.000778168		1.08646e-06		311.618	0.00127474		2.57526e-06		313.872	0.00189321		4.86774e-06		314.661	0.00254006		7.7761e-06		313.645	0.00317117		1.11252e-05		314.26	0.00381783		1.49986e-05		315.801	0.00445889		1.93726e-05		317.904	0.00506547		2.4149e-05		317.183	0.005608		2.92333e-05
1486	312.897	0.000421692		3.24214e-07		311.915	0.000801473		1.08918e-06		312.625	0.00129089		2.56032e-06		315.175	0.00190906		4.8496e-06		316.052	0.00255733		7.77213e-06		315.066	0.00318394		1.11342e-05		315.337	0.00383071		1.50272e-05		316.926	0.00448024		1.94396e-05		319.604	0.00510437		2.42806e-05		319.089	0.00564954		2.93867e-05
1488	314.598	0.000452191		3.3837e-07		313.371	0.000831346		1.09857e-06		313.803	0.001313		2.55331e-06		316.383	0.00193198		4.84166e-06		317.477	0.00258282		7.78102e-06		316.311	0.00320468		1.11576e-05		316.375	0.00384954		1.50688e-05		317.869	0.00450758		1.95218e-05		320.98	0.00515309		2.44395e-05		320.779	0.00570393		2.958e-05
1490	316.449	0.000489117		3.5718e-07		315.041	0.000869211		1.11593e-06		314.941	0.0013423		2.55565e-06		317.548	0.00196263		4.84506e-06		319.054	0.00261796		7.80514e-06		317.751	0.00323449		1.11975e-05		317.782	0.00387623		1.51271e-05		319.079	0.00454068		1.96188e-05		322.353	0.00521072		2.46231e-05		322.213	0.00576911		2.98068e-05
1492	318.457	0.000534738		3.82015e-07		316.937	0.000917555		1.1433e-06		316.244	0.00137931		2.5683e-06		318.91	0.00200124		4.86063e-06		320.233	0.00266287		7.84527e-06		319.274	0.00327497		1.1257e-05		318.86	0.00391125		1.52033e-05		320.134	0.00458195		1.9736e-05		323.374	0.00527593		2.48285e-05		323.825	0.00584692		3.00718e-05
1494	320.598	0.000590481		4.14317e-07		318.761	0.0009775		1.18238e-06		318.033	0.00142676		2.59408e-06		320.258	0.00204984		4.89115e-06		321.316	0.00271608		7.90023e-06		320.753	0.00332625		1.13365e-05		319.867	0.00395485		1.52981e-05		320.692	0.00462876		1.98679e-05		324.041	0.00534792		2.50543e-05		324.881	0.00593597		3.03716e-05
1496	322.696	0.000657346		4.55671e-07		320.781	0.00105198		1.23606e-06		320.061	0.00148881		2.63731e-06		321.462	0.00210794		4.93703e-06		322.012	0.00277617		7.96902e-06		322.263	0.00339		1.14396e-05		320.856	0.00400679		1.54113e-05		320.918	0.00467822		2.00083e-05		323.965	0.00542081		2.52877e-05		325.55	0.00603199		3.06966e-05
1498	324.819	0.000737936		5.08491e-07		322.483	0.00113989		1.30568e-06		321.869	0.00156728		2.701e-06		322.648	0.0021775		5.00123e-06		322.513	0.00284176		8.05066e-06		322.955	0.00346244		1.15617e-05		321.569	0.00406642		1.55424e-05		321.409	0.00473139		2.01597e-05		323.51	0.00548817		2.55141e-05		325.466	0.0061282		3.10314e-05
1500	326.357	0.000829784		5.73916e-07		324.227	0.00124403		1.39476e-06		323.497	0.00166225		2.78737e-06		323.43	0.00225727		5.084e-06		322.63	0.00291066		8.14303e-06		323.296	0.00353932		1.16972e-05		321.979	0.00413185		1.5689e-05		321.184	0.00478619		2.0318e-05		322.846	0.00554928		2.57304e-05		324.858	0.006218		3.13596e-05
1502	327.338	0.000927495		6.51507e-07		325.464	0.00136128		1.50424e-06		324.52	0.00177092		2.89681e-06		324.048	0.00234558		5.18515e-06		322.561	0.00298133		8.24462e-06		323.204	0.00361616		1.18399e-05		322.074	0.00420114		1.58482e-05		320.934	0.00484044		2.04784e-05		321.929	0.00560277		2.5932e-05		323.718	0.00629582		3.16655e-05
1504	327.439	0.00102331		7.38804e-07		325.937	0.00148535		1.63276e-06		325.065	0.00188819		3.02774e-06		324.393	0.00244044		5.30424e-06		322.054	0.00305137		8.35257e-06		322.754	0.00369017		1.19853e-05		321.916	0.00427061		1.60137e-05		320.709	0.00489434		2.06414e-05		320.743	0.00564751		2.6114e-05		322.393	0.0063602		3.19416e-05
1506	327.102	0.00110739		8.30486e-07		325.749	0.00160777		1.77604e-06		325.37	0.00201061		3.179e-06		323.941	0.00253685		5.43742e-06		321.552	0.00311879		8.464e-06		321.805	0.00375723		1.21261e-05		321.117	0.00433531		1.61761e-05		320.418	0.00494738		2.0806e-05		319.542	0.00568435		2.62763e-05		320.874	0.00640967		3.21798e-05
1508	326.018	0.0011749		9.21428e-07		325.038	0.0017205		1.9278e-06		324.989	0.00213098		3.34547e-06		323.509	0.00263171		5.58168e-06		320.75	0.00318369		8.5788e-06		320.74	0.00381572		1.22578e-05		320.622	0.0043949		1.63337e-05		319.456	0.0049963		2.09644e-05		318.335	0.00571305		2.64161e-05		319.213	0.00644562		3.23794e-05
1510	324.507	0.0012222		1.00602e-06		323.762	0.00181773		2.08116e-06		323.945	0.00224336		3.52108e-06		322.751	0.00272265		5.7341e-06		319.901	0.00324416		8.69376e-06		319.8	0.00386641		1.23799e-05		319.892	0.00444941		1.64857e-05		318.416	0.00503856		2.11095e-05		316.888	0.00573548		2.65368e-05		317.493	0.00646937		3.25401e-05
1512	322.721	0.00124837		1.07974e-06		322.281	0.00189702		2.23029e-06		322.6	0.00234126		3.69721e-06		321.404	0.00280563		5.88893e-06		318.999	0.00330084		8.80938e-06		318.836	0.00391182		1.24958e-05		318.744	0.00449679		1.66265e-05		317.331	0.00507487		2.12417e-05		315.734	0.00575117		2.66354e-05		315.631	0.00648136		3.26591e-05
1514	320.953	0.00125597		1.14033e-06		320.97	0.00195727		2.36987e-06		321.247	0.0024246		3.87e-06		319.825	0.00287735		6.03994e-06		317.815	0.00335236		8.92294e-06		317.908	0.00395156		1.26038e-05		317.509	0.00453575		1.67514e-05		316.299	0.00510544		2.13603e-05		314.462	0.00576203		2.67167e-05		314.115	0.00648447		3.27428e-05
1516	319.216	0.00124859		1.18716e-06		319.236	0.00200033		2.49741e-06		319.359	0.00249161		4.03354e-06		318.188	0.00293699		6.18308e-06		316.756	0.00339782		9.03205e-06		316.408	0.00398376		1.26986e-05		315.691	0.00456488		1.68546e-05		314.98	0.00512946		2.14616e-05		313.443	0.00576875		2.67819e-05		313.002	0.00648212		3.28021e-05
1518	317.418	0.00122931		1.22041e-06		317.625	0.00202582		2.60879e-06		317.691	0.00254308		4.18465e-06		316.767	0.00298593		6.31744e-06		315.511	0.0034372		9.13558e-06		314.913	0.0040081		1.2778e-05		314.298	0.00458523		1.69363e-05		313.706	0.00514689		2.1544e-05		312.365	0.00577191		2.68325e-05		311.476	0.00647433		3.28354e-05
1520	315.59	0.00120021		1.24038e-06		315.74	0.00203524		2.70204e-06		316.066	0.00258041		4.32148e-06		315.423	0.00302673		6.44484e-06		314.198	0.00347002		9.2313e-06		313.471	0.00402556		1.28426e-05		313.131	0.00459837		1.69986e-05		312.608	0.00515834		2.1608e-05		311.194	0.00577103		2.68659e-05		310.113	0.00646117		3.28413e-05
1522	313.752	0.00116342		1.24796e-06		314.272	0.00203181		2.77803e-06		314.382	0.00260543		4.44356e-06		313.886	0.00305825		6.56139e-06		312.863	0.0034966		9.31854e-06		312.245	0.00403796		1.28955e-05		311.769	0.00460624		1.70456e-05		311.478	0.00516483		2.16556e-05		310.452	0.00576708		2.68855e-05		308.674	0.00644425		3.28255e-05
1524	312.087	0.0011212		1.24463e-06		312.683	0.00201709		2.83654e-06		312.697	0.00261865		4.54887e-06		312.641	0.00308226		6.66843e-06		311.469	0.0035166		9.39516e-06		310.846	0.00404551		1.29363e-05		310.476	0.0046084		1.70748e-05		310.251	0.00516611		2.16847e-05		309.324	0.0057607		2.68932e-05		307.591	0.0064243		3.27906e-05
1526	310.452	0.00107561		1.23207e-06		311.012	0.00199176		2.87676e-06		311.128	0.0026212		4.63693e-06		311.159	0.00309851		6.76384e-06		310.283	0.00353156		9.4635e-06		309.474	0.0040483		1.29645e-05		309.372	0.00460648		1.70902e-05		309.356	0.00516348		2.16989e-05		308.253	0.00575083		2.68844e-05		306.458	0.00640162		3.27375e-05
1528	308.97	0.00102784		1.21162e-06		309.431	0.00195777		2.89984e-06		309.682	0.00261435		4.70791e-06		309.554	0.00310642		6.8446e-06		309.046	0.00354125		9.52203e-06		308.209	0.00404726		1.29818e-05		308.25	0.00460077		1.7092e-05		308.3	0.0051572		2.16986e-05		307.488	0.00573849		2.68627e-05		305.349	0.00637686		3.2669e-05
1530	307.552	0.000979045		1.18471e-06		307.86	0.00191663		2.9069e-06		308.124	0.00259882		4.76149e-06		308.212	0.00310726		6.91186e-06		307.859	0.00354628		9.57139e-06		307.394	0.00404346		1.29911e-05		307.223	0.0045917		1.70811e-05		307.343	0.00514781		2.1685e-05		306.709	0.00572421		2.68303e-05		304.377	0.00635031		3.25862e-05
1532	306.265	0.000930456		1.15292e-06		306.662	0.00187023		2.90009e-06		306.735	0.00257603		4.79905e-06		307.079	0.0031017		6.96582e-06		306.683	0.0035469		9.61145e-06		306.39	0.00403725		1.29933e-05		306.056	0.00457969		1.70582e-05		306.527	0.00513525		2.16574e-05		305.913	0.00570791		2.67867e-05		303.636	0.00632278		3.24937e-05
1534	305.077	0.000882582		1.11728e-06		305.427	0.00182		2.88128e-06		305.559	0.00254695		4.82146e-06		305.814	0.00309071		7.0078e-06		305.749	0.00354351		9.64268e-06		305.438	0.00402873		1.29885e-05		305.127	0.00456507		1.70245e-05		305.854	0.00512074		2.16207e-05		305.148	0.00568969		2.6732e-05		302.905	0.00629457		3.23934e-05
1536	304.026	0.000836044		1.07891e-06		304.332	0.00176679		2.85168e-06		304.64	0.00251293		4.8308e-06		304.758	0.00307459		7.03763e-06		304.765	0.00353617		9.6645e-06		304.649	0.00401826		1.29779e-05		304.147	0.0045484		1.69815e-05		305.312	0.00510431		2.15745e-05		304.501	0.00566968		2.66667e-05		302.784	0.00626612		3.22882e-05
1538	303.121	0.000791279		1.03874e-06		303.238	0.0017114		2.81249e-06		303.908	0.00247474		4.82816e-06		303.829	0.00305399		7.05622e-06		303.75	0.00352549		9.67838e-06		303.873	0.00400578		1.29611e-05		303.851	0.00453056		1.69331e-05		304.595	0.00508604		2.1519e-05		303.702	0.00564816		2.65921e-05		302.331	0.0062379		3.21814e-05
1540	302.277	0.000748482		9.97487e-07		302.448	0.0016549		2.7656e-06		303.025	0.00243285		4.81412e-06		303.028	0.00302968		7.06511e-06		302.845	0.00351124		9.68302e-06		303.384	0.00399193		1.29407e-05		303.184	0.00451193		1.68808e-05		303.747	0.00506603		2.14544e-05		303.185	0.00562531		2.65089e-05		301.984	0.00620924		3.20691e-05
1542	301.573	0.00070788		9.55816e-07		301.77	0.0015981		2.71254e-06		302.295	0.00238803		4.79e-06		302.317	0.00300178		7.06416e-06		301.944	0.00349386		9.67934e-06		302.64	0.00397633		1.2915e-05		302.573	0.00449212		1.68231e-05		303.137	0.00504404		2.13793e-05		302.729	0.00560156		2.64195e-05		301.659	0.00618047		3.19534e-05
1544	301.037	0.000669698		9.14342e-07		300.963	0.0015412		2.65387e-06		301.644	0.00234053		4.75602e-06		301.667	0.00297069		7.05401e-06		301.218	0.00347356		9.66763e-06		302.116	0.003959		1.2884e-05		302.141	0.00447159		1.6762e-05		302.717	0.00502101		2.12981e-05		302.335	0.00557688		2.63237e-05		301.292	0.00615147		3.18339e-05
1546	300.537	0.000633948		8.73452e-07		300.345	0.00148466		2.59065e-06		301.352	0.00229121		4.71398e-06		301.068	0.0029368		7.0354e-06		300.695	0.00345086		9.64952e-06		301.609	0.00394009		1.28485e-05		301.546	0.00445029		1.66977e-05		302.184	0.00499732		2.12128e-05		302.153	0.00555166		2.62237e-05		300.914	0.00612196		3.17088e-05
1548	300.167	0.000600605		8.33449e-07		299.906	0.00142919		2.52439e-06		300.632	0.00224006		4.66361e-06		300.633	0.00290041		7.00883e-06		300.295	0.00342625		9.62658e-06		301.093	0.00391975		1.28089e-05		300.939	0.00442787		1.66283e-05		301.873	0.00497299		2.11234e-05		301.72	0.00552607		2.61204e-05		300.798	0.00609231		3.15806e-05
1550	299.936	0.000569724		7.9464e-07		299.479	0.00137503		2.45576e-06		300.029	0.00218747		4.60562e-06		300.134	0.00286147		6.97372e-06		300.065	0.00339976		9.59866e-06		300.516	0.00389782		1.27646e-05		300.725	0.00440472		1.65559e-05		301.49	0.00494793		2.10295e-05		301.319	0.00549964		2.60112e-05		300.497	0.00606274		3.14508e-05
1552	299.696	0.000541149		7.5715e-07		299.238	0.00132259		2.38578e-06		299.562	0.00213372		4.54057e-06		299.72	0.0028205		6.93137e-06		299.876	0.00337165		9.56662e-06		300.377	0.0038749		1.2718e-05		300.499	0.00438116		1.64823e-05		301.265	0.00492245		2.09331e-05		301.078	0.00547268		2.58979e-05		300.343	0.00603302		3.13182e-05
1554	299.458	0.000514887		7.21163e-07		299.055	0.00127205		2.31507e-06		299.379	0.00207963		4.47033e-06		299.19	0.00277749		6.88134e-06		299.439	0.00334187		9.52999e-06		300.168	0.00385094		1.26689e-05		300.332	0.00435737		1.64084e-05		300.926	0.00489656		2.0834e-05		301.046	0.00544565		2.57832e-05		300.239	0.00600349		3.11852e-05
1556	299.228	0.000490516		6.86574e-07		298.781	0.00122326		2.24372e-06		299.246	0.00202567		4.39603e-06		298.982	0.00273284		6.82456e-06		298.998	0.00330979		9.48599e-06		299.987	0.003826		1.26177e-05		300.289	0.0043334		1.63346e-05		300.81	0.00487048		2.07336e-05		301.061	0.00541877		2.56686e-05		300.324	0.00597406		3.10511e-05
1558	298.864	0.000467776		6.53343e-07		298.78	0.00117671		2.17278e-06		299.101	0.00197214		4.31839e-06		298.79	0.00268706		6.76234e-06		298.81	0.00327606		9.43689e-06		299.879	0.00380002		1.25641e-05		300.124	0.00430898		1.62597e-05		300.772	0.00484434		2.06328e-05		301.031	0.00539191		2.55533e-05		300.167	0.00594489		3.09172e-05
1560	298.802	0.000446799		6.21632e-07		298.596	0.0011323		2.10245e-06		299.006	0.00191902		4.23738e-06		298.629	0.00264012		6.69428e-06		298.712	0.00324087		9.38307e-06		299.762	0.00377308		1.25082e-05		300.003	0.00428419		1.61843e-05		300.797	0.00481832		2.05326e-05		300.952	0.00536497		2.54368e-05		300.332	0.00591579		3.07823e-05
1562	298.769	0.000427699		5.91572e-07		298.624	0.0010899		2.03279e-06		298.919	0.00186661		4.15376e-06		298.685	0.00259256		6.62183e-06		298.659	0.0032045		9.32538e-06		299.57	0.00374508		1.24496e-05		300.01	0.00425898		1.61081e-05		300.701	0.00479239		2.0433e-05		300.761	0.00533789		2.53188e-05		300.492	0.00588726		3.06499e-05
1564	298.98	0.000410493		5.63224e-07		298.748	0.00104985		1.96452e-06		298.869	0.00181513		4.06814e-06		298.525	0.00254455		6.54526e-06		298.769	0.00316715		9.26425e-06		299.483	0.00371597		1.23879e-05		300.045	0.00423349		1.60321e-05		300.679	0.00476628		2.03327e-05		300.67	0.00531059		2.5199e-05		300.768	0.00585928		3.05199e-05
1566	299.242	0.000395364		5.3672e-07		298.864	0.00101224		1.89796e-06		298.862	0.0017649		3.9813e-06		298.727	0.00249645		6.4655e-06		298.867	0.00312903		9.20017e-06		299.559	0.00368621		1.2325e-05		300.112	0.00420779		1.59565e-05		300.714	0.00474047		2.02344e-05		300.874	0.00528369		2.5081e-05		301.023	0.00583197		3.0393e-05
1568	299.433	0.000382		5.11932e-07		298.966	0.00097707		1.83328e-06		299.029	0.00171602		3.89361e-06		298.849	0.00244844		6.38291e-06		298.843	0.00309009		9.13257e-06		299.55	0.00365567		1.22601e-05		300.053	0.00418171		1.58805e-05		300.808	0.00471468		2.01368e-05		301.221	0.00525721		2.49651e-05		301.346	0.00580507		3.02677e-05
1570	299.697	0.000370226		4.88788e-07		299.374	0.000944448		1.77081e-06		299.277	0.00166891		3.806e-06		299.163	0.00240087		6.29825e-06		299.032	0.00305033		9.06114e-06		299.638	0.00362439		1.21932e-05		300.322	0.00415539		1.58048e-05		300.894	0.00468886		2.00396e-05		301.413	0.00523145		2.48529e-05		301.826	0.00577924		3.0148e-05
1572	300.045	0.000360244		4.67378e-07		299.88	0.000914542		1.71087e-06		299.461	0.0016236		3.71867e-06		299.566	0.00235394		6.21195e-06		299.061	0.00301021		8.98724e-06		299.805	0.00359259		1.2125e-05		300.387	0.00412887		1.57296e-05		301.165	0.00466348		1.99452e-05		301.609	0.00520611		2.4743e-05		302.079	0.00575424		3.00324e-05
1574	300.336	0.000351739		4.47572e-07		300.25	0.000887481		1.65374e-06		299.768	0.00158041		3.63237e-06		299.799	0.00230803		6.12486e-06		299.387	0.00296989		8.91111e-06		299.939	0.0035602		1.20551e-05		300.534	0.00410212		1.56547e-05		301.313	0.00463847		1.98536e-05		301.929	0.0051814		2.46365e-05		302.122	0.00572938		2.99167e-05
1576	300.927	0.000344888		4.29422e-07		300.698	0.000862962		1.59921e-06		300.069	0.00153945		3.54737e-06		300.053	0.00226266		6.03562e-06		299.598	0.00292957		8.83314e-06		300.266	0.00352764		1.19847e-05		300.768	0.00407518		1.558e-05		301.401	0.00461348		1.97629e-05		302.054	0.00515705		2.45319e-05		302.602	0.0057054		2.98053e-05
1578	301.448	0.000339774		4.12963e-07		300.933	0.000840842		1.54726e-06		300.31	0.00150057		3.46358e-06		300.361	0.00221856		5.94601e-06		299.884	0.00288919		8.75283e-06		300.67	0.003495		1.19141e-05		301.005	0.0040481		1.55058e-05		301.902	0.00458899		1.96755e-05		302.248	0.00513297		2.44288e-05		303.075	0.00568228		2.96983e-05
1580	301.982	0.000336278		3.9814e-07		301.402	0.000821016		1.49785e-06		300.715	0.00146392		3.3814e-06		300.53	0.00217554		5.85548e-06		300.174	0.00284911		8.67104e-06		300.987	0.00346243		1.18434e-05		301.406	0.00402116		1.5433e-05		302.339	0.00456518		1.95922e-05		302.539	0.00510943		2.43288e-05		303.448	0.00566009		2.95958e-05
1582	302.568	0.000334427		3.84951e-07		302.048	0.000803925		1.45146e-06		301.223	0.00142992		3.30166e-06		301.061	0.00213392		5.76481e-06		300.603	0.00280959		8.5885e-06		301.467	0.00342996		1.17725e-05		301.678	0.00399454		1.53623e-05		302.775	0.00454199		1.95126e-05		302.898	0.0050867		2.42331e-05		303.808	0.0056387		2.94973e-05
1584	303.114	0.000333935		3.73294e-07		302.744	0.000789853		1.40843e-06		301.98	0.00139897		3.22508e-06		301.451	0.00209413		5.67496e-06		300.893	0.00277069		8.50503e-06		302.02	0.00339802		1.17026e-05		302.169	0.00396817		1.52931e-05		303.066	0.00451946		1.94369e-05		303.396	0.00506498		2.41428e-05		304.174	0.00561815		2.94028e-05
1586	303.686	0.000334932		3.63202e-07		303.455	0.000778769		1.36881e-06		302.595	0.00137113		3.15183e-06		301.875	0.00205603		5.58554e-06		300.982	0.00273219		8.41975e-06		302.627	0.00336667		1.16335e-05		302.588	0.00394231		1.52262e-05		303.377	0.00449735		1.93637e-05		303.846	0.00504426		2.40577e-05		304.767	0.00559869		2.93136e-05
1588	304.432	0.000337461		3.54675e-07		304.426	0.000770966		1.33286e-06		303.313	0.00134659		3.08225e-06		302.646	0.00202043		5.49831e-06		301.629	0.00269452		8.33375e-06		302.842	0.0033355		1.15636e-05		303.145	0.00391717		1.51623e-05		303.838	0.00447587		1.92939e-05		304.231	0.00502422		2.39761e-05		305.26	0.00558048		2.92305e-05
1590	305.189	0.000341753		3.47804e-07		305.35	0.000766725		1.30089e-06		304.064	0.00132538		3.01647e-06		303.538	0.0019879		5.41442e-06		302.177	0.00265844		8.24895e-06		303.182	0.00330455		1.14927e-05		303.945	0.00389297		1.51018e-05		304.514	0.00445547		1.92291e-05		304.83	0.00500563		2.39018e-05		305.65	0.00556325		2.91521e-05
1592	305.975	0.000347805		3.42617e-07		306.26	0.0007658		1.27276e-06		304.839	0.00130799		2.95524e-06		304.538	0.00195874		5.33436e-06		302.913	0.00262429		8.16608e-06		303.493	0.00327402		1.14211e-05		304.626	0.00386999		1.50454e-05		305.005	0.00443634		1.91701e-05		305.717	0.00498864		2.38352e-05		306.344	0.00554735		2.908e-05
1594	306.72	0.00035557		3.39128e-07		307.236	0.00076855		1.24882e-06		305.817	0.00129467		2.89893e-06		305.421	0.00193351		5.25915e-06		303.922	0.0025929		8.08693e-06		304.015	0.00324408		1.13491e-05		305.2	0.00384811		1.49924e-05		305.72	0.00441836		1.91159e-05		306.365	0.00497372		2.37781e-05		307.187	0.00553374		2.90187e-05
1596	307.43	0.000364853		3.3731e-07		308.417	0.000775363		1.22943e-06		306.759	0.00128561		2.8479e-06		306.577	0.00191248		5.18916e-06		304.848	0.00256457		8.01202e-06		304.876	0.00321597		1.12802e-05		306	0.00382734		1.49423e-05		306.386	0.00440209		1.90686e-05		307.213	0.00496095		2.37305e-05		308.018	0.00552287		2.89699e-05
1598	308.305	0.000375847		3.3725e-07		309.584	0.000786447		1.21488e-06		307.964	0.00128171		2.80325e-06		307.763	0.00189623		5.1253e-06		305.799	0.00253976		7.94207e-06		305.796	0.0031906		1.12166e-05		306.814	0.00380844		1.48973e-05		307.283	0.00438766		1.90283e-05		308.27	0.00495085		2.36943e-05		308.706	0.00551446		2.89319e-05
1600	309.356	0.000389198		3.39207e-07		310.567	0.000801391		1.2051e-06		309.158	0.00128306		2.76522e-06		308.919	0.00188509		5.06811e-06		307.057	0.00251917		7.87835e-06		306.56	0.00316766		1.1157e-05		307.775	0.00379159		1.48575e-05		307.859	0.00437495		1.89941e-05		308.943	0.00494304		2.36674e-05		309.677	0.00550893		2.89065e-05
1602	310.632	0.00040608		3.4368e-07		311.871	0.000821596		1.20106e-06		310.598	0.00129124		2.73564e-06		310.421	0.00188009		5.01911e-06		308.432	0.0025037		7.82245e-06		307.78	0.00314836		1.11043e-05		308.973	0.00377791		1.48258e-05		308.799	0.00436469		1.89682e-05		309.767	0.00493792		2.36512e-05		310.831	0.00550692		2.88957e-05
1604	312.125	0.000426934		3.51039e-07		313.525	0.000848016		1.20357e-06		312.183	0.00130701		2.71544e-06		311.797	0.00188256		4.98019e-06		310.023	0.00249467		7.77663e-06		308.839	0.00313329		1.10595e-05		309.84	0.00376768		1.48024e-05		309.666	0.00435769		1.89529e-05		310.854	0.00493576		2.36462e-05		312.076	0.00550961		2.89036e-05
1606	313.567	0.000452381		3.61769e-07		314.81	0.00088155		1.21359e-06		313.752	0.00133089		2.70539e-06		313.419	0.00189345		4.95267e-06		311.486	0.00249305		7.74236e-06		310.096	0.00312314		1.10236e-05		311.07	0.0037609		1.47868e-05		311.105	0.0043548		1.89503e-05		311.986	0.00493752		2.36553e-05		313.196	0.00551716		2.89303e-05
1608	315.144	0.000483034		3.76439e-07		316.318	0.000922278		1.23167e-06		315.445	0.00136452		2.70738e-06		315.368	0.00191437		4.93877e-06		313.475	0.00250023		7.7217e-06		311.525	0.00311959		1.10002e-05		312.543	0.00375965		1.4784e-05		312.264	0.00435669		1.89619e-05		313.164	0.00494427		2.36816e-05		314.697	0.00553032		2.89776e-05
1610	316.925	0.000519891		3.95816e-07		318.31	0.000972957		1.25994e-06		317.312	0.00140886		2.72288e-06		317.499	0.00194862		4.94262e-06		315.421	0.0025191		7.71907e-06		312.721	0.00312244		1.09883e-05		313.622	0.00376427		1.47942e-05		313.709	0.00436461		1.89905e-05		314.328	0.00495609		2.37245e-05		316.051	0.00555077		2.90506e-05
1612	318.793	0.000565222		4.21278e-07		320.042	0.00103446		1.29995e-06		319.097	0.00146584		2.75433e-06		319.35	0.00199697		4.96584e-06		317.738	0.00255211		7.73799e-06		314.895	0.00313583		1.09958e-05		314.965	0.0037748		1.48171e-05		315.28	0.00437954		1.90382e-05		315.965	0.00497503		2.37897e-05		317.256	0.00557761		2.91455e-05
1614	320.81	0.00061984		4.54014e-07		321.865	0.00110892		1.354e-06		320.932	0.00153702		2.80419e-06		321.31	0.00206018		5.0102e-06		320.155	0.00260227		7.78286e-06		316.945	0.00316299		1.10282e-05		316.322	0.00379389		1.48582e-05		316.636	0.00440232		1.91064e-05		317.319	0.00500219		2.38797e-05		318.916	0.00561287		2.92679e-05
1616	322.434	0.000684176		4.95345e-07		323.652	0.00119787		1.42461e-06		322.731	0.00162371		2.87511e-06		322.869	0.0021398		5.07879e-06		322.728	0.00267349		7.85934e-06		319.312	0.00320669		1.10898e-05		317.898	0.00382295		1.49201e-05		318.093	0.00443364		1.91961e-05		318.836	0.00503786		2.39947e-05		320.046	0.00565703		2.94189e-05
1618	324.107	0.000757472		5.4619e-07		325.075	0.00129963		1.51291e-06		324.074	0.00172551		2.96889e-06		324.24	0.00223366		5.17147e-06		324.97	0.00276708		7.97056e-06		321.457	0.00326992		1.11856e-05		319.658	0.00386519		1.5009e-05		319.849	0.00447579		1.93121e-05		320.016	0.00508302		2.41367e-05		321.302	0.00570955		2.95966e-05
1620	325.248	0.000837875		6.07092e-07		325.753	0.00141093		1.61902e-06		325.354	0.00184033		3.08627e-06		324.83	0.00233839		5.28721e-06		326.686	0.00288215		8.11797e-06		323.558	0.00335398		1.13183e-05		321.359	0.00392258		1.51289e-05		321.209	0.00452974		1.94564e-05		321.217	0.00513713		2.43042e-05		322.303	0.0057699		2.97996e-05
1622	325.819	0.000919951		6.768e-07		325.973	0.00152329		1.73925e-06		325.826	0.00196372		3.22608e-06		325.353	0.00244952		5.42337e-06		327.751	0.00301125		8.29619e-06		325.284	0.00346009		1.14918e-05		322.813	0.00399628		1.52823e-05		322.585	0.00459554		1.96292e-05		322.067	0.00519965		2.44962e-05		323.112	0.00583882		3.00302e-05
1624	325.916	0.000998101		7.52819e-07		325.853	0.00163358		1.87147e-06		325.555	0.00208763		3.38323e-06		324.927	0.00256235		5.57654e-06		327.429	0.00314237		8.49413e-06		325.876	0.00358023		1.16978e-05		324.019	0.00408516		1.54687e-05		323.636	0.00467277		1.98302e-05		322.967	0.00527044		2.47125e-05		323.651	0.00591296		3.02803e-05
1626	325.32	0.0010655		8.30925e-07		325.224	0.00173605		2.01096e-06		324.681	0.0022025		3.5491e-06		324.312	0.00267014		5.73977e-06		326.352	0.00326295		8.69689e-06		326.116	0.00370538		1.19261e-05		324.732	0.0041861		1.5685e-05		324.207	0.00475985		2.00575e-05		323.267	0.00534724		2.49489e-05		324.259	0.00599169		3.05488e-05
1628	324.407	0.00111876		9.07029e-07		324.084	0.00182483		2.15138e-06		323.355	0.00230361		3.7167e-06		323.338	0.00277049		5.90917e-06		325.249	0.00337077		8.89878e-06		325.702	0.00382762		1.21665e-05		325.092	0.00429429		1.59252e-05		324.16	0.00485025		2.02996e-05		323.167	0.00542591		2.51964e-05		323.815	0.00607147		3.08276e-05
1630	323.153	0.00115631		9.77512e-07		322.737	0.00189697		2.28711e-06		321.923	0.00239028		3.88175e-06		321.773	0.00285828		6.07664e-06		323.689	0.00346271		9.09202e-06		324.457	0.00393898		1.2406e-05		324.426	0.00440185		1.61772e-05		324.082	0.00494161		2.05524e-05		322.59	0.00550253		2.54462e-05		322.848	0.00614447		3.10967e-05
1632	321.636	0.00117735		1.039e-06		321.442	0.0019537		2.41547e-06		320.32	0.0024625		4.0406e-06		320.296	0.00293156		6.23609e-06		321.633	0.00353638		9.26859e-06		322.945	0.0040341		1.26327e-05		323.554	0.00450081		1.64266e-05		323.327	0.00503109		2.08106e-05		321.875	0.00557469		2.56919e-05		321.772	0.00620902		3.13499e-05
1634	319.981	0.00118317		1.08961e-06		319.861	0.00199416		2.53246e-06		318.694	0.00251981		4.18915e-06		318.891	0.00299374		6.38879e-06		319.653	0.00359337		9.42584e-06		321.06	0.00411071		1.28378e-05		322.03	0.00458708		1.66632e-05		321.822	0.00510987		2.10547e-05		320.7	0.00564013		2.59268e-05		320.908	0.00626514		3.15847e-05
1636	318.207	0.00117537		1.12812e-06		318.29	0.00201908		2.63546e-06		317.107	0.00256379		4.32588e-06		317.058	0.00304337		6.52966e-06		317.898	0.00363643		9.56391e-06		319.187	0.0041705		1.30188e-05		320.313	0.00465871		1.68793e-05		320.321	0.00517649		2.12784e-05		319.467	0.00569708		2.61447e-05		319.763	0.00631375		3.18015e-05
1638	316.539	0.0011566		1.15457e-06		316.354	0.00202857		2.72158e-06		315.376	0.00259525		4.44894e-06		315.347	0.00308091		6.65623e-06		316.461	0.0036689		9.68562e-06		317.296	0.00421414		1.31719e-05		318.576	0.0047155		1.70699e-05		318.753	0.00523114		2.14787e-05		318.085	0.00574512		2.63419e-05		318.354	0.00635382		3.19952e-05
1640	314.835	0.00112926		1.1696e-06		314.714	0.00202431		2.78993e-06		313.505	0.00261411		4.55546e-06		313.813	0.00310874		6.76985e-06		315.105	0.00369354		9.79427e-06		315.362	0.00424479		1.32993e-05		316.683	0.00475814		1.72318e-05		317.001	0.00527377		2.16517e-05		316.455	0.00578391		2.65152e-05		316.848	0.00638554		3.21638e-05
1642	313.345	0.00109585		1.17448e-06		313.016	0.00200891		2.8414e-06		312.076	0.00262197		4.64539e-06		312.187	0.00312697		6.86842e-06		313.53	0.0037097		9.88668e-06		313.541	0.0042643		1.34018e-05		314.972	0.00478832		1.73651e-05		315.299	0.00530539		2.17964e-05		314.898	0.00581378		2.66626e-05		315.283	0.0064079		3.23011e-05
1644	311.73	0.00105813		1.17033e-06		311.404	0.00198391		2.87634e-06		310.441	0.00262053		4.71957e-06		310.592	0.00313714		6.953e-06		312.378	0.00371943		9.96582e-06		311.676	0.00427491		1.3482e-05		313.26	0.00480835		1.74722e-05		313.792	0.00532784		2.19152e-05		313.358	0.00583483		2.67818e-05		313.887	0.00642263		3.24105e-05
1646	310.334	0.00101715		1.15809e-06		309.968	0.00195116		2.89597e-06		309.057	0.0026104		4.77742e-06		309.168	0.00313935		7.02206e-06		310.834	0.00372275		1.00304e-05		310.261	0.0042776		1.35405e-05		311.618	0.004819		1.75525e-05		311.863	0.00534188		2.20077e-05		311.917	0.00584891		2.68767e-05		312.307	0.00643083		3.24938e-05
1648	308.838	0.000974055		1.13896e-06		308.715	0.00191233		2.90184e-06		307.66	0.00259316		4.82055e-06		307.764	0.00313509		7.07748e-06		309.442	0.00371999		1.00801e-05		309.01	0.00427527		1.35841e-05		309.922	0.00482165		1.76076e-05		310.394	0.00534763		2.20716e-05		310.286	0.00585589		2.69447e-05		310.795	0.00643261		3.25493e-05
1650	307.627	0.000930225		1.1144e-06		307.498	0.0018688		2.89548e-06		306.373	0.00256938		4.84902e-06		306.466	0.00312507		7.1198e-06		308.116	0.00371175		1.01152e-05		307.798	0.00426817		1.36126e-05		308.525	0.00481815		1.76418e-05		309.091	0.00534741		2.21134e-05		308.971	0.00585697		2.69886e-05		309.416	0.00642915		3.25802e-05
1652	306.614	0.000886807		1.08582e-06		306.338	0.00182171		2.87823e-06		305.276	0.00254009		4.86407e-06		305.258	0.00310975		7.14922e-06		306.847	0.00369883		1.0137e-05		306.63	0.00425703		1.36277e-05		307.22	0.00480929		1.76563e-05		307.617	0.005342		2.21344e-05		307.412	0.00585277		2.70092e-05		307.745	0.00642034		3.25842e-05
1654	305.611	0.000844308		1.05415e-06		305.354	0.00177152		2.85064e-06		304.598	0.00250642		4.86746e-06		304.421	0.00309003		7.16738e-06		305.824	0.00368201		1.01471e-05		305.553	0.00424216		1.36297e-05		306.092	0.0047966		1.76557e-05		306.535	0.00533206		2.21363e-05		306.235	0.00584409		2.70087e-05		306.573	0.00640726		3.25649e-05
1656	304.715	0.000802904		1.02009e-06		304.246	0.00171908		2.81395e-06		303.884	0.00246946		4.86118e-06		303.634	0.00306688		7.17644e-06		304.669	0.00366177		1.01466e-05		304.801	0.00422457		1.36219e-05		305.097	0.00478064		1.76418e-05		305.225	0.00531821		2.21205e-05		305.456	0.00583216		2.69923e-05		305.499	0.00639098		3.2527e-05
1658	303.87	0.000762983		9.84405e-07		303.241	0.00166501		2.76922e-06		303.127	0.0024292		4.84473e-06		302.983	0.00304066		7.17704e-06		303.582	0.00363796		1.01343e-05		303.858	0.0042042		1.36036e-05		304.07	0.00476152		1.76142e-05		304.31	0.00530115		2.20895e-05		304.285	0.00581725		2.69603e-05		304.457	0.00637215		3.24732e-05
1660	302.956	0.000724475		9.47509e-07		302.714	0.00161069		2.7188e-06		302.39	0.00238587		4.81825e-06		302.413	0.00301168		7.1697e-06		302.676	0.00361154		1.0113e-05		302.992	0.00418139		1.35759e-05		303.189	0.00473983		1.75751e-05		303.342	0.00528122		2.20443e-05		303.556	0.00579966		2.69139e-05		303.607	0.00635131		3.2406e-05
1662	302.289	0.000687548		9.09943e-07		302.114	0.00155651		2.66362e-06		301.804	0.00234011		4.78287e-06		301.756	0.00297971		7.15335e-06		302.241	0.00358325		1.00855e-05		302.397	0.00415624		1.35389e-05		302.464	0.00471609		1.75265e-05		302.728	0.00525939		2.19893e-05		302.678	0.00577985		2.68551e-05		302.722	0.00632852		3.23257e-05
1664	301.741	0.000652672		8.72409e-07		301.453	0.00150278		2.60444e-06		301.079	0.00229222		4.73902e-06		301.397	0.00294516		7.12887e-06		301.528	0.00355323		1.00519e-05		301.723	0.00412938		1.34952e-05		301.581	0.00469032		1.74683e-05		301.945	0.00523563		2.19242e-05		302.028	0.00575838		2.67867e-05		302.141	0.0063044		3.22356e-05
1666	301.268	0.000619845		8.35251e-07		301.005	0.00144962		2.54172e-06		300.667	0.00224272		4.6877e-06		301.082	0.00290893		7.09876e-06		301.009	0.00352143		1.00121e-05		301.242	0.00410091		1.34449e-05		301.133	0.00466306		1.7403e-05		301.166	0.00520997		2.18487e-05		301.447	0.00573508		2.67074e-05		301.588	0.00627899		3.2136e-05
1668	300.994	0.000589361		7.98937e-07		300.785	0.00139767		2.47676e-06		300.246	0.00219197		4.62962e-06		300.843	0.00287084		7.06222e-06		300.694	0.00348843		9.96805e-06		300.784	0.00407126		1.33899e-05		300.648	0.00463456		1.73316e-05		300.698	0.00518283		2.17652e-05		300.859	0.00571041		2.662e-05		301.16	0.00625284		3.20304e-05
1670	300.582	0.00056085		7.63483e-07		300.436	0.00134729		2.41039e-06		299.881	0.00214044		4.56581e-06		300.706	0.00283111		7.01953e-06		300.444	0.00345424		9.91984e-06		300.41	0.00404034		1.33298e-05		300.415	0.00460533		1.72568e-05		300.187	0.00515467		2.16759e-05		300.473	0.00568446		2.65249e-05		300.701	0.00622596		3.1919e-05
1672	300.266	0.000534312		7.29091e-07		300.101	0.00129836		2.34276e-06		299.583	0.00208857		4.49723e-06		300.515	0.00278994		6.97108e-06		300.362	0.0034192		9.86866e-06		299.951	0.00400817		1.32646e-05		299.969	0.00457526		1.71781e-05		299.972	0.00512577		2.15826e-05		300.072	0.00565751		2.64237e-05		300.255	0.00619839		3.18023e-05
1674	300.145	0.00050982		6.95973e-07		299.755	0.0012509		2.27419e-06		299.32	0.00203641		4.424e-06		300.297	0.00274741		6.91683e-06		300.334	0.00338341		9.8148e-06		299.831	0.00397533		1.31968e-05		299.595	0.00454409		1.7094e-05		299.791	0.00509634		2.14865e-05		299.753	0.00562966		2.6317e-05		299.931	0.00617009		3.16798e-05
1676	300.133	0.000487487		6.64337e-07		299.598	0.00120525		2.20543e-06		299.18	0.00198456		4.34751e-06		300.114	0.00270372		6.85708e-06		300.102	0.00334661		9.75707e-06		299.993	0.00394215		1.3128e-05		299.319	0.00451224		1.70067e-05		299.659	0.00506637		2.13875e-05		299.669	0.00560133		2.62075e-05		299.741	0.00614133		3.15536e-05
1678	300.21	0.000467178		6.3422e-07		299.533	0.00116156		2.137e-06		299.183	0.00193313		4.26805e-06		299.964	0.00265887		6.79159e-06		300.092	0.00330897		9.69604e-06		299.77	0.00390861		1.30581e-05		299.226	0.00447993		1.69175e-05		299.459	0.00503591		2.12859e-05		299.561	0.00557285		2.60973e-05		299.676	0.00611227		3.14248e-05
1680	300.251	0.0004489		6.05715e-07		299.622	0.00112019		2.06959e-06		299.304	0.00188286		4.18733e-06		299.75	0.00261313		6.72092e-06		300.127	0.00327068		9.63222e-06		299.907	0.00387457		1.29864e-05		299.292	0.00444749		1.68281e-05		299.461	0.00500512		2.11826e-05		299.268	0.00554373		2.59832e-05		299.492	0.00608314		3.12952e-05
1682	300.149	0.000432271		5.787e-07		299.878	0.0010813		2.00368e-06		299.164	0.0018333		4.10436e-06		299.571	0.00256673		6.64557e-06		300.316	0.00323194		9.56615e-06		300.045	0.00384028		1.2914e-05		299.327	0.00441512		1.67397e-05		299.262	0.00497411		2.10784e-05		299.027	0.00551396		2.58652e-05		299.259	0.00605349		3.11616e-05
1684	300.341	0.000417324		5.53214e-07		299.942	0.00104489		1.93951e-06		299.268	0.00178484		4.02006e-06		299.51	0.00251978		6.56568e-06		300.314	0.00319265		9.49729e-06		300.287	0.00380604		1.2842e-05		299.45	0.00438255		1.66507e-05		299.186	0.00494286		2.09732e-05		299.161	0.00548401		2.57464e-05		299.158	0.00602358		3.10259e-05
1686	300.497	0.000403926		5.29231e-07		300.082	0.0010106		1.87682e-06		299.566	0.00173804		3.93572e-06		299.744	0.00247303		6.4833e-06		300.36	0.00315276		9.42515e-06		300.378	0.00377165		1.27696e-05		299.636	0.00435018		1.65631e-05		299.098	0.0049112		2.0866e-05		299.282	0.00545415		2.56284e-05		299.047	0.00599367		3.08902e-05
1688	300.64	0.000392111		5.06786e-07		300.311	0.000978795		1.81621e-06		300.016	0.00169315		3.85195e-06		299.954	0.00242688		6.3994e-06		300.37	0.00311218		9.3492e-06		300.285	0.00373667		1.26946e-05		300.014	0.00431821		1.64779e-05		299.225	0.00487946		2.07587e-05		299.327	0.00542426		2.55106e-05		299.111	0.00596364		3.07535e-05
1690	300.767	0.000381551		4.85736e-07		300.448	0.00094924		1.75759e-06		300.27	0.00165019		3.76886e-06		300.088	0.00238117		6.31335e-06		300.619	0.00307138		9.27085e-06		300.334	0.00370109		1.2617e-05		300.441	0.0042865		1.63943e-05		299.516	0.00484815		2.06542e-05		299.589	0.00539451		2.53939e-05		299.275	0.00593381		3.06181e-05
1692	301.202	0.000372585		4.66231e-07		300.708	0.000921878		1.70106e-06		300.533	0.00160914		3.68652e-06		300.082	0.00233601		6.22533e-06		300.864	0.00303076		9.19119e-06		300.661	0.00366548		1.25388e-05		300.683	0.00425524		1.63132e-05		299.602	0.0048172		2.05521e-05		299.75	0.00536501		2.52792e-05		299.461	0.00590446		3.0486e-05
1694	301.51	0.000365256		4.48303e-07		301.12	0.000896949		1.64696e-06		300.991	0.00157024		3.60551e-06		300.471	0.00229149		6.13552e-06		301.231	0.00299044		9.11039e-06		300.89	0.00362996		1.24604e-05		300.934	0.00422401		1.62325e-05		299.909	0.00478652		2.04517e-05		299.927	0.00533585		2.51667e-05		299.643	0.00587538		3.03559e-05
1696	301.917	0.000359389		4.3188e-07		301.47	0.000874454		1.59542e-06		301.426	0.00153368		3.52625e-06		300.945	0.00224859		6.04639e-06		301.41	0.00295029		9.0278e-06		300.973	0.0035943		1.23806e-05		301.062	0.00419282		1.6152e-05		300.003	0.00475611		2.0353e-05		300.207	0.00530685		2.50555e-05		299.904	0.00584661		3.02277e-05
1698	302.331	0.000354928		4.1694e-07		302.099	0.000854634		1.54676e-06		301.854	0.00149937		3.44871e-06		301.448	0.00220735		5.95791e-06		301.685	0.00291048		8.94367e-06		301.38	0.0035589		1.23009e-05		301.38	0.00416163		1.60713e-05		300.505	0.00472629		2.02578e-05		300.563	0.00527827		2.4947e-05		300.284	0.00581851		3.01042e-05
1700	302.63	0.000351687		4.03399e-07		302.555	0.000837548		1.50111e-06		302.481	0.00146768		3.37357e-06		302.037	0.00216807		5.87075e-06		302.095	0.00287132		8.8587e-06		301.907	0.00352415		1.22223e-05		301.512	0.00413052		1.59908e-05		301.099	0.00469735		2.01675e-05		301.004	0.00525046		2.48432e-05		300.366	0.00579077		2.99829e-05
1702	303.026	0.000349566		3.91197e-07		302.95	0.000822831		1.45825e-06		303.18	0.00143902		3.30155e-06		302.838	0.00213113		5.78565e-06		302.391	0.00283308		8.77356e-06		302.458	0.00349007		1.21447e-05		302.08	0.00409985		1.59118e-05		301.493	0.00466921		2.00813e-05		301.267	0.00522335		2.47435e-05		300.802	0.00576353		2.98649e-05
1704	303.495	0.000348563		3.80319e-07		303.456	0.000810163		1.418e-06		303.792	0.00141335		3.2327e-06		303.537	0.00209697		5.70348e-06		303.102	0.00279611		8.68897e-06		302.731	0.00345669		1.20679e-05		302.887	0.00407043		1.58375e-05		302.232	0.00464216		2.00006e-05		301.874	0.00519708		2.46486e-05		301.356	0.00573726		2.9753e-05
1706	304.023	0.000348958		3.70855e-07		304.263	0.000800383		1.38107e-06		304.265	0.00139025		3.16658e-06		304.455	0.00206559		5.62417e-06		303.943	0.00276152		8.60776e-06		303.482	0.00342424		1.19922e-05		303.289	0.00404206		1.57667e-05		302.928	0.00461666		1.9927e-05		302.328	0.00517186		2.45594e-05		301.686	0.00571202		2.96474e-05
1708	304.522	0.000350704		3.62796e-07		304.785	0.000793361		1.34744e-06		305.076	0.0013703		3.10404e-06		305.14	0.00203722		5.54813e-06		304.761	0.00272952		8.53021e-06		304.075	0.0033933		1.19194e-05		304.052	0.00401478		1.56992e-05		303.611	0.00459243		1.9859e-05		303.057	0.00514779		2.44763e-05		302.01	0.00568736		2.95452e-05
1710	304.912	0.000353429		3.56004e-07		305.326	0.000788601		1.31679e-06		305.742	0.00135358		3.04531e-06		305.921	0.00201201		5.47561e-06		305.518	0.00270003		8.45582e-06		304.667	0.00336382		1.18488e-05		304.791	0.00398917		1.56369e-05		304.242	0.00456939		1.97959e-05		303.696	0.00512547		2.4402e-05		302.551	0.00566374		2.9449e-05
1712	305.644	0.000357481		3.50591e-07		306.074	0.000786603		1.28955e-06		306.378	0.00134001		2.99046e-06		306.941	0.00199007		5.40681e-06		306.262	0.00267305		8.38435e-06		305.739	0.00333679		1.17831e-05		305.529	0.00396518		1.55791e-05		305.011	0.00454805		1.97395e-05		304.695	0.00510493		2.43363e-05		303.25	0.00564182		2.93623e-05
1714	306.132	0.000362948		3.46611e-07		306.561	0.00078685		1.26541e-06		307.393	0.00133016		2.94025e-06		307.967	0.00197236		5.34339e-06		307.223	0.00264933		8.3174e-06		306.526	0.00331229		1.17222e-05		306.574	0.00394358		1.5528e-05		305.677	0.00452846		1.96896e-05		305.68	0.00508722		2.42837e-05		303.832	0.00562153		2.92844e-05
1716	306.729	0.000369451		3.43943e-07		307.059	0.000789046		1.24422e-06		308.325	0.00132442		2.89531e-06		308.84	0.00195857		5.28488e-06		308.247	0.00262949		8.25614e-06		307.548	0.00329087		1.16671e-05		307.647	0.00392494		1.54851e-05		306.801	0.00451121		1.96482e-05		306.579	0.00507195		2.42418e-05		304.984	0.00560383		2.922e-05
1718	307.418	0.000377471		3.42758e-07		307.744	0.000793771		1.22641e-06		309.194	0.00132259		2.85555e-06		310.015	0.0019494		5.23241e-06		309.32	0.00261407		8.2015e-06		308.597	0.00327316		1.16193e-05		308.501	0.00390946		1.54504e-05		307.919	0.00449751		1.96191e-05		307.39	0.00505924		2.42107e-05		306.148	0.0055893		2.91716e-05
1720	308.095	0.000387001		3.43093e-07		308.551	0.000801336		1.21227e-06		310.005	0.0013246		2.82107e-06		311.212	0.00194602		5.1878e-06		310.456	0.00260344		8.15407e-06		309.735	0.00325951		1.15791e-05		309.447	0.00389709		1.54232e-05		309.085	0.00448722		1.96013e-05		308.609	0.00504976		2.41924e-05		307.318	0.00557848		2.91408e-05
1722	309.055	0.00039853		3.45145e-07		309.274	0.00081182		1.20193e-06		311.075	0.00133073		2.79235e-06		312.011	0.00194726		5.14958e-06		311.646	0.00259849		8.11542e-06		311.127	0.00325127		1.15493e-05		310.872	0.00388894		1.54061e-05		310.46	0.00448153		1.9598e-05		310.068	0.00504489		2.41916e-05		308.625	0.00557186		2.91289e-05
1724	309.929	0.000412312		3.49108e-07		310.044	0.000825199		1.19549e-06		312.077	0.00134177		2.77032e-06		313.193	0.00195338		5.1183e-06		313.042	0.00259972		8.08643e-06		312.472	0.00324934		1.15317e-05		312.355	0.00388692		1.54039e-05		311.555	0.00448083		1.96098e-05		311.389	0.00504558		2.4211e-05		310.221	0.00557047		2.91393e-05
1726	310.942	0.000428193		3.55031e-07		310.803	0.000841889		1.19332e-06		313.183	0.00135829		2.75575e-06		314.271	0.00196568		5.0959e-06		314.439	0.0026081		8.06878e-06		313.846	0.00325389		1.15261e-05		313.892	0.00389192		1.54182e-05		313.186	0.00448596		1.96383e-05		312.722	0.00505172		2.4249e-05		311.947	0.00557573		2.91765e-05
1728	311.906	0.00044707		3.63341e-07		311.836	0.000862495		1.19595e-06		314.168	0.00137968		2.7484e-06		315.647	0.00198497		5.08365e-06		316.004	0.0026252		8.06497e-06		315.522	0.00326682		1.15362e-05		315.878	0.00390618		1.54534e-05		314.923	0.00449945		1.96898e-05		314.581	0.00506567		2.43124e-05		313.868	0.00558939		2.92455e-05
1730	312.942	0.000468814		3.74181e-07		312.604	0.000886687		1.20343e-06		315.23	0.00140673		2.74926e-06		316.88	0.00201204		5.08297e-06		317.421	0.00265142		8.0758e-06		317.203	0.00329007		1.15653e-05		317.708	0.0039313		1.55125e-05		316.483	0.00452193		1.97651e-05		316.129	0.00508813		2.44023e-05		315.757	0.00561258		2.93482e-05
1732	314.064	0.00049365		3.8782e-07		313.509	0.000914733		1.21611e-06		315.993	0.00143887		2.75827e-06		318.201	0.00204711		5.09459e-06		318.891	0.00268717		8.10221e-06		318.957	0.00332433		1.16147e-05		319.41	0.00396797		1.55962e-05		318.166	0.00455446		1.9866e-05		317.733	0.00512006		2.45204e-05		317.845	0.00564718		2.94889e-05
1734	315.297	0.000522603		4.04864e-07		314.543	0.000947461		1.23476e-06		316.889	0.00147579		2.77553e-06		319.462	0.0020915		5.12061e-06		320.484	0.00273366		8.14637e-06		320.707	0.00337162		1.16878e-05		321.374	0.00401794		1.57077e-05		319.985	0.00459947		1.99976e-05		319.508	0.00516349		2.46714e-05		320.079	0.00569582		2.96738e-05
1736	316.492	0.000555521		4.25616e-07		315.537	0.000985412		1.26011e-06		318.032	0.00151847		2.80223e-06		320.692	0.00214437		5.16095e-06		321.718	0.00279085		8.20915e-06		322.126	0.00343198		1.17852e-05		322.899	0.00408278		1.585e-05		321.991	0.00465977		2.01656e-05		321.651	0.0052214		2.48618e-05		322.366	0.00576107		2.9908e-05
1738	317.64	0.000592189		4.50332e-07		316.556	0.00102919		1.29294e-06		318.98	0.00156844		2.84021e-06		321.999	0.00220602		5.21674e-06		322.669	0.00285742		8.28982e-06		323.249	0.00350336		1.19048e-05		324.407	0.00416031		1.60199e-05		323.597	0.00473624		2.0372e-05		323.216	0.0052954		2.50952e-05		324.308	0.00584388		3.01927e-05
1740	318.749	0.000633151		4.79538e-07		317.394	0.00107736		1.33295e-06		319.588	0.00162262		2.88764e-06		322.679	0.00227583		5.28839e-06		323.202	0.00293016		8.38531e-06		323.945	0.00358217		1.20422e-05		325.216	0.00424893		1.62157e-05		324.55	0.00482479		2.06091e-05		324.412	0.00538232		2.53643e-05		325.868	0.00594296		3.05245e-05
1742	319.738	0.000677662		5.13351e-07		318.675	0.00113256		1.3822e-06		319.998	0.00168041		2.94441e-06		323.034	0.00234795		5.37081e-06		323.646	0.00300755		8.49461e-06		324.109	0.00366418		1.21919e-05		325.602	0.00434273		1.64285e-05		325.158	0.00492177		2.08709e-05		324.879	0.00547758		2.56601e-05		326.8	0.00605447		3.0895e-05
1744	320.67	0.000725299		5.51931e-07		319.603	0.00119374		1.44086e-06		320.446	0.00174112		3.01028e-06		322.894	0.00242047		5.46211e-06		323.836	0.00308708		8.61524e-06		323.739	0.00374559		1.23487e-05		325.151	0.00443485		1.66474e-05		324.939	0.00501905		2.11424e-05		324.694	0.00557463		2.59691e-05		326.8	0.0061694		3.12853e-05
1746	321.527	0.000775432		5.95289e-07		320.724	0.00126152		1.51e-06		321.038	0.00180615		3.08673e-06		322.612	0.00248962		5.55807e-06		323.443	0.00316442		8.74185e-06		322.925	0.00382053		1.25029e-05		324.715	0.0045208		1.68639e-05		324.483	0.0051119		2.14141e-05		323.922	0.00566635		2.62754e-05		326.152	0.00627833		3.1674e-05
1748	321.899	0.000826436		6.42972e-07		321.229	0.00133406		1.58926e-06		321.299	0.00187502		3.17396e-06		321.814	0.00255387		5.65613e-06		322.444	0.00323431		8.86665e-06		322.007	0.00388748		1.26506e-05		323.405	0.00459628		1.70684e-05		323.448	0.00519662		2.16772e-05		323.028	0.00574995		2.65711e-05		325.159	0.00637573		3.20456e-05
1750	321.827	0.00087359		6.92831e-07		321.948	0.00141002		1.67829e-06		321.501	0.00194646		3.27129e-06		320.822	0.00261094		5.75244e-06		321.49	0.00329454		8.98485e-06		320.669	0.00394485		1.27873e-05		321.875	0.00465812		1.72522e-05		322.215	0.0052695		2.19215e-05		321.84	0.00582339		2.6849e-05		323.753	0.00645995		3.23928e-05
1752	321.637	0.000915219		7.4326e-07		321.913	0.00148509		1.77458e-06		321.095	0.00201764		3.37643e-06		319.949	0.00266137		5.84614e-06		320.262	0.00334535		9.09455e-06		319.119	0.00399108		1.29079e-05		320.252	0.00470668		1.74121e-05		320.826	0.00532946		2.21412e-05		320.547	0.00588605		2.71046e-05		321.928	0.00652702		3.27003e-05
1754	320.948	0.000949467		7.92425e-07		321.211	0.00155392		1.87381e-06		320.548	0.00208529		3.48608e-06		319.021	0.00270695		5.93831e-06		318.814	0.00338621		9.19273e-06		317.601	0.00402615		1.30097e-05		318.46	0.00474105		1.75424e-05		319.326	0.00537614		2.23317e-05		319.099	0.00593806		2.73351e-05		320.226	0.00657944		3.29693e-05
1756	320.251	0.000975081		8.384e-07		320.721	0.00161393		1.97259e-06		319.487	0.0021456		3.59559e-06		318.019	0.00274756		6.02802e-06		317.243	0.00341668		9.27629e-06		316.042	0.00405153		1.30929e-05		316.742	0.00476379		1.76453e-05		317.831	0.0054116		2.24946e-05		317.464	0.00597811		2.75335e-05		318.355	0.00661817		3.31975e-05
1758	319.121	0.00099083		8.79209e-07		319.964	0.00166545		2.06939e-06		318.597	0.00219867		3.70352e-06		317.065	0.0027837		6.11531e-06		316.039	0.00343916		9.34734e-06		314.738	0.00406903		1.31597e-05		315.062	0.00477622		1.7721e-05		316.284	0.00543575		2.26266e-05		316.044	0.00600765		2.77005e-05		316.562	0.00664505		3.33862e-05
1760	317.898	0.000996364		9.13232e-07		318.865	0.00170587		2.16034e-06		317.708	0.00224442		3.80835e-06		315.962	0.0028141		6.19747e-06		314.661	0.00345547		9.4078e-06		313.418	0.00407969		1.32109e-05		313.394	0.00478013		1.77718e-05		314.84	0.00544966		2.27278e-05		314.624	0.00602836		2.78389e-05		314.859	0.00666185		3.35376e-05
1762	316.517	0.000993239		9.40048e-07		317.382	0.00173388		2.24213e-06		316.568	0.002283		3.90896e-06		314.772	0.00283942		6.27466e-06		313.295	0.00346543		9.45603e-06		312.137	0.00408443		1.32474e-05		311.928	0.00477686		1.77994e-05		313.156	0.00545441		2.27986e-05		313.095	0.00604055		2.7947e-05		313.282	0.00666994		3.36537e-05
1764	315.459	0.000982852		9.59543e-07		315.86	0.00174948		2.31249e-06		315.348	0.00231295		4.00212e-06		313.664	0.00285926		6.3453e-06		312.234	0.00347113		9.49558e-06		311.039	0.00408466		1.32718e-05		310.785	0.00476828		1.78083e-05		311.496	0.00545023		2.28372e-05		311.588	0.00604498		2.80252e-05		311.571	0.00667034		3.37355e-05
1766	314.214	0.000966851		9.72165e-07		314.243	0.00175306		2.36959e-06		313.98	0.00233366		4.08529e-06		312.768	0.00287485		6.41083e-06		311.068	0.00347261		9.52587e-06		309.931	0.00408027		1.3283e-05		309.446	0.00475556		1.78012e-05		310.047	0.0054391		2.2848e-05		310.22	0.00604232		2.80742e-05		310.195	0.00666445		3.37867e-05
1768	312.891	0.000945845		9.77968e-07		312.848	0.00174704		2.41414e-06		312.533	0.0023456		4.15748e-06		311.578	0.00288568		6.46975e-06		309.934	0.00347059		9.54797e-06		308.623	0.00407206		1.32825e-05		308.174	0.00473853		1.77766e-05		308.671	0.00542256		2.28351e-05		308.849	0.00603322		2.80944e-05		308.766	0.00665357		3.38115e-05
1770	311.69	0.000920872		9.7745e-07		311.35	0.00173261		2.44617e-06		311.368	0.00234937		4.21797e-06		310.419	0.00289094		6.51972e-06		309.058	0.00346568		9.56313e-06		307.745	0.00406029		1.32705e-05		306.962	0.00471819		1.77375e-05		307.25	0.00540089		2.27984e-05		307.469	0.00601882		2.80893e-05		307.545	0.00663809		3.38106e-05
1772	310.623	0.000893		9.7129e-07		309.928	0.00171065		2.46567e-06		309.995	0.00234563		4.26644e-06		309.461	0.00289185		6.56244e-06		308.181	0.00345839		9.57251e-06		306.983	0.00404645		1.32514e-05		306.079	0.0046953		1.76862e-05		306.109	0.00537545		2.27423e-05		306.191	0.00599931		2.80583e-05		306.42	0.00661908		3.37885e-05
1774	309.547	0.000863492		9.60465e-07		308.8	0.00168328		2.47448e-06		308.797	0.00233498		4.30264e-06		308.722	0.00288887		6.59832e-06		307.417	0.00344888		9.57635e-06		306.157	0.00403059		1.32249e-05		305.174	0.0046706		1.76253e-05		305.026	0.0053471		2.267e-05		305.239	0.00597594		2.80062e-05		305.134	0.00659615		3.3742e-05
1776	308.586	0.000832789		9.45515e-07		307.654	0.00165181		2.47387e-06		307.678	0.00231862		4.32768e-06		307.662	0.00288151		6.62571e-06		306.583	0.00343731		9.57499e-06		305.543	0.00401329		1.31931e-05		304.35	0.00464434		1.75559e-05		304.097	0.00531632		2.25834e-05		304.513	0.00594994		2.79389e-05		304.035	0.00657013		3.36753e-05
1778	307.581	0.00080151		9.27142e-07		306.758	0.00161686		2.46443e-06		306.54	0.00229679		4.34108e-06		306.845	0.00287003		6.64454e-06		305.728	0.00342344		9.56765e-06		305.058	0.00399489		1.3157e-05		303.668	0.00461683		1.74791e-05		303.433	0.00528407		2.24866e-05		303.672	0.00592137		2.78561e-05		303.087	0.0065415		3.35904e-05
1780	306.53	0.000769615		9.05628e-07		305.854	0.00157945		2.4474e-06		305.738	0.00227096		4.34501e-06		305.964	0.00285483		6.65524e-06		305.325	0.00340778		9.55569e-06		304.656	0.00397538		1.31169e-05		303.511	0.00458933		1.74006e-05		302.764	0.00525073		2.23815e-05		302.975	0.00589064		2.77595e-05		302.479	0.00651103		3.3492e-05
1782	305.696	0.00073773		8.81668e-07		305.11	0.00154028		2.42381e-06		304.838	0.00224131		4.33929e-06		305.185	0.0028362		6.65797e-06		304.786	0.00339065		9.54011e-06		303.979	0.00395489		1.3073e-05		302.97	0.0045617		1.73198e-05		302.25	0.00521646		2.22689e-05		302.617	0.00585843		2.76527e-05		301.905	0.0064791		3.33822e-05
1784	304.976	0.000706652		8.56108e-07		304.56	0.00150007		2.39471e-06		304.051	0.00220863		4.32509e-06		304.423	0.00281429		6.65259e-06		304.053	0.00337177		9.52004e-06		303.64	0.00393349		1.30259e-05		302.527	0.00453353		1.72352e-05		301.793	0.00518168		2.21509e-05		301.927	0.00582477		2.75356e-05		301.54	0.00644618		3.32641e-05
1786	304.324	0.000676441		8.29312e-07		303.91	0.00145898		2.36047e-06		303.617	0.00217363		4.30355e-06		303.7	0.00278937		6.63937e-06		303.662	0.00335111		9.49524e-06		303.005	0.00391089		1.29744e-05		302.13	0.00450507		1.7148e-05		301.39	0.00514669		2.20292e-05		301.385	0.00578982		2.74089e-05		301.348	0.00641248		3.31391e-05
1788	303.891	0.000647642		8.01946e-07		303.344	0.00141752		2.32191e-06		303.325	0.00213727		4.2765e-06		303.122	0.00276193		6.61916e-06		303.221	0.00332881		9.46603e-06		302.561	0.00388731		1.29194e-05		301.698	0.0044762		1.70579e-05		300.996	0.00511157		2.19045e-05		301.066	0.00575405		2.72754e-05		301.009	0.00637829		3.30093e-05
1790	303.438	0.00062038		7.74373e-07		302.871	0.00137605		2.27974e-06		302.672	0.00209924		4.24313e-06		302.606	0.00273224		6.59237e-06		302.708	0.00330484		9.43212e-06		302.273	0.00386303		1.2862e-05		301.229	0.00444684		1.69645e-05		300.59	0.00507625		2.17765e-05		300.671	0.00571754		2.71353e-05		300.839	0.00634338		3.2873e-05
1792	303.02	0.000594464		7.46717e-07		302.492	0.00133501		2.23475e-06		302.43	0.00205992		4.20404e-06		302.264	0.00270079		6.5601e-06		302.277	0.00327937		9.39398e-06		301.867	0.00383773		1.28011e-05		300.895	0.00441705		1.68685e-05		300.174	0.00504057		2.16443e-05		300.513	0.00568058		2.69905e-05		300.349	0.00630769		3.27297e-05
1794	302.495	0.000569859		7.19187e-07		302.058	0.00129451		2.18735e-06		302.132	0.00201974		4.16005e-06		301.834	0.00266768		6.52228e-06		301.911	0.00325224		9.35088e-06		301.29	0.00381152		1.27371e-05		300.772	0.00438714		1.67713e-05		300.163	0.00500504		2.15111e-05		300.209	0.0056434		2.68424e-05		300.284	0.00627138		3.25805e-05
1796	302.166	0.000546602		6.91998e-07		301.929	0.00125487		2.13818e-06		301.771	0.00197896		4.1117e-06		301.449	0.00263311		6.47929e-06		301.568	0.00322374		9.30368e-06		301.115	0.00378435		1.26698e-05		300.67	0.00435738		1.66744e-05		300.106	0.00496997		2.13788e-05		300.134	0.00560605		2.66913e-05		300.006	0.00623473		3.24274e-05
1798	301.885	0.000524767		6.65356e-07		301.731	0.00121652		2.08805e-06		301.622	0.00193794		4.05967e-06		301.203	0.00259721		6.43122e-06		301.378	0.00319405		9.25278e-06		301.196	0.00375698		1.26023e-05		300.507	0.00432762		1.65773e-05		300.008	0.00493523		2.12468e-05		299.963	0.00556871		2.65383e-05		299.719	0.00619752		3.22687e-05
1800	301.691	0.000504389		6.39417e-07		301.444	0.00117911		2.03676e-06		301.573	0.00189688		4.00434e-06		301.115	0.00256058		6.37957e-06		301.36	0.00316364		9.19965e-06		301.069	0.00372926		1.25341e-05		300.643	0.00429809		1.64812e-05		300.171	0.00490096		2.11159e-05		300.2	0.00553176		2.63859e-05		299.714	0.00616006		3.21065e-05
1802	301.531	0.000485426		6.14286e-07		301.397	0.00114316		1.98517e-06		301.56	0.00185643		3.9471e-06		301.276	0.0025237		6.32549e-06		301.076	0.00313238		9.14365e-06		301.298	0.00370141		1.24661e-05		300.748	0.00426892		1.63868e-05		300.105	0.00486729		2.09871e-05		300.297	0.00549541		2.62355e-05		299.662	0.00612267		3.19431e-05
1804	301.423	0.000468077		5.90169e-07		301.316	0.00110874		1.9336e-06		301.596	0.00181625		3.88732e-06		301.395	0.00248684		6.26951e-06		300.962	0.00310008		9.08396e-06		301.461	0.00367365		1.2399e-05		300.892	0.00424015		1.62944e-05		300.131	0.00483389		2.08586e-05		300.292	0.00545939		2.60853e-05		299.739	0.00608541		3.17788e-05
1806	301.457	0.000452204		5.67086e-07		301.433	0.00107595		1.88236e-06		301.573	0.00177675		3.82583e-06		301.423	0.00244968		6.2106e-06		300.957	0.00306725		9.02204e-06		301.658	0.00364565		1.23314e-05		301.207	0.00421189		1.62044e-05		300.247	0.00480133		2.07336e-05		300.448	0.00542377		2.59358e-05		299.908	0.00604845		3.16148e-05
1808	301.484	0.000437876		5.45144e-07		301.709	0.0010452		1.83211e-06		301.625	0.00173798		3.76278e-06		301.651	0.0024128		6.15022e-06		301.058	0.00303418		8.95874e-06		301.784	0.00361764		1.22642e-05		301.444	0.00418415		1.61171e-05		300.368	0.00476942		2.06114e-05		300.84	0.00538904		2.579e-05		300.075	0.00601196		3.14524e-05
1810	301.468	0.000424782		5.24261e-07		301.872	0.00101661		1.78317e-06		301.489	0.00170014		3.69862e-06		301.651	0.00237596		6.08753e-06		301.494	0.00300131		8.89528e-06		301.965	0.00358957		1.21971e-05		301.658	0.00415681		1.60318e-05		300.48	0.0047381		2.04914e-05		301.02	0.00535513		2.56477e-05		300.415	0.00597617		3.1293e-05
1812	301.58	0.000413031		5.04523e-07		302.043	0.000989697		1.73518e-06		301.646	0.00166318		3.63331e-06		301.724	0.00233922		6.02264e-06		301.721	0.00296887		8.83219e-06		302.393	0.00356164		1.21305e-05		301.972	0.00413016		1.59497e-05		300.78	0.00470751		2.03747e-05		301.14	0.00532175		2.55069e-05		300.65	0.00594098		3.11358e-05
1814	301.74	0.000402736		4.86017e-07		302.206	0.000964696		1.68854e-06		301.798	0.00162749		3.56772e-06		301.914	0.0023027		5.95571e-06		301.818	0.00293633		8.76758e-06		302.702	0.00353406		1.20652e-05		302.3	0.004104		1.58699e-05		300.781	0.00467772		2.02616e-05		301.467	0.00528919		2.53695e-05		300.99	0.00590671		3.09829e-05
1816	301.951	0.000393729		4.68698e-07		302.458	0.000941642		1.64342e-06		302.001	0.00159328		3.5023e-06		302.225	0.00226697		5.88806e-06		301.983	0.00290375		8.70148e-06		303.064	0.00350688		1.20009e-05		302.691	0.00407845		1.57929e-05		301.071	0.00464855		2.01513e-05		301.687	0.00525751		2.52359e-05		301.419	0.00587352		3.08353e-05
1818	302.122	0.000386004		4.52578e-07		302.514	0.000920261		1.59969e-06		302.34	0.00156076		3.4375e-06		302.338	0.00223193		5.8194e-06		302.583	0.00287191		8.63603e-06		303.208	0.00347972		1.19365e-05		303.068	0.00405371		1.57193e-05		301.559	0.00462042		2.00457e-05		301.834	0.00522635		2.51041e-05		302.018	0.00584147		3.06931e-05
1820	302.305	0.000379394		4.37601e-07		302.752	0.000900465		1.55738e-06		302.573	0.00153001		3.37364e-06		302.777	0.00219782		5.75022e-06		302.715	0.00284039		8.56982e-06		303.485	0.00345277		1.18722e-05		303.55	0.00402971		1.56487e-05		301.949	0.00459357		1.99461e-05		302.151	0.00519616		2.49764e-05		302.469	0.00581061		3.05565e-05
1822	302.61	0.000373961		4.23798e-07		303.132	0.000882686		1.517e-06		302.943	0.00150098		3.31075e-06		303.056	0.00216505		5.68137e-06		302.97	0.00280929		8.50298e-06		303.874	0.00342622		1.18085e-05		304.01	0.00400667		1.55818e-05		302.364	0.00456781		1.98513e-05		302.501	0.00516712		2.48539e-05		302.652	0.00578055		3.0423e-05
1824	302.849	0.000369614		4.11144e-07		303.528	0.000866996		1.47871e-06		303.415	0.00147419		3.24972e-06		303.406	0.00213345		5.61248e-06		303.424	0.00277885		8.43595e-06		304.207	0.00340018		1.17457e-05		304.464	0.00398454		1.55183e-05		302.742	0.00454332		1.97623e-05		302.872	0.00513922		2.47365e-05		302.956	0.00575128		3.02926e-05
1826	303.377	0.000366629		3.99739e-07		304.016	0.000853535		1.44274e-06		303.89	0.00144979		3.1909e-06		303.818	0.00210334		5.54419e-06		303.802	0.00274935		8.36936e-06		304.736	0.00337507		1.16848e-05		305.054	0.00396337		1.54581e-05		303.379	0.00452025		1.96794e-05		303.361	0.00511258		2.46246e-05		303.42	0.00572284		3.01656e-05
1828	303.947	0.000365225		3.89692e-07		304.467	0.000842265		1.40911e-06		304.296	0.00142759		3.1341e-06		304.193	0.00207469		5.47646e-06		304.291	0.00272099		8.30356e-06		305.437	0.00335089		1.16256e-05		305.741	0.00394363		1.54027e-05		303.951	0.00449871		1.9603e-05		303.66	0.0050873		2.45188e-05		303.959	0.00569581		3.00449e-05
1830	304.457	0.000365354		3.81008e-07		304.936	0.000833425		1.37811e-06		304.623	0.00140737		3.07916e-06		304.699	0.00204805		5.41042e-06		304.78	0.00269408		8.23923e-06		305.929	0.00332822		1.15696e-05		306.525	0.00392589		1.53538e-05		304.59	0.00447908		1.95345e-05		304.417	0.00506371		2.44206e-05		304.589	0.00567053		2.99325e-05
1832	305.078	0.000367053		3.73722e-07		305.444	0.000826641		1.34951e-06		305.191	0.00138942		3.02658e-06		305.075	0.00202313		5.34557e-06		305.376	0.00266869		8.17638e-06		306.441	0.00330672		1.15156e-05		307.122	0.00390941		1.53086e-05		305.125	0.00446118		1.94729e-05		304.947	0.00504196		2.43304e-05		304.966	0.00564665		2.98261e-05
1834	305.655	0.000370094		3.67781e-07		305.947	0.000822134		1.32355e-06		305.618	0.00137402		2.97686e-06		305.86	0.00200063		5.28321e-06		306.007	0.00264539		8.11624e-06		307.055	0.00328649		1.14636e-05		307.835	0.00389467		1.52684e-05		306.064	0.00444553		1.94199e-05		305.773	0.0050226		2.42507e-05		305.779	0.00562472		2.97286e-05
1836	306.382	0.000374743		3.63294e-07		306.517	0.000820013		1.30039e-06		306.048	0.00136076		2.92962e-06		306.521	0.00198107		5.22437e-06		306.492	0.00262363		8.05742e-06		307.547	0.00326774		1.1414e-05		308.614	0.00388194		1.52337e-05		307.044	0.00443266		1.93774e-05		306.62	0.00500593		2.41826e-05		306.718	0.00560554		2.96435e-05
1838	307.162	0.000381488		3.60468e-07		307.168	0.000820427		1.28021e-06		306.741	0.00135073		2.88627e-06		307.111	0.00196403		5.16838e-06		307.267	0.00260435		8.00191e-06		308.418	0.00325093		1.13678e-05		309.329	0.00387106		1.52039e-05		307.925	0.00442301		1.93465e-05		307.47	0.0049923		2.41269e-05		307.509	0.0055893		2.95715e-05
1840	308.056	0.000389922		3.59232e-07		307.901	0.000823691		1.26332e-06		307.63	0.00134418		2.84724e-06		307.805	0.00194978		5.11572e-06		307.952	0.00258756		7.94973e-06		309.173	0.00323705		1.13274e-05		310.72	0.00386383		1.51836e-05		308.921	0.00441616		1.93251e-05		308.539	0.00498226		2.40855e-05		308.626	0.00557646		2.95141e-05
1842	309.014	0.000401045		3.59989e-07		308.661	0.000830039		1.24998e-06		308.494	0.00134167		2.81329e-06		308.528	0.00193892		5.06743e-06		308.762	0.00257355		7.90135e-06		310.104	0.00322611		1.12926e-05		311.67	0.00386113		1.51751e-05		310.013	0.00441305		1.93161e-05		309.362	0.00497579		2.4058e-05		309.574	0.00556759		2.94733e-05
1844	309.962	0.000414678		3.62824e-07		309.768	0.000840379		1.24094e-06		309.255	0.00134269		2.78401e-06		309.498	0.00193204		5.02447e-06		309.188	0.00256236		7.85684e-06		310.973	0.00321841		1.12639e-05		312.552	0.00386139		1.51736e-05		311.118	0.00441435		1.93209e-05		310.535	0.00497341		2.40458e-05		310.655	0.00556274		2.94488e-05
1846	310.895	0.000430572		3.67777e-07		310.769	0.00085495		1.23654e-06		310.069	0.00134768		2.76001e-06		310.166	0.00192885		4.9866e-06		309.808	0.00255337		7.81498e-06		311.462	0.00321317		1.12394e-05		313.546	0.00386507		1.51802e-05		312.28	0.00442081		1.93414e-05		311.528	0.00497578		2.40506e-05		312.049	0.00556332		2.94455e-05
1848	311.987	0.000449006		3.75047e-07		312.118	0.000874623		1.23757e-06		311.059	0.00135731		2.74212e-06		310.894	0.00192938		4.95403e-06		310.712	0.00254782		7.77823e-06		312.265	0.00321046		1.1219e-05		314.58	0.00387319		1.51971e-05		313.472	0.00443207		1.9376e-05		312.768	0.00498339		2.40738e-05		313.588	0.00557061		2.94674e-05
1850	313.133	0.000471096		3.85176e-07		313.565	0.000900948		1.24529e-06		312.237	0.00137258		2.73156e-06		311.792	0.00193436		4.92792e-06		311.309	0.00254624		7.74765e-06		313.017	0.0032112		1.12048e-05		315.627	0.0038857		1.52239e-05		314.898	0.00444941		1.94279e-05		314.17	0.00499756		2.41189e-05		314.938	0.00558477		2.95142e-05
1852	314.308	0.000496759		3.98389e-07		314.834	0.000933557		1.25995e-06		313.363	0.00139432		2.72941e-06		312.752	0.00194478		4.9098e-06		312.038	0.0025485		7.72309e-06		313.706	0.00321534		1.11967e-05		316.486	0.0039024		1.52601e-05		316.202	0.00447361		1.94986e-05		315.607	0.00501939		2.41886e-05		316.526	0.00560677		2.95882e-05
1854	315.637	0.000526573		4.15161e-07		316.187	0.000973037		1.2824e-06		315.001	0.00142431		2.73771e-06		313.847	0.00196132		4.90077e-06		312.796	0.00255473		7.70491e-06		314.745	0.00322389		1.11967e-05		317.356	0.00392365		1.53064e-05		317.346	0.0045048		1.9588e-05		316.691	0.00504857		2.42815e-05		317.965	0.0056381		2.96935e-05
1856	316.919	0.000561343		4.36132e-07		317.628	0.00101966		1.31334e-06		316.284	0.00146334		2.75783e-06		315.235	0.00198573		4.90333e-06		313.607	0.00256608		7.69521e-06		315.563	0.00323723		1.12056e-05		318.142	0.00394921		1.53623e-05		318.54	0.00454172		1.96929e-05		317.846	0.0050849		2.43966e-05		319.34	0.0056786		2.98288e-05
1858	318.17	0.000600995		4.61752e-07		318.915	0.0010746		1.3542e-06		317.813	0.00151216		2.79114e-06		316.486	0.00201919		4.9195e-06		314.88	0.0025844		7.69714e-06		316.348	0.00325498		1.12229e-05		318.594	0.00397741		1.54243e-05		319.214	0.00458423		1.98131e-05		318.757	0.00512844		2.45339e-05		320.775	0.00572856		2.99945e-05
1860	319.061	0.000643802		4.91849e-07		320.322	0.00113777		1.40577e-06		319.413	0.0015722		2.8398e-06		317.983	0.00206291		4.95125e-06		316.088	0.00261061		7.71256e-06		317.025	0.00327743		1.12492e-05		319.27	0.004008		1.54922e-05		319.782	0.00462987		1.99429e-05		319.69	0.00517744		2.46889e-05		321.925	0.00578803		3.01908e-05
1862	319.86	0.000688639		5.26222e-07		321.4	0.00120856		1.46873e-06		321	0.00164462		2.90598e-06		319.236	0.00211786		5.00066e-06		317.113	0.00264561		7.74326e-06		317.694	0.00330468		1.1285e-05		319.443	0.00404156		1.55672e-05		320.266	0.00467781		2.00804e-05		320.446	0.00523243		2.48634e-05		322.849	0.0058552		3.04129e-05
1864	320.352	0.000734553		5.64623e-07		322.302	0.00128539		1.543e-06		322.219	0.00172781		2.98995e-06		320.667	0.00218403		5.06887e-06		318.24	0.00268993		7.79069e-06		318.576	0.00333821		1.13332e-05		319.502	0.00407531		1.56439e-05		320.493	0.00472687		2.02232e-05		320.719	0.00529033		2.50497e-05		323.287	0.00592633		3.06519e-05
1866	320.499	0.000778671		6.05842e-07		322.677	0.00136469		1.62712e-06		323.03	0.00181953		3.09137e-06		321.599	0.00226193		5.15788e-06		319.216	0.00274381		7.85611e-06		319.269	0.00337762		1.13937e-05		319.748	0.00411144		1.57267e-05		320.575	0.00477597		2.03688e-05		320.655	0.00534812		2.52406e-05		322.998	0.00599732		3.08977e-05
1868	320.455	0.000819001		6.48552e-07		322.478	0.00144182		1.71822e-06		323.22	0.00191403		3.20666e-06		322.101	0.00234643		5.26396e-06		320.065	0.00280627		7.93937e-06		319.716	0.00342318		1.14678e-05		319.693	0.0041478		1.58114e-05		320.192	0.00482275		2.05115e-05		320.416	0.00540446		2.54323e-05		322.77	0.00606503		3.11418e-05
1870	319.905	0.00085385		6.91265e-07		322.116	0.00151232		1.81252e-06		322.731	0.00200546		3.33105e-06		322.025	0.00243374		5.38412e-06		320.721	0.00287655		8.04074e-06		319.877	0.00347277		1.15525e-05		319.649	0.00418485		1.58992e-05		319.637	0.00486518		2.06464e-05		319.833	0.00545575		2.56152e-05		322.016	0.00612796		3.13795e-05
1872	319.209	0.000879883		7.31399e-07		321.316	0.00157353		1.90661e-06		322.012	0.00208879		3.45896e-06		321.829	0.0025201		5.51468e-06		320.816	0.00295113		8.15665e-06		320.026	0.00352603		1.1648e-05		319.651	0.00422277		1.59906e-05		319.131	0.00490278		2.07712e-05		319.105	0.00550141		2.57865e-05		321.057	0.00618154		3.1597e-05
1874	318.675	0.000899128		7.68632e-07		320.048	0.00162348		1.997e-06		321.21	0.00216287		3.58733e-06		321.037	0.00260121		5.65035e-06		320.375	0.00302525		8.28124e-06		319.814	0.00358106		1.17517e-05		319.121	0.00426065		1.60838e-05		318.314	0.00493592		2.08861e-05		318.307	0.00554094		2.59435e-05		319.771	0.00622511		3.17897e-05
1876	317.735	0.00091157		8.02002e-07		318.886	0.00166004		2.07957e-06		319.911	0.00222616		3.71247e-06		320.022	0.00267436		5.78646e-06		319.688	0.00309583		8.41e-06		319.264	0.00363511		1.18594e-05		318.198	0.00429537		1.61724e-05		317.464	0.00496433		2.09893e-05		317.281	0.0055748		2.60864e-05		318.548	0.00625884		3.19551e-05
1878	316.589	0.000915891		8.29928e-07		317.743	0.0016862		2.15451e-06		318.662	0.00227637		3.82926e-06		318.754	0.00273669		5.91729e-06		318.923	0.00316046		8.53848e-06		318.298	0.00368395		1.19632e-05		317.573	0.00432646		1.62549e-05		316.321	0.00498616		2.10751e-05		316.218	0.00560117		2.62081e-05		317.448	0.00628511		3.20981e-05
1880	315.36	0.000912447		8.51627e-07		316.291	0.0017017		2.21983e-06		317.382	0.0023155		3.93726e-06		317.565	0.00278871		6.04098e-06		317.764	0.00321744		8.66274e-06		317.157	0.00372728		1.20616e-05		316.738	0.00435376		1.63302e-05		315.487	0.00500334		2.11476e-05		315.205	0.00562071		2.63089e-05		316.321	0.00630441		3.22184e-05
1882	314.247	0.000902606		8.67101e-07		314.95	0.0017066		2.27388e-06		315.942	0.00234311		4.03363e-06		316.037	0.00283048		6.15519e-06		316.513	0.00326549		8.77871e-06		315.919	0.00376421		1.21518e-05		315.396	0.00437628		1.63957e-05		314.624	0.00501685		2.12088e-05		314.388	0.00563462		2.6391e-05		315.26	0.00631677		3.23141e-05
1884	312.994	0.000888165		8.76951e-07		313.57	0.00170249		2.3167e-06		314.555	0.00236022		4.11739e-06		314.854	0.00286263		6.25863e-06		314.966	0.0033046		8.8843e-06		314.902	0.00379542		1.22339e-05		314.191	0.00439258		1.64468e-05		313.669	0.00502635		2.12573e-05		313.352	0.00564397		2.6457e-05		313.773	0.00632267		3.2385e-05
1886	311.874	0.000869102		8.80903e-07		312.403	0.0016914		2.34933e-06		313.384	0.00236793		4.18813e-06		313.621	0.00288656		6.35165e-06		313.805	0.0033351		8.97802e-06		313.886	0.00382134		1.23079e-05		313.113	0.00440411		1.64859e-05		312.695	0.00503176		2.12921e-05		312.255	0.00564819		2.65038e-05		312.703	0.00632256		3.24311e-05
1888	310.551	0.000846299		8.79336e-07		311.43	0.00167426		2.37208e-06		311.938	0.00236761		4.2463e-06		312.157	0.00290183		6.43169e-06		312.448	0.00335855		9.06119e-06		312.448	0.00384139		1.23713e-05		311.943	0.00441239		1.65166e-05		311.792	0.00503307		2.13126e-05		311.258	0.00564789		2.65324e-05		311.51	0.00631768		3.24558e-05
1890	309.443	0.000820956		8.72967e-07		310.208	0.00165201		2.38546e-06		310.744	0.00235946		4.29082e-06		311.05	0.00291		6.50002e-06		311.447	0.00337547		9.13348e-06		311.18	0.0038557		1.24233e-05		310.855	0.00441605		1.65342e-05		310.776	0.00503074		2.13196e-05		310.117	0.00564304		2.65417e-05		310.219	0.00630801		3.24578e-05
1892	308.304	0.000793566		8.62222e-07		309.349	0.00162514		2.38961e-06		309.384	0.00234446		4.32218e-06		309.924	0.00291156		6.55631e-06		310.281	0.00338675		9.19566e-06		310.011	0.00386458		1.24633e-05		309.626	0.0044157		1.654e-05		309.81	0.00502504		2.13134e-05		309.394	0.00563503		2.65366e-05		309.311	0.00629443		3.24398e-05
1894	307.421	0.00076533		8.48023e-07		308.068	0.00159427		2.38502e-06		308.297	0.00232395		4.34175e-06		308.881	0.00290714		6.60074e-06		309.147	0.00339225		9.24625e-06		309.179	0.00386994		1.24957e-05		308.508	0.00441174		1.65343e-05		308.835	0.00501573		2.12927e-05		308.573	0.0056241		2.65175e-05		308.362	0.00627783		3.24052e-05
1896	306.608	0.000736723		8.30984e-07		306.877	0.0015595		2.37151e-06		307.235	0.00229864		4.35014e-06		308.106	0.00289794		6.63499e-06		308.232	0.00339304		9.28696e-06		308.228	0.00387168		1.25196e-05		307.524	0.00440488		1.6519e-05		307.789	0.00500356		2.12596e-05		307.643	0.00561013		2.64833e-05		307.479	0.00625881		3.23561e-05
1898	305.771	0.000708268		8.1172e-07		305.878	0.00152211		2.35059e-06		306.152	0.00226896		4.34766e-06		307.128	0.00288397		6.65836e-06		307.316	0.00338979		9.31871e-06		307.228	0.00386978		1.25344e-05		306.536	0.00439561		1.64954e-05		306.892	0.00498872		2.12146e-05		306.855	0.00559345		2.6435e-05		306.771	0.00623785		3.22946e-05
1900	305.059	0.000680181		7.90655e-07		305.049	0.00148274		2.32305e-06		305.317	0.00223568		4.33532e-06		306.055	0.00286511		6.66982e-06		306.386	0.00338219		9.34002e-06		306.609	0.00386502		1.2542e-05		305.446	0.00438389		1.64629e-05		305.884	0.0049712		2.11571e-05		305.89	0.00557438		2.63737e-05		306.019	0.00621508		3.22212e-05
1902	304.419	0.000652727		7.68223e-07		304.407	0.00144239		2.29037e-06		304.427	0.00219931		4.31375e-06		304.886	0.00284172		6.66947e-06		305.605	0.00337094		9.35224e-06		305.8	0.00385781		1.25433e-05		304.609	0.00436995		1.64223e-05		305.082	0.00495165		2.10894e-05		305.066	0.00555296		2.62991e-05		305.472	0.00619069		3.21366e-05
1904	303.913	0.000626238		7.44895e-07		303.978	0.00140196		2.25388e-06		303.669	0.00216054		4.28412e-06		304.031	0.00281449		6.65841e-06		304.712	0.00335594		9.35451e-06		304.958	0.00384756		1.25361e-05		304.021	0.00435477		1.63771e-05		304.101	0.0049302		2.1012e-05		304.312	0.00552962		2.62131e-05		304.743	0.00616463		3.20404e-05
1906	303.43	0.000600955		7.21097e-07		303.349	0.00136159		2.21397e-06		303.151	0.00212002		4.24757e-06		303.492	0.0027842		6.63816e-06		304.086	0.00333781		9.34822e-06		304.424	0.00383499		1.25225e-05		303.568	0.0043387		1.63289e-05		303.437	0.00490725		2.09264e-05		303.715	0.00550461		2.61167e-05		304.011	0.0061368		3.19318e-05
1908	303.035	0.000576967		6.97124e-07		302.886	0.00132131		2.17087e-06		302.642	0.00207845		4.20551e-06		303.064	0.00275161		6.61044e-06		303.434	0.00331676		9.33355e-06		303.769	0.00382023		1.25027e-05		302.911	0.00432149		1.62768e-05		302.808	0.00488341		2.08354e-05		303.138	0.00547827		2.60114e-05		303.278	0.00610744		3.18118e-05
1910	302.747	0.000554375		6.73242e-07		302.721	0.0012817		2.12558e-06		302.31	0.00203606		4.15836e-06		302.617	0.00271734		6.57663e-06		302.856	0.00329333		9.31184e-06		303.355	0.00380357		1.24775e-05		302.644	0.00430333		1.62216e-05		302.311	0.00485901		2.07407e-05		302.835	0.00545119		2.59005e-05		302.91	0.00607703		3.16833e-05
1912	302.495	0.000533217		6.49659e-07		302.507	0.00124336		2.07913e-06		301.951	0.00199318		4.10678e-06		302.181	0.0026813		6.53627e-06		302.244	0.00326729		9.28196e-06		302.914	0.00378505		1.24468e-05		302.341	0.0042847		1.61654e-05		301.966	0.00483407		2.06425e-05		302.361	0.0054234		2.5784e-05		302.496	0.00604616		3.15497e-05
1914	302.355	0.000513473		6.26523e-07		302.076	0.00120598		2.03133e-06		301.656	0.00194982		4.05077e-06		301.811	0.00264378		6.48993e-06		301.795	0.00323918		9.24539e-06		302.481	0.00376483		1.24112e-05		302.108	0.00426528		1.61069e-05		301.702	0.00480914		2.05439e-05		301.958	0.00539503		2.56627e-05		302.11	0.00601473		3.14104e-05
1916	302.076	0.000495094		6.03955e-07		301.865	0.00116941		1.98222e-06		301.407	0.00190675		3.99197e-06		301.652	0.00260518		6.43852e-06		301.606	0.00320944		9.2034e-06		302.012	0.00374298		1.23706e-05		301.841	0.00424522		1.60469e-05		301.095	0.00478379		2.04427e-05		301.833	0.00536654		2.55391e-05		302.027	0.00598295		3.12668e-05
1918	301.858	0.000477927		5.81997e-07		301.686	0.00113432		1.93288e-06		301.188	0.00186383		3.93019e-06		301.34	0.00256568		6.38241e-06		301.266	0.00317828		9.15646e-06		301.759	0.00371939		1.23245e-05		301.544	0.00422437		1.59846e-05		300.847	0.00475799		2.03389e-05		301.627	0.00533787		2.54131e-05		301.969	0.0059513		3.11219e-05
1920	301.766	0.000461775		5.60633e-07		301.533	0.00110052		1.88328e-06		301.291	0.00182163		3.86664e-06		301.26	0.00252548		6.32193e-06		301.03	0.0031458		9.1046e-06		301.624	0.00369471		1.22752e-05		301.276	0.0042026		1.59195e-05		300.718	0.00473238		2.02361e-05		301.304	0.00530903		2.52849e-05		301.488	0.00591957		3.09744e-05
1922	301.683	0.000447108		5.40189e-07		301.384	0.00106817		1.83382e-06		301.223	0.00178014		3.8014e-06		301.095	0.00248484		6.25772e-06		300.75	0.00311215		9.0482e-06		301.484	0.00366884		1.22222e-05		301.149	0.00418013		1.58526e-05		300.622	0.0047068		2.01336e-05		301.201	0.00528009		2.5155e-05		301.315	0.00588737		3.08221e-05
1924	301.724	0.000433695		5.20629e-07		301.257	0.00103719		1.78462e-06		301.428	0.00173993		3.73565e-06		301.015	0.00244393		6.19009e-06		300.712	0.00307747		8.98746e-06		301.494	0.00364214		1.21667e-05		300.994	0.00415703		1.57841e-05		300.432	0.00468116		2.0031e-05		301.052	0.00525114		2.5024e-05		301.012	0.00585506		3.06672e-05
1926	301.612	0.000421457		5.01965e-07		301.347	0.00100791		1.7362e-06		301.507	0.00170078		3.6691e-06		301.183	0.00240326		6.12033e-06		300.701	0.00304222		8.92373e-06		301.759	0.00361516		1.21107e-05		301.186	0.00413372		1.5716e-05		300.427	0.00465577		1.99302e-05		301.004	0.00522211		2.48916e-05		301.017	0.00582263		3.05098e-05
1928	301.613	0.000410195		4.84154e-07		301.562	0.00098046		1.68889e-06		301.43	0.00166266		3.6018e-06		301.066	0.00236288		6.04845e-06		300.992	0.00300673		8.85791e-06		301.71	0.0035875		1.20525e-05		301.14	0.00411004		1.56473e-05		300.501	0.00463049		1.98304e-05		301.058	0.00519365		2.47618e-05		301.189	0.00579088		3.03551e-05
1930	301.718	0.000400167		4.67336e-07		301.621	0.000954839		1.64287e-06		301.391	0.00162555		3.5338e-06		301.448	0.00232308		5.97517e-06		301.261	0.00297138		8.79107e-06		301.779	0.00355923		1.19922e-05		301.299	0.00408623		1.55792e-05		300.617	0.0046056		1.97333e-05		301.174	0.00516565		2.46339e-05		301.364	0.00575972		3.02023e-05
1932	301.723	0.000391135		4.51445e-07		301.624	0.000930823		1.59805e-06		301.694	0.00158987		3.46598e-06		301.75	0.00228431		5.90161e-06		301.44	0.00293618		8.723e-06		301.957	0.0035306		1.19304e-05		301.208	0.00406199		1.55102e-05		300.546	0.00458077		1.96371e-05		301.079	0.00513785		2.45067e-05		301.236	0.00572888		3.00502e-05
1934	301.963	0.000383216		4.3655e-07		301.991	0.000908554		1.55467e-06		301.704	0.00155569		3.39861e-06		301.923	0.00224627		5.82697e-06		301.653	0.00290115		8.65356e-06		302.057	0.00350163		1.1867e-05		301.458	0.00403753		1.54411e-05		300.776	0.0045561		1.95426e-05		301.332	0.00511058		2.43821e-05		301.416	0.0056984		2.9899e-05
1936	302.23	0.000376596		4.22743e-07		302.244	0.000888581		1.51339e-06		302.042	0.00152305		3.33186e-06		301.942	0.00220891		5.75112e-06		301.807	0.00286615		8.58214e-06		302.192	0.00347227		1.18016e-05		301.8	0.00401342		1.53741e-05		301.058	0.00453211		1.94522e-05		301.499	0.00508408		2.42614e-05		301.744	0.00566886		2.97522e-05
1938	302.516	0.000371157		4.10006e-07		302.41	0.00087031		1.47373e-06		302.442	0.00149241		3.26656e-06		302.09	0.00217226		5.67416e-06		301.87	0.0028313		8.50897e-06		302.571	0.00344305		1.1736e-05		302.151	0.00398936		1.5308e-05		301.434	0.00450872		1.93655e-05		301.592	0.00505821		2.41441e-05		301.91	0.00564002		2.96085e-05
1940	302.801	0.000366894		3.98356e-07		302.935	0.000854031		1.43606e-06		303.02	0.00146403		3.20327e-06		302.475	0.00213683		5.5972e-06		301.965	0.00279653		8.43374e-06		302.742	0.00341398		1.167e-05		302.515	0.00396558		1.52434e-05		301.898	0.0044862		1.92837e-05		301.718	0.0050327		2.40287e-05		302.218	0.00561211		2.94693e-05
1942	303.351	0.000363972		3.87868e-07		303.382	0.00084014		1.40081e-06		303.411	0.00143822		3.14254e-06		302.801	0.00210287		5.52083e-06		302.097	0.00276207		8.35699e-06		302.908	0.0033848		1.16024e-05		302.853	0.00394226		1.51809e-05		302.162	0.00446445		1.92064e-05		302.029	0.00500786		2.39169e-05		302.551	0.00558512		2.93345e-05
1944	303.948	0.000362838		3.78727e-07		303.67	0.000828124		1.36761e-06		303.759	0.00141442		3.08363e-06		303.17	0.00207074		5.4458e-06		302.559	0.0027283		8.27965e-06		303.34	0.00335599		1.15349e-05		303.235	0.00391914		1.51192e-05		302.621	0.00444324		1.9132e-05		302.248	0.00498397		2.38103e-05		302.802	0.00555902		2.92042e-05
1946	304.444	0.00036314		3.70854e-07		304.084	0.000818094		1.3366e-06		304.249	0.00139276		3.02686e-06		303.601	0.00204045		5.37215e-06		303.034	0.00269577		8.20311e-06		303.701	0.00332766		1.14673e-05		303.566	0.00389639		1.50589e-05		303.164	0.004423		1.90627e-05		302.84	0.00496129		2.37099e-05		303.012	0.00553372		2.90776e-05
1948	304.998	0.00036483		3.64254e-07		304.676	0.000810335		1.30809e-06		304.704	0.00137357		2.97279e-06		304.13	0.00201223		5.30043e-06		303.554	0.00266485		8.12827e-06		304.053	0.00329997		1.14002e-05		304.047	0.00387399		1.49995e-05		303.406	0.00440338		1.89965e-05		302.996	0.00493975		2.36156e-05		303.283	0.00550918		2.89546e-05
1950	305.579	0.000367962		3.58967e-07		305.329	0.000805254		1.28247e-06		305.135	0.00135686		2.9215e-06		304.523	0.00198615		5.23076e-06		304.054	0.00263553		8.05496e-06		304.862	0.00327351		1.1335e-05		304.443	0.0038524		1.49425e-05		303.979	0.00438446		1.89337e-05		303.468	0.00491911		2.3526e-05		303.6	0.00548568		2.88367e-05
1952	306.284	0.000372604		3.55045e-07		305.9	0.000802657		1.25967e-06		305.703	0.00134265		2.87314e-06		305.154	0.00196246		5.1637e-06		304.665	0.00260785		7.98315e-06		305.386	0.00324869		1.12728e-05		305.024	0.00383168		1.48879e-05		304.41	0.0043667		1.8876e-05		304.035	0.00489992		2.34436e-05		304.056	0.00546336		2.87248e-05
1954	306.873	0.000378889		3.5257e-07		306.614	0.000802653		1.23987e-06		306.331	0.00133133		2.82831e-06		305.757	0.00194142		5.09976e-06		305.278	0.00258236		7.91411e-06		305.889	0.00322511		1.12121e-05		305.629	0.0038123		1.4837e-05		304.958	0.00434993		1.88224e-05		304.831	0.00488256		2.33701e-05		304.454	0.00544245		2.86199e-05
1956	307.763	0.000386989		3.51661e-07		307.016	0.000804903		1.22291e-06		306.955	0.00132315		2.7874e-06		306.415	0.00192311		5.03914e-06		305.645	0.00255875		7.84698e-06		306.721	0.00320338		1.11545e-05		306.233	0.00379433		1.47896e-05		305.828	0.00433483		1.87754e-05		305.511	0.00486739		2.33069e-05		305.126	0.00542338		2.85241e-05
1958	308.561	0.000397119		3.52459e-07		308.068	0.000810321		1.20947e-06		307.729	0.00131821		2.75068e-06		307.171	0.00190804		4.98276e-06		306.292	0.00253737		7.78253e-06		307.338	0.00318371		1.11003e-05		306.877	0.00377794		1.47461e-05		306.35	0.00432133		1.87343e-05		306.213	0.00485409		2.3252e-05		305.756	0.00540653		2.84392e-05
1960	309.215	0.000408946		3.54929e-07		309.203	0.000819918		1.2004e-06		308.644	0.00131706		2.71881e-06		308.005	0.00189668		4.93143e-06		306.901	0.00251844		7.72122e-06		308.222	0.00316614		1.10494e-05		307.454	0.00376321		1.47066e-05		307.063	0.00430951		1.86991e-05		306.937	0.00484285		2.32062e-05		306.583	0.00539204		2.83654e-05
1962	310.025	0.000422342		3.59077e-07		310.095	0.000833568		1.19579e-06		309.86	0.00132067		2.69297e-06		308.924	0.00188945		4.88588e-06		307.583	0.00250264		7.66446e-06		309.154	0.00315186		1.10046e-05		308.307	0.00375055		1.46718e-05		308.095	0.00430017		1.86724e-05		307.928	0.00483413		2.31709e-05		307.245	0.00538031		2.83045e-05
1964	310.871	0.000437596		3.65066e-07		310.997	0.000850898		1.19564e-06		310.968	0.00133013		2.67446e-06		309.943	0.00188672		4.84674e-06		308.403	0.00249018		7.61265e-06		310.05	0.00314068		1.09652e-05		309.161	0.00374089		1.46443e-05		308.986	0.00429383		1.86555e-05		308.928	0.00482899		2.31498e-05		308.076	0.00537121		2.82554e-05
1966	311.925	0.000455427		3.73233e-07		311.799	0.000871932		1.20013e-06		312.127	0.00134561		2.66371e-06		310.784	0.00188906		4.81491e-06		309.35	0.00248193		7.56746e-06		311	0.00313328		1.09327e-05		310.24	0.00373495		1.46257e-05		310.014	0.00429087		1.86491e-05		309.956	0.00482739		2.31422e-05		309.013	0.00536562		2.82216e-05
1968	312.847	0.000476248		3.83891e-07		312.717	0.000896108		1.20911e-06		313.458	0.00136679		2.66078e-06		312.017	0.00189696		4.79123e-06		310.504	0.00247848		7.53e-06		312.002	0.00313009		1.09077e-05		311.112	0.00373247		1.4615e-05		311.205	0.00429201		1.8655e-05		311.145	0.00482967		2.31487e-05		309.902	0.00536362		2.82031e-05
1970	313.775	0.000499438		3.97023e-07		313.506	0.000924201		1.22326e-06		314.709	0.0013948		2.66706e-06		313.608	0.00191274		4.77896e-06		311.836	0.00248182		7.50377e-06		312.973	0.00313165		1.08914e-05		312.005	0.00373404		1.46135e-05		312.418	0.00429797		1.86748e-05		312.181	0.00483708		2.3173e-05		310.909	0.00536597		2.82023e-05
1972	314.617	0.000524918		4.12752e-07		314.53	0.000956372		1.24296e-06		315.908	0.00142969		2.68309e-06		315.25	0.00193834		4.78085e-06		313.361	0.00249277		7.49013e-06		314.085	0.00313839		1.08844e-05		313.359	0.00374024		1.46222e-05		313.661	0.00430912		1.87091e-05		313.374	0.00484935		2.32136e-05		312.059	0.00537326		2.82208e-05
1974	315.633	0.000553		4.31327e-07		315.406	0.000992788		1.26863e-06		317.135	0.00147167		2.70952e-06		316.901	0.00197426		4.79795e-06		314.655	0.00251241		7.49088e-06		315.366	0.00315188		1.08898e-05		314.323	0.0037525		1.46445e-05		314.659	0.00432502		1.87562e-05		314.607	0.00486722		2.32724e-05		313.236	0.00538612		2.82605e-05
1976	316.369	0.000583517		4.52896e-07		316.293	0.00103363		1.30073e-06		318.206	0.0015208		2.74708e-06		318.293	0.00201989		4.83028e-06		315.986	0.00254051		7.50595e-06		316.576	0.00317296		1.09093e-05		315.646	0.0037708		1.46799e-05		315.911	0.00434739		1.88202e-05		315.921	0.00489174		2.33518e-05		314.241	0.00540462		2.8321e-05
1978	317.419	0.000616682		4.7769e-07		317.325	0.0010797		1.34014e-06		319.103	0.00157545		2.79505e-06		319.637	0.00207549		4.87897e-06		317.703	0.00257986		7.53991e-06		317.845	0.00320313		1.09456e-05		317.054	0.00379734		1.47332e-05		317.074	0.00437625		1.89008e-05		316.914	0.00492271		2.3451e-05		315.703	0.00543001		2.8406e-05
1980	318.232	0.000652808		5.06072e-07		318.03	0.0011304		1.38699e-06		320.163	0.00163646		2.85468e-06		320.636	0.00213999		4.94391e-06		319.417	0.00263223		7.59597e-06		319.243	0.00324302		1.10004e-05		318.425	0.00383351		1.48072e-05		318.188	0.00441238		1.89998e-05		317.948	0.0049599		2.3569e-05		316.892	0.00546366		2.85192e-05
1982	318.937	0.000690741		5.3779e-07		318.8	0.00118418		1.44073e-06		320.744	0.00170329		2.92624e-06		321.447	0.00221153		5.02412e-06		321.024	0.00269781		7.67547e-06		320.312	0.00329315		1.10751e-05		319.87	0.003879		1.49013e-05		319.342	0.00445605		1.91178e-05		319.004	0.0050044		2.37087e-05		318.08	0.00550492		2.86582e-05
1984	319.599	0.000730069		5.72784e-07		319.148	0.00124058		1.50138e-06		320.961	0.00177153		3.00666e-06		321.983	0.00228834		5.11869e-06		322.043	0.00277452		7.77707e-06		321.277	0.00335322		1.11701e-05		320.864	0.0039345		1.50176e-05		320.063	0.0045067		1.92538e-05		319.993	0.00505568		2.38687e-05		319.312	0.00555436		2.88245e-05
1986	320.036	0.000769937		6.10794e-07		319.653	0.00129904		1.56871e-06		321.101	0.00184046		3.09531e-06		322.061	0.00236674		5.22442e-06		322.756	0.00285861		7.89741e-06		322.203	0.00342307		1.12863e-05		321.555	0.00399792		1.51527e-05		320.712	0.00456305		1.94054e-05		320.674	0.00511285		2.40471e-05		320.212	0.0056119		2.90178e-05
1988	320.177	0.000807929		6.50637e-07		319.74	0.00135734		1.64139e-06		320.715	0.00190712		3.18946e-06		321.582	0.00244153		5.33568e-06		323.049	0.00294676		8.03335e-06		322.776	0.00350028		1.14215e-05		322.081	0.00406714		1.53036e-05		321.135	0.00462457		1.95722e-05		320.955	0.00517396		2.42394e-05		320.778	0.00567458		2.92304e-05
1990	319.969	0.000842138		6.91083e-07		319.349	0.00141252		1.7171e-06		320.171	0.0019693		3.28642e-06		320.749	0.00251103		5.44962e-06		322.801	0.00303268		8.17728e-06		322.925	0.00358154		1.15717e-05		322.409	0.00414097		1.5469e-05		321.306	0.00468945		1.97507e-05		321.454	0.00523794		2.44435e-05		320.944	0.00574003		2.94563e-05
1992	319.531	0.000870824		7.30673e-07		319.122	0.0014637		1.7945e-06		319.583	0.00202648		3.38474e-06		320.032	0.00257255		5.56175e-06		322.24	0.00311347		8.3247e-06		322.473	0.0036614		1.17292e-05		322.421	0.00421634		1.56443e-05		321.182	0.00475469		1.9935e-05		321.01	0.00530184		2.46525e-05		320.66	0.00580479		2.96864e-05
1994	318.903	0.00089289		7.67944e-07		318.47	0.00150931		1.87164e-06		318.521	0.00207658		3.48121e-06		319.02	0.00262743		5.67211e-06		321.087	0.00318447		8.46775e-06		321.576	0.0037352		1.18862e-05		321.849	0.0042899		1.58235e-05		320.664	0.00481908		2.01225e-05		320.53	0.00536279		2.48593e-05		319.867	0.00586483		2.99093e-05
1996	317.962	0.000907674		8.01619e-07		317.419	0.00154605		1.94478e-06		317.386	0.00211806		3.57271e-06		317.763	0.00267311		5.77575e-06		319.596	0.00324308		8.60001e-06		320.434	0.00379954		1.20353e-05		321.135	0.0043564		1.59961e-05		320.073	0.00487994		2.03071e-05		319.753	0.00541898		2.50585e-05		319.148	0.00591956		3.01223e-05
1998	316.981	0.000914345		8.30248e-07		316.458	0.00157408		2.0125e-06		316.161	0.00215138		3.65813e-06		316.487	0.00270984		5.87108e-06		318.255	0.00328933		8.71841e-06		318.988	0.00385271		1.21711e-05		320.213	0.00441614		1.61613e-05		319.192	0.00493513		2.04833e-05		318.996	0.00546988		2.52478e-05		318.278	0.0059687		3.03231e-05
2000	315.785	0.000913678		8.53259e-07		315.316	0.00159322		2.0732e-06		314.542	0.00217566		3.73481e-06		314.895	0.00273727		5.95562e-06		316.776	0.00332525		8.82351e-06		317.78	0.0038953		1.2292e-05		318.926	0.00446708		1.63134e-05		318.227	0.00498345		2.06469e-05		318.009	0.00551508		2.54248e-05		317.19	0.00601098		3.05065e-05
2002	314.748	0.000906568		8.70375e-07		314.099	0.00160369		2.12566e-06		313.335	0.00219153		3.80193e-06		313.518	0.0027558		6.0281e-06		315.422	0.00335162		8.91434e-06		316.5	0.00392916		1.23993e-05		317.368	0.00450665		1.64441e-05		317.105	0.00502515		2.07971e-05		317.004	0.00555403		2.55865e-05		316.09	0.00604733		3.06736e-05
2004	313.573	0.000894127		8.81701e-07		313.181	0.00160669		2.16981e-06		311.945	0.00220032		3.85992e-06		312.172	0.00276724		6.08985e-06		313.945	0.00336902		8.98991e-06		315.206	0.00395473		1.2492e-05		315.943	0.00453654		1.65547e-05		315.962	0.00505936		2.093e-05		315.93	0.00558591		2.57291e-05		314.973	0.006077		3.08203e-05
2006	312.43	0.000876981		8.87265e-07		311.881	0.0016031		2.20564e-06		310.919	0.00220271		3.90862e-06		311.252	0.00277318		6.14262e-06		312.411	0.00337831		9.04997e-06		313.791	0.00397166		1.25672e-05		314.435	0.00455709		1.66434e-05		314.453	0.00508523		2.10415e-05		314.857	0.00561207		2.58552e-05		314.117	0.00610139		3.09499e-05
2008	311.288	0.000856391		8.8765e-07		310.5	0.00159202		2.23122e-06		309.741	0.00219942		3.94824e-06		310.104	0.0027741		6.1864e-06		311.016	0.00338032		9.09462e-06		312.525	0.00398091		1.26252e-05		312.784	0.00456893		1.67097e-05		312.802	0.00510235		2.11279e-05		313.582	0.00563137		2.59596e-05		313.113	0.00612109		3.10632e-05
2010	310.136	0.000832663		8.83011e-07		309.517	0.001575		2.24747e-06		308.742	0.00219134		3.9795e-06		308.619	0.00276944		6.21919e-06		309.74	0.00337659		9.12602e-06		311.029	0.00398306		1.26659e-05		311.477	0.00457363		1.67558e-05		311.553	0.00511168		2.11898e-05		312.365	0.00564447		2.60427e-05		311.986	0.00613588		3.11582e-05
2012	309.175	0.000807104		8.74192e-07		308.377	0.00155354		2.2556e-06		307.932	0.00217907		4.00287e-06		307.561	0.00275968		6.24108e-06		308.685	0.00336799		9.14525e-06		309.592	0.00397821		1.26878e-05		310.411	0.00457262		1.67847e-05		310.154	0.00511517		2.12321e-05		311.059	0.00565157		2.61039e-05		310.889	0.00614534		3.12321e-05
2014	308.173	0.000780142		8.61627e-07		307.116	0.00152747		2.25499e-06		306.762	0.00216237		4.0174e-06		306.826	0.00274666		6.25549e-06		307.45	0.00335521		9.15324e-06		308.479	0.0039683		1.26951e-05		309.282	0.00456675		1.67981e-05		309.069	0.00511307		2.12544e-05		309.914	0.00565296		2.61426e-05		309.553	0.00614967		3.12841e-05
2016	307.315	0.000752555		8.46048e-07		306.064	0.00149738		2.246e-06		305.942	0.0021416		4.02321e-06		305.984	0.00273055		6.26247e-06		306.267	0.00333823		9.14928e-06		307.37	0.00395411		1.26891e-05		308.26	0.00455658		1.67968e-05		308.015	0.00510706		2.12618e-05		308.794	0.00565002		2.61633e-05		308.506	0.00614922		3.13147e-05
2018	306.412	0.000724765		8.27985e-07		305.031	0.00146456		2.23e-06		304.972	0.00211726		4.02082e-06		305.148	0.00271172		6.26259e-06		305.192	0.0033182		9.13601e-06		306.25	0.00393607		1.26705e-05		307.212	0.00454242		1.67813e-05		307.044	0.00509686		2.12524e-05		307.789	0.0056429		2.61656e-05		307.512	0.00614503		3.13274e-05
2020	305.614	0.000696708		8.07629e-07		304.584	0.00143008		2.20843e-06		304.354	0.00209005		4.01115e-06		304.689	0.00269044		6.25625e-06		304.445	0.00329559		9.11446e-06		305.547	0.00391492		1.26412e-05		306.46	0.00452493		1.67532e-05		306.271	0.00508355		2.123e-05		307.017	0.00563244		2.61523e-05		306.607	0.00613744		3.13232e-05
2022	304.689	0.000668931		7.85587e-07		304.091	0.00139518		2.18298e-06		303.715	0.00206046		3.99486e-06		304.07	0.0026672		6.24446e-06		303.809	0.00327108		9.08642e-06		304.658	0.00389148		1.26034e-05		305.729	0.00450496		1.67154e-05		305.476	0.00506749		2.11958e-05		306.203	0.00561911		2.61251e-05		305.847	0.00612706		3.13043e-05
2024	303.971	0.000641522		7.62161e-07		303.61	0.00135954		2.15336e-06		303.244	0.00202897		3.97267e-06		303.527	0.0026417		6.22628e-06		302.975	0.00324489		9.0525e-06		304.118	0.00386594		1.25576e-05		304.88	0.00448236		1.66669e-05		304.679	0.00504871		2.11493e-05		305.377	0.00560325		2.60852e-05		305.018	0.00611412		3.12716e-05
2026	303.402	0.000614809		7.37796e-07		302.894	0.00132328		2.11986e-06		302.607	0.00199568		3.94455e-06		303.128	0.00261457		6.20307e-06		302.548	0.00321734		9.01359e-06		303.389	0.00383871		1.2505e-05		304.082	0.00445719		1.66076e-05		303.998	0.00502752		2.10917e-05		304.607	0.0055848		2.60318e-05		304.501	0.00609906		3.1227e-05
2028	302.819	0.000589179		7.12981e-07		302.851	0.00128711		2.08354e-06		302.109	0.00196075		3.91074e-06		302.94	0.0025861		6.17544e-06		302.122	0.00318886		8.97113e-06		302.75	0.00380991		1.2446e-05		303.381	0.00442993		1.6539e-05		303.403	0.0050045		2.10254e-05		303.945	0.00556439		2.5968e-05		303.914	0.00608224		3.11723e-05
2030	302.54	0.000564998		6.88155e-07		302.578	0.00125157		2.04529e-06		301.601	0.00192468		3.87205e-06		302.395	0.00255612		6.14283e-06		301.646	0.00315929		8.9245e-06		302.337	0.00377983		1.23816e-05		302.954	0.00440111		1.64633e-05		302.975	0.0049798		2.09511e-05		303.461	0.005542		2.58933e-05		303.477	0.00606373		3.11077e-05
2032	302.172	0.000542252		6.63524e-07		302.184	0.00121639		2.00489e-06		301.33	0.00188798		3.8295e-06		302.127	0.00252457		6.10483e-06		301.618	0.00312903		8.87504e-06		302.036	0.00374888		1.23131e-05		302.393	0.00437105		1.63818e-05		302.625	0.00495378		2.08703e-05		302.77	0.0055182		2.58106e-05		302.944	0.00604371		3.10341e-05
2034	301.78	0.000520618		6.3909e-07		302.217	0.00118205		1.96312e-06		301.214	0.00185109		3.78393e-06		301.851	0.00249194		6.06258e-06		301.38	0.00309836		8.82369e-06		301.636	0.00371739		1.22421e-05		301.934	0.00433983		1.62946e-05		302.348	0.00492674		2.07845e-05		302.127	0.0054927		2.57183e-05		302.499	0.00602226		3.09518e-05
2036	301.471	0.000500268		6.15088e-07		302.174	0.00114897		1.92071e-06		301.115	0.00181416		3.7356e-06		301.491	0.00245826		6.01599e-06		301.318	0.00306712		8.76985e-06		301.61	0.00368546		1.21688e-05		301.767	0.0043078		1.62033e-05		302.178	0.00489872		2.06938e-05		301.749	0.00546599		2.56189e-05		302.065	0.00599931		3.08603e-05
2038	301.271	0.000481223		5.91664e-07		302.32	0.00111709		1.87776e-06		301.062	0.00177757		3.68528e-06		301.458	0.00242391		5.9659e-06		300.851	0.00303507		8.71266e-06		301.36	0.00365324		1.20938e-05		301.501	0.00427537		1.61097e-05		301.771	0.00486963		2.05976e-05		301.471	0.00543825		2.55133e-05		301.782	0.00597538		3.07626e-05
2040	301.228	0.000463707		5.69057e-07		302.23	0.00108662		1.8347e-06		300.902	0.00174132		3.63298e-06		301.327	0.00238921		5.91304e-06		300.901	0.00300248		8.65292e-06		301.111	0.00362061		1.20166e-05		301.286	0.00424261		1.6014e-05		301.644	0.00483971		2.04971e-05		301.184	0.00540983		2.54037e-05		301.384	0.00595023		3.06572e-05
2042	301.143	0.00044766		5.47332e-07		301.927	0.00105699		1.79103e-06		301.151	0.00170554		3.57896e-06		301.334	0.00235437		5.85785e-06		300.728	0.00296954		8.59115e-06		301.15	0.00358785		1.19385e-05		301.119	0.00420935		1.59157e-05		301.507	0.00480928		2.03938e-05		300.937	0.00538083		2.52905e-05		300.932	0.00592384		3.05438e-05
2044	301.179	0.00043308		5.26575e-07		302.054	0.00102843		1.74718e-06		301.376	0.00167106		3.52486e-06		301.48	0.0023196		5.80074e-06		300.833	0.0029364		8.52769e-06		301.199	0.0035551		1.18598e-05		301.13	0.00417588		1.58159e-05		301.541	0.00477841		2.02881e-05		301.02	0.00535151		2.51753e-05		300.909	0.00589681		3.04262e-05
2046	301.312	0.000419988		5.06865e-07		301.884	0.00100137		1.70376e-06		301.551	0.00163745		3.46994e-06		301.412	0.00228496		5.74177e-06		301.114	0.00290349		8.46382e-06		301.244	0.00352234		1.17805e-05		301.166	0.0041426		1.57165e-05		301.536	0.00474729		2.01809e-05		301.011	0.005322		2.50589e-05		301.109	0.00586989		3.03093e-05
2048	301.389	0.000408312		4.88238e-07		301.88	0.000975255		1.66034e-06		301.866	0.00160503		3.41482e-06		301.487	0.0022506		5.6812e-06		301.276	0.00287097		8.39997e-06		301.329	0.00348981		1.17014e-05		301.207	0.00410961		1.5618e-05		301.616	0.00471628		2.0074e-05		301.13	0.00529245		2.49421e-05		301.034	0.00584267		3.01903e-05
2050	301.751	0.000398148		4.70764e-07		302.043	0.000950814		1.61781e-06		302.114	0.00157428		3.36039e-06		301.736	0.0022169		5.61992e-06		301.275	0.00283842		8.33458e-06		301.509	0.00345751		1.16223e-05		301.368	0.00407688		1.552e-05		301.577	0.0046851		1.9966e-05		301.413	0.00526313		2.48265e-05		300.969	0.00581519		3.00696e-05
2052	302.08	0.000389709		4.54592e-07		302.045	0.00092799		1.57626e-06		302.363	0.00154444		3.30547e-06		301.853	0.00218378		5.55766e-06		301.473	0.00280593		8.26789e-06		301.64	0.0034255		1.15436e-05		301.582	0.00404452		1.54232e-05		301.59	0.00465382		1.9857e-05		301.492	0.00523411		2.47124e-05		300.668	0.00578732		2.99462e-05
2054	302.433	0.000382695		4.39634e-07		302.3	0.000906782		1.53582e-06		302.622	0.00151591		3.25075e-06		302.252	0.00215166		5.49536e-06		301.857	0.00277405		8.20135e-06		301.657	0.00339366		1.14646e-05		301.778	0.00401264		1.53278e-05		301.738	0.00462259		1.97479e-05		301.876	0.00520545		2.46001e-05		300.74	0.00575903		2.98199e-05
2056	302.775	0.000377246		4.25983e-07		302.722	0.000887758		1.49713e-06		302.999	0.00148896		3.19674e-06		302.491	0.00212048		5.43289e-06		302.236	0.00274305		8.13563e-06		301.946	0.00336224		1.13862e-05		302.058	0.00398115		1.52334e-05		301.707	0.00459142		1.96385e-05		301.997	0.00517705		2.4489e-05		300.784	0.00573085		2.96941e-05
2058	303.11	0.000373133		4.13566e-07		303.246	0.000871147		1.46054e-06		303.404	0.00146369		3.14367e-06		302.894	0.00209087		5.37151e-06		302.505	0.00271291		8.07051e-06		302.231	0.00333162		1.13094e-05		302.634	0.00395081		1.51431e-05		301.998	0.00456051		1.95299e-05		302.266	0.00514891		2.43789e-05		301.099	0.00570307		2.95705e-05
2060	303.584	0.00037039		4.02408e-07		303.736	0.000857075		1.42627e-06		303.854	0.00144044		3.09208e-06		303.427	0.00206274		5.31103e-06		302.91	0.00268353		8.00554e-06		302.721	0.00330185		1.12343e-05		303.103	0.00392165		1.50568e-05		302.364	0.00453039		1.94245e-05		302.493	0.00512105		2.42701e-05		301.566	0.00567601		2.94512e-05
2062	303.974	0.000368981		3.92517e-07		304.079	0.000845108		1.39407e-06		304.242	0.00141912		3.04193e-06		304.069	0.00203652		5.25226e-06		303.363	0.00265545		7.94199e-06		303.193	0.00327325		1.11618e-05		303.516	0.0038935		1.49737e-05		302.879	0.00450147		1.9324e-05		302.797	0.00509353		2.41625e-05		301.995	0.00564975		2.93363e-05
2064	304.558	0.000369039		3.83946e-07		304.389	0.000835011		1.36383e-06		304.69	0.00139988		2.99354e-06		304.846	0.00201258		5.19588e-06		304.128	0.00262902		7.88067e-06		303.541	0.00324578		1.10916e-05		304.038	0.00386646		1.48939e-05		303.33	0.00447374		1.92282e-05		303.142	0.00506663		2.40576e-05		302.583	0.00562456		2.92274e-05
2066	304.979	0.000370247		3.766e-07		305.136	0.000827266		1.33602e-06		305.187	0.00138319		2.94765e-06		305.365	0.00199084		5.14171e-06		304.713	0.00260482		7.82283e-06		304.072	0.00321963		1.10241e-05		304.54	0.00384092		1.48187e-05		303.744	0.00444708		1.91363e-05		303.534	0.00504065		2.39567e-05		302.858	0.00560022		2.9123e-05
2068	305.485	0.00037276		3.70541e-07		305.666	0.000822187		1.311e-06		305.586	0.00136809		2.90318e-06		305.844	0.00197115		5.08951e-06		305.33	0.00258262		7.76772e-06		304.671	0.00319518		1.09601e-05		304.986	0.00381635		1.47459e-05		304.309	0.00442173		1.90493e-05		304.071	0.00501586		2.3861e-05		303.309	0.00557675		2.90229e-05
2070	305.975	0.000376311		3.6569e-07		306.357	0.000819546		1.28869e-06		306.017	0.00135549		2.86133e-06		306.331	0.0019534		5.03912e-06		306.089	0.00256239		7.71518e-06		305.303	0.00317241		1.08994e-05		305.5	0.00379329		1.46774e-05		304.939	0.00439819		1.8969e-05		304.618	0.00499223		2.377e-05		303.717	0.00555394		2.8926e-05
2072	306.678	0.000381438		3.62241e-07		306.993	0.000819487		1.26932e-06		306.671	0.00134536		2.82223e-06		307.073	0.00193818		4.99157e-06		306.607	0.00254451		7.66597e-06		305.998	0.00315199		1.08438e-05		306.12	0.00377192		1.46134e-05		305.661	0.00437654		1.88955e-05		304.993	0.00497		2.36848e-05		303.949	0.00553206		2.88335e-05
2074	307.428	0.00038838		3.60325e-07		307.708	0.000822223		1.25309e-06		307.453	0.00133868		2.78712e-06		307.852	0.00192575		4.94736e-06		307.486	0.00252904		7.62013e-06		306.903	0.00313429		1.07939e-05		306.823	0.00375263		1.4555e-05		306.328	0.00435698		1.88291e-05		305.58	0.00494899		2.36042e-05		304.384	0.00551093		2.87442e-05
2076	308.046	0.00039691		3.59928e-07		308.375	0.000827883		1.24023e-06		308.259	0.00133561		2.75634e-06		308.704	0.00191673		4.90751e-06		308.302	0.002517		7.57971e-06		307.928	0.00311981		1.07508e-05		307.612	0.00373592		1.45035e-05		307.276	0.00434018		1.87721e-05		306.376	0.0049303		2.3533e-05		304.829	0.00549107		2.86607e-05
2078	308.831	0.000407139		3.61129e-07		309.287	0.000836544		1.23089e-06		309.118	0.00133643		2.73037e-06		309.298	0.00191108		4.87204e-06		309.228	0.00250829		7.54437e-06		308.662	0.00310882		1.0715e-05		308.488	0.00372228		1.446e-05		307.993	0.00432578		1.87229e-05		307.163	0.00491418		2.34719e-05		305.326	0.00547257		2.85833e-05
2080	309.652	0.000419181		3.64038e-07		310.412	0.000849247		1.2259e-06		309.908	0.00134109		2.70933e-06		310.019	0.00190867		4.84083e-06		310.049	0.00250297		7.51424e-06		309.605	0.00310127		1.0686e-05		309.337	0.00371195		1.44251e-05		308.863	0.00431418		1.86824e-05		307.99	0.00490089		2.34214e-05		305.865	0.00545597		2.85142e-05
2082	310.662	0.000433636		3.68926e-07		311.282	0.000865719		1.2253e-06		311.022	0.00135039		2.69418e-06		310.797	0.00190984		4.81456e-06		310.818	0.00250129		7.48978e-06		310.611	0.00309758		1.06646e-05		310.416	0.00370557		1.44e-05		309.544	0.00430555		1.8651e-05		308.767	0.00489058		2.33818e-05		306.545	0.00544137		2.84536e-05
2084	311.63	0.000450921		3.76083e-07		312.124	0.000886165		1.22941e-06		311.99	0.00136464		2.6855e-06		311.977	0.0019162		4.79557e-06		311.746	0.00250362		7.47168e-06		311.532	0.00309792		1.06512e-05		311.197	0.00370311		1.43847e-05		310.341	0.00430032		1.86296e-05		309.666	0.00488359		2.3354e-05		307.193	0.00542918		2.84032e-05
2086	312.726	0.000470959		3.85661e-07		313.09	0.000910461		1.23839e-06		312.827	0.00138356		2.68338e-06		312.908	0.0019281		4.78458e-06		312.6	0.00251047		7.46086e-06		312.456	0.00310263		1.06463e-05		312.377	0.00370493		1.43796e-05		311.147	0.00429841		1.86178e-05		310.75	0.00488046		2.33395e-05		307.98	0.00541988		2.83646e-05
2088	313.949	0.000494624		3.98135e-07		314.049	0.000938733		1.25256e-06		313.683	0.00140728		2.68824e-06		313.812	0.00194504		4.78124e-06		313.77	0.00252246		7.45846e-06		313.507	0.00311226		1.0651e-05		313.791	0.00371351		1.43906e-05		312.233	0.00430104		1.86189e-05		311.602	0.00488116		2.3338e-05		309.056	0.00541453		2.83419e-05
2090	315.255	0.000522609		4.14033e-07		315.117	0.000972276		1.27296e-06		314.389	0.00143532		2.7e-06		314.489	0.00196685		4.78579e-06		314.774	0.00254041		7.46603e-06		314.796	0.00312808		1.06677e-05		315.307	0.00372928		1.44184e-05		313.688	0.00431028		1.86384e-05		312.595	0.00488657		2.33517e-05		310.081	0.00541371		2.83372e-05
2092	316.225	0.000554543		4.33609e-07		316.233	0.00101182		1.30051e-06		315.424	0.00146898		2.72014e-06		315.605	0.00199418		4.79931e-06		315.7	0.00256417		7.48365e-06		316.173	0.00315157		1.06993e-05		316.562	0.00375361		1.44657e-05		315.163	0.00432753		1.86796e-05		313.672	0.00489744		2.33828e-05		311.055	0.00541744		2.83497e-05
2094	317.265	0.000589355		4.56776e-07		317.33	0.00105719		1.33564e-06		316.682	0.00150965		2.75041e-06		316.572	0.00202814		4.82363e-06		316.738	0.00259397		7.51203e-06		317.206	0.00318193		1.07445e-05		317.797	0.00378514		1.45294e-05		316.482	0.00435324		1.8743e-05		314.858	0.00491461		2.34333e-05		311.956	0.00542561		2.83784e-05
2096	318.104	0.000627162		4.83813e-07		318.351	0.00110824		1.37888e-06		317.834	0.00155852		2.79253e-06		317.468	0.00206875		4.85931e-06		317.559	0.0026302		7.55224e-06		318.153	0.00321895		1.08033e-05		318.93	0.00382436		1.46107e-05		317.966	0.00438809		1.88301e-05		315.862	0.00493831		2.35035e-05		313.204	0.00543959		2.84279e-05
2098	318.635	0.000666038		5.14212e-07		319.112	0.00116406		1.43026e-06		318.851	0.00161431		2.84624e-06		318.047	0.00211576		4.90678e-06		318.549	0.00267263		7.60448e-06		319.23	0.00326265		1.0876e-05		319.884	0.00387083		1.47089e-05		319.21	0.00443211		1.89408e-05		316.874	0.00496956		2.35962e-05		314.252	0.00546014		2.85004e-05
2100	319.207	0.000705077		5.4759e-07		320.07	0.00122435		1.49006e-06		319.686	0.0016772		2.91253e-06		318.734	0.00216765		4.96498e-06		319.195	0.00272153		7.66983e-06		320.118	0.00331335		1.09637e-05		320.668	0.00392408		1.48236e-05		320.047	0.00448405		1.90727e-05		317.784	0.00500754		2.37091e-05		315.245	0.00548713		2.85949e-05
2102	319.664	0.000744489		5.83908e-07		320.277	0.00128782		1.558e-06		320.194	0.00174452		2.98992e-06		319.014	0.00222369		5.03379e-06		319.828	0.00277481		7.7461e-06		320.651	0.00336902		1.10638e-05		321.148	0.00398133		1.49502e-05		320.817	0.00454243		1.92229e-05		318.691	0.00505215		2.38421e-05		316.25	0.00552068		2.87116e-05
2104	319.937	0.000782476		6.22305e-07		320.374	0.00135005		1.63137e-06		320.502	0.00181487		3.07773e-06		319.176	0.00228315		5.11293e-06		319.888	0.00283159		7.83267e-06		321.244	0.00342934		1.11764e-05		321.272	0.00404098		1.50861e-05		321.052	0.00460405		1.93852e-05		319.469	0.0051044		2.39984e-05		316.99	0.00556071		2.88503e-05
2106	319.675	0.000817302		6.61682e-07		320.264	0.00140952		1.7087e-06		320.237	0.0018847		3.17316e-06		319.176	0.00234388		5.20051e-06		319.647	0.00288785		7.92436e-06		321.21	0.0034912		1.12971e-05		321.246	0.00410191		1.52295e-05		320.541	0.0046649		1.95512e-05		319.996	0.00516195		2.41726e-05		317.502	0.00560554		2.90061e-05
2108	319.254	0.000846274		7.00208e-07		319.891	0.00146435		1.78801e-06		319.96	0.001951		3.27307e-06		318.866	0.00240389		5.29431e-06		319.431	0.00294172		8.01845e-06		321.029	0.00355147		1.1421e-05		320.952	0.00416124		1.53751e-05		319.926	0.00472087		1.97115e-05		319.992	0.00522188		2.43581e-05		318.111	0.00565487		2.91785e-05
2110	318.7	0.000869206		7.36837e-07		319.331	0.00151249		1.86681e-06		319.293	0.002012		3.37492e-06		318.629	0.00246261		5.39364e-06		319.061	0.00299547		8.11802e-06		320.628	0.0036093		1.15465e-05		320.455	0.00421687		1.55184e-05		319.263	0.00477234		1.98659e-05		319.493	0.00527902		2.4542e-05		318.285	0.0057077		2.93652e-05
2112	317.933	0.000885207		7.70288e-07		318.423	0.00155338		1.94336e-06		318.253	0.00206591		3.47566e-06		317.931	0.00251733		5.49471e-06		318.409	0.00304522		8.21717e-06		320.259	0.00366304		1.16703e-05		319.838	0.0042687		1.56588e-05		318.221	0.00481791		2.00102e-05		318.884	0.00533134		2.47185e-05		318.062	0.00576039		2.95561e-05
2114	317.115	0.000894257		7.99586e-07		317.495	0.00158499		2.0146e-06		317.257	0.00211114		3.5721e-06		317.223	0.0025669		5.59523e-06		317.81	0.00309132		8.31576e-06		319.327	0.00371172		1.17899e-05		318.804	0.0043144		1.57905e-05		317.288	0.00485738		2.01425e-05		318.07	0.00537792		2.4884e-05		317.562	0.00581033		2.97432e-05
2116	316.087	0.000896814		8.24131e-07		316.516	0.00160789		2.07947e-06		316.196	0.00214804		3.66288e-06		316.342	0.00261088		5.69355e-06		316.996	0.00313253		8.41123e-06		318.072	0.00375178		1.18975e-05		317.733	0.00435282		1.59098e-05		316.157	0.00489098		2.02622e-05		317.198	0.00541839		2.5036e-05		317.176	0.00585679		2.99238e-05
2118	315.222	0.00089339		8.43508e-07		315.515	0.0016235		2.13794e-06		314.744	0.00217565		3.74513e-06		315.371	0.00264844		5.78734e-06		316.138	0.00316893		8.50287e-06		316.774	0.00378365		1.19921e-05		316.58	0.0043837		1.60144e-05		315.217	0.00491831		2.0367e-05		316.146	0.00545167		2.517e-05		316.257	0.00589852		3.00934e-05
2120	314.32	0.00088569		8.58143e-07		314.29	0.00163025		2.18732e-06		313.542	0.00219497		3.81844e-06		314.494	0.00267978		5.87568e-06		315.021	0.00319916		8.58732e-06		315.67	0.00380818		1.20737e-05		315.222	0.0044069		1.61023e-05		314.098	0.00494019		2.04579e-05		314.943	0.00547746		2.52831e-05		315.704	0.00593503		3.02493e-05
2122	313.47	0.00087381		8.67844e-07		313.073	0.00162914		2.22732e-06		312.442	0.00220707		3.88284e-06		313.257	0.00270375		5.95543e-06		313.735	0.00322293		8.66274e-06		314.616	0.00382694		1.21443e-05		313.991	0.00442341		1.61744e-05		312.836	0.00495611		2.05321e-05		313.774	0.00549706		2.53777e-05		314.737	0.00596582		3.03885e-05
2124	312.476	0.0008585		8.72826e-07		311.898	0.00162131		2.2581e-06		311.605	0.00221313		3.9389e-06		311.943	0.00272027		6.02494e-06		312.637	0.00324027		8.72797e-06		313.597	0.00384041		1.2204e-05		312.799	0.00443352		1.62299e-05		311.717	0.0049664		2.05894e-05		312.488	0.00551017		2.54511e-05		313.507	0.00599024		3.05074e-05
2126	311.383	0.000839791		8.73006e-07		310.675	0.00160725		2.27942e-06		310.525	0.00221358		3.9864e-06		310.744	0.0027303		6.08446e-06		311.664	0.00325233		8.7842e-06		312.483	0.00384896		1.22528e-05		311.814	0.0044385		1.62711e-05		310.751	0.00497209		2.0632e-05		311.565	0.00551743		2.55039e-05		312.644	0.0060082		3.06039e-05
2128	310.303	0.000818221		8.68696e-07		309.593	0.00158817		2.29207e-06		309.663	0.00220873		4.02505e-06		309.69	0.00273442		6.13393e-06		310.718	0.00326015		8.83283e-06		311.479	0.00385268		1.22901e-05		310.498	0.00443896		1.62987e-05		309.964	0.00497413		2.06623e-05		310.369	0.00552044		2.55408e-05		311.577	0.00602044		3.06792e-05
2130	309.354	0.000794478		8.60323e-07		308.412	0.00156454		2.29616e-06		308.572	0.00219863		4.05419e-06		308.93	0.00273414		6.1754e-06		309.742	0.0032632		8.87195e-06		310.592	0.00385275		1.23181e-05		309.566	0.00443507		1.63126e-05		308.985	0.00497234		2.0679e-05		309.484	0.00551921		2.55609e-05		310.531	0.00602716		3.07326e-05
2132	308.473	0.000769588		8.48633e-07		307.578	0.0015373		2.29254e-06		307.731	0.00218371		4.07384e-06		307.989	0.00272959		6.20851e-06		308.496	0.00326167		8.90113e-06		309.517	0.00384917		1.23364e-05		308.533	0.00442784		1.63153e-05		308.299	0.00496767		2.06851e-05		308.46	0.00551436		2.55657e-05		309.653	0.00602967		3.07683e-05
2134	307.616	0.000744022		8.34131e-07		306.485	0.00150702		2.28172e-06		306.81	0.00216474		4.08478e-06		307.26	0.00272113		6.23344e-06		307.632	0.00325614		8.92105e-06		308.416	0.00384144		1.2343e-05		307.719	0.00441764		1.63075e-05		307.403	0.00495967		2.06785e-05		307.446	0.005506		2.55551e-05		308.417	0.00602733		3.07825e-05
2136	306.776	0.0007179		8.17091e-07		305.758	0.00147431		2.26437e-06		306.028	0.00214196		4.08699e-06		306.561	0.00270946		6.2513e-06		306.64	0.0032472		8.93266e-06		307.43	0.00383034		1.23393e-05		306.889	0.00440478		1.62899e-05		306.73	0.00494894		2.06608e-05		306.502	0.0054943		2.5529e-05		307.354	0.00602077		3.07769e-05
2138	306.215	0.000692127		7.98309e-07		304.987	0.00144007		2.24166e-06		305.269	0.00211597		4.08117e-06		305.918	0.0026945		6.26147e-06		306.091	0.00323544		8.93707e-06		306.566	0.00381636		1.23267e-05		306.195	0.00438992		1.62646e-05		306.193	0.00493625		2.0635e-05		305.726	0.00548012		2.54908e-05		306.426	0.0060104		3.07523e-05
2140	305.489	0.000666736		7.78068e-07		304.384	0.00140464		2.21405e-06		304.75	0.00208755		4.06847e-06		305.309	0.00267681		6.26483e-06		305.336	0.00322141		8.93554e-06		305.84	0.00379987		1.23058e-05		305.525	0.00437291		1.62311e-05		305.37	0.00492108		2.05984e-05		305.193	0.00546446		2.54449e-05		305.605	0.00599719		3.0713e-05
2142	304.766	0.000641629		7.56548e-07		303.816	0.00136874		2.18262e-06		304.18	0.00205674		4.04876e-06		304.653	0.00265612		6.26045e-06		304.652	0.00320503		8.92759e-06		305.395	0.00378178		1.22793e-05		304.995	0.0043541		1.61903e-05		304.838	0.00490391		2.0553e-05		304.67	0.00544722		2.53908e-05		305.005	0.00598151		3.066e-05
2144	304.296	0.000617231		7.34215e-07		303.219	0.00133242		2.14758e-06		303.806	0.00202436		4.02343e-06		304.016	0.00263263		6.24838e-06		304.249	0.00318663		8.91394e-06		304.965	0.00376274		1.22496e-05		304.419	0.00433398		1.61439e-05		304.176	0.00488513		2.05001e-05		304.131	0.00542845		2.53285e-05		304.247	0.00596405		3.05969e-05
2146	303.778	0.000593737		7.11392e-07		302.838	0.00129601		2.10952e-06		303.291	0.00199061		3.99279e-06		303.859	0.00260731		6.23074e-06		303.97	0.00316669		8.89584e-06		304.402	0.00374233		1.2215e-05		303.84	0.00431249		1.60918e-05		303.815	0.0048648		2.044e-05		303.538	0.00540829		2.52586e-05		303.654	0.00594463		3.05225e-05
2148	303.375	0.000571135		6.88273e-07		302.445	0.00125993		2.06916e-06		303.067	0.00195585		3.95744e-06		303.407	0.00258041		6.20798e-06		303.572	0.00314544		8.87384e-06		304.05	0.00372092		1.21769e-05		303.416	0.00428991		1.60349e-05		303.479	0.00484359		2.03755e-05		302.861	0.00538659		2.51801e-05		303.129	0.00592398		3.04404e-05
2150	303.152	0.000549944		6.65339e-07		302.012	0.00122435		2.02691e-06		302.605	0.00192008		3.91736e-06		303.155	0.0025519		6.17977e-06		303.121	0.00312269		8.84722e-06		303.489	0.00369829		1.21343e-05		303.091	0.00426632		1.59735e-05		302.921	0.00482101		2.03045e-05		302.3	0.00536361		2.50944e-05		302.575	0.00590193		3.03496e-05
2152	302.766	0.000529926		6.42629e-07		301.772	0.00118946		1.98317e-06		302.082	0.00188319		3.87226e-06		302.848	0.00252214		6.14689e-06		302.862	0.00309853		8.8161e-06		302.899	0.00367429		1.20868e-05		303.078	0.00424242		1.59105e-05		302.587	0.00479735		2.0228e-05		301.94	0.0053396		2.50027e-05		302.239	0.00587864		3.02508e-05
2154	302.399	0.000510989		6.20237e-07		301.587	0.00115538		1.93831e-06		301.746	0.00184553		3.8228e-06		302.492	0.00249096		6.10881e-06		302.839	0.00307348		8.78193e-06		302.648	0.00364928		1.20355e-05		303.015	0.00421851		1.58474e-05		302.502	0.00477325		2.01492e-05		301.52	0.00531477		2.49062e-05		301.842	0.0058544		3.01458e-05
2156	302.041	0.00049289		5.98144e-07		301.759	0.00112285		1.89343e-06		301.683	0.00180787		3.77046e-06		302.427	0.00245868		6.06613e-06		302.477	0.0030474		8.74418e-06		302.514	0.00362369		1.1982e-05		302.734	0.004194		1.57817e-05		302.202	0.00474868		2.00678e-05		301.48	0.00528954		2.48071e-05		301.585	0.00582952		3.00365e-05
2158	301.87	0.000475883		5.76575e-07		301.747	0.00109182		1.84868e-06		301.438	0.00177049		3.71584e-06		302.228	0.00242554		6.01931e-06		302.4	0.00302024		8.70255e-06		302.238	0.0035975		1.19262e-05		302.594	0.00416895		1.57136e-05		302.063	0.00472373		1.99845e-05		301.294	0.00526411		2.47065e-05		301.317	0.00580403		2.9923e-05
2160	301.791	0.000460208		5.55753e-07		301.637	0.00106206		1.80396e-06		301.435	0.00173362		3.65939e-06		302.042	0.00239187		5.96902e-06		302.02	0.00299212		8.65726e-06		302.158	0.00357082		1.18685e-05		302.483	0.00414345		1.56435e-05		302.019	0.00469847		1.98995e-05		301.104	0.0052383		2.46034e-05		300.942	0.00577792		2.98051e-05
2162	301.736	0.000445686		5.35673e-07		301.634	0.00103344		1.75928e-06		301.53	0.00169737		3.60146e-06		301.939	0.00235744		5.9146e-06		301.79	0.00296277		8.60727e-06		302.265	0.00354411		1.18104e-05		302.53	0.00411769		1.55722e-05		301.976	0.00467317		1.98142e-05		301.22	0.00521256		2.45006e-05		301.14	0.00575182		2.96869e-05
2164	301.571	0.000432294		5.1639e-07		301.53	0.00100605		1.71489e-06		301.648	0.0016622		3.54298e-06		301.925	0.00232269		5.85704e-06		301.83	0.00293279		8.5543e-06		302.194	0.00351715		1.17513e-05		302.597	0.00409205		1.55014e-05		302.148	0.00464784		1.97286e-05		301.162	0.00518687		2.43979e-05		301.129	0.00572579		2.95687e-05
2166	301.526	0.000419899		4.97895e-07		301.672	0.000980131		1.67121e-06		301.738	0.00162813		3.48409e-06		302.013	0.00228818		5.79765e-06		301.782	0.00290223		8.49839e-06		302.199	0.00348978		1.16905e-05		302.478	0.00406627		1.54298e-05		302.292	0.0046229		1.96448e-05		301.268	0.00516137		2.4296e-05		301.088	0.00569987		2.94507e-05
2168	301.563	0.000408613		4.80284e-07		301.612	0.000955633		1.62832e-06		301.694	0.00159489		3.42442e-06		302.087	0.002254		5.73656e-06		301.782	0.00287128		8.43997e-06		302.308	0.0034623		1.16288e-05		302.659	0.00404041		1.53578e-05		302.424	0.00459826		1.95622e-05		301.719	0.00513632		2.41964e-05		301.068	0.00567386		2.93319e-05
2170	301.601	0.000398421		4.63587e-07		301.702	0.000932316		1.58611e-06		301.745	0.00156255		3.3642e-06		302.199	0.0022201		5.67363e-06		301.713	0.00284002		8.37904e-06		302.525	0.00343488		1.15669e-05		302.782	0.00401478		1.52865e-05		302.54	0.00457382		1.94805e-05		301.992	0.00511215		2.41013e-05		301.084	0.00564802		2.92137e-05
2172	301.78	0.000389459		4.47897e-07		301.688	0.000910363		1.54486e-06		301.794	0.00153108		3.30352e-06		302.327	0.00218649		5.60893e-06		301.817	0.00280856		8.3159e-06		302.672	0.00340752		1.15047e-05		303.252	0.00398956		1.52167e-05		302.789	0.00454954		1.93994e-05		302.391	0.00508875		2.40102e-05		301.356	0.00562265		2.90979e-05
2174	302.07	0.000381871		4.33302e-07		301.931	0.000889861		1.50477e-06		302.03	0.00150093		3.24323e-06		302.456	0.00215354		5.54328e-06		302.109	0.00277722		8.25135e-06		302.507	0.00337971		1.14402e-05		303.428	0.00396507		1.51495e-05		303.025	0.00452593		1.93211e-05		302.759	0.00506614		2.3923e-05		301.738	0.00559806		2.89865e-05
2176	302.235	0.000375526		4.19782e-07		302.116	0.000871005		1.46609e-06		302.225	0.00147219		3.18357e-06		302.708	0.00212129		5.47674e-06		302.207	0.00274638		8.18635e-06		302.642	0.00335156		1.13737e-05		303.555	0.00394048		1.50816e-05		303.281	0.00450276		1.92446e-05		303.138	0.00504423		2.38393e-05		301.917	0.00557425		2.88792e-05
2178	302.492	0.000370149		4.07242e-07		302.63	0.00085431		1.42942e-06		302.562	0.00144501		3.12486e-06		303.213	0.00209039		5.41076e-06		302.452	0.0027159		8.12042e-06		302.861	0.0033236		1.13068e-05		303.695	0.00391593		1.50135e-05		303.697	0.00448033		1.91712e-05		303.51	0.00502324		2.37599e-05		302.034	0.00555113		2.87757e-05
2180	302.916	0.000366099		3.95825e-07		303.022	0.000839619		1.3947e-06		302.938	0.0014198		3.06779e-06		303.783	0.00206126		5.34617e-06		302.919	0.00268628		8.05472e-06		303.135	0.00329587		1.12396e-05		303.791	0.00389142		1.4945e-05		304.313	0.00445885		1.91017e-05		303.821	0.0050028		2.3683e-05		302.481	0.00552885		2.86766e-05
2182	303.217	0.000363259		3.85512e-07		303.467	0.000827085		1.36215e-06		303.33	0.00139667		3.01263e-06		304.297	0.002034		5.28315e-06		303.275	0.00265769		7.98964e-06		303.568	0.00326915		1.11743e-05		303.954	0.00386692		1.48761e-05		304.782	0.00443852		1.90368e-05		304.278	0.00498335		2.36105e-05		302.894	0.00550772		2.85837e-05
2184	303.575	0.000361474		3.76266e-07		303.7	0.000816257		1.33147e-06		303.565	0.0013752		2.95888e-06		304.724	0.00200853		5.22153e-06		303.664	0.00263018		7.92518e-06		303.743	0.00324282		1.11089e-05		304.165	0.00384273		1.48076e-05		305.111	0.00441893		1.89745e-05		304.629	0.0049649		2.35424e-05		303.312	0.00548778		2.84969e-05
2186	303.877	0.00036071		3.68079e-07		304.089	0.000807282		1.30284e-06		304.021	0.00135572		2.90711e-06		305.331	0.00198454		5.16078e-06		304.139	0.00260392		7.86165e-06		303.898	0.00321697		1.10434e-05		304.445	0.00381905		1.47402e-05		305.167	0.0043994		1.89122e-05		305.142	0.00494745		2.34787e-05		303.721	0.00546893		2.84157e-05
2188	304.21	0.000360847		3.60902e-07		304.58	0.000800014		1.27624e-06		304.667	0.00133885		2.85823e-06		305.754	0.00196267		5.1021e-06		304.47	0.00257917		7.79967e-06		304.274	0.00319175		1.09782e-05		304.956	0.00379616		1.46747e-05		305.742	0.0043806		1.88523e-05		305.942	0.00493154		2.34215e-05		304.317	0.00545148		2.83415e-05
2190	304.846	0.000362251		3.5487e-07		305.141	0.000795032		1.25216e-06		305.241	0.00132425		2.81193e-06		306.291	0.00194259		5.04497e-06		304.943	0.00255574		7.73866e-06		304.802	0.00316787		1.09153e-05		305.08	0.00377394		1.46106e-05		306.231	0.00436278		1.87957e-05		306.594	0.00491745		2.33719e-05		304.927	0.00543586		2.82761e-05
2192	305.454	0.00036519		3.50108e-07		305.673	0.000792285		1.23064e-06		305.918	0.00131263		2.76919e-06		306.924	0.00192505		4.99071e-06		305.598	0.0025343		7.68008e-06		305.525	0.00314583		1.0856e-05		305.386	0.00375222		1.45472e-05		306.662	0.00434589		1.87421e-05		307.322	0.00490535		2.33304e-05		305.771	0.00542212		2.82197e-05
2194	306.228	0.000369866		3.46716e-07		306.513	0.000792054		1.21191e-06		306.605	0.00130374		2.72977e-06		307.604	0.00191033		4.93984e-06		306.06	0.0025149		7.62404e-06		306.012	0.0031254		1.07994e-05		305.776	0.00373161		1.44862e-05		307.069	0.00432985		1.8691e-05		308.233	0.0048952		2.32964e-05		306.271	0.0054106		2.81736e-05
2196	306.957	0.000376441		3.44818e-07		307.639	0.000795212		1.19668e-06		307.249	0.00129814		2.69442e-06		308.506	0.0018986		4.89267e-06		306.953	0.00249818		7.57183e-06		306.899	0.0031072		1.0747e-05		306.214	0.00371214		1.44277e-05		307.641	0.00431508		1.86438e-05		309.051	0.00488738		2.32712e-05		306.851	0.00540076		2.81349e-05
2198	307.715	0.000384665		3.44395e-07		308.432	0.000802004		1.18524e-06		307.852	0.00129535		2.66271e-06		309.218	0.00189048		4.85024e-06		307.779	0.0024844		7.52396e-06		307.837	0.00309219		1.07011e-05		306.905	0.00369462		1.43741e-05		308.012	0.00430111		1.85987e-05		310.051	0.00488222		2.32557e-05		307.813	0.00539365		2.81082e-05
2200	308.396	0.000394412		3.4546e-07		309.261	0.000812108		1.17752e-06		308.848	0.00129601		2.63543e-06		309.992	0.00188579		4.81241e-06		308.786	0.00247472		7.48263e-06		308.674	0.00308048		1.06617e-05		307.901	0.00368017		1.43285e-05		308.507	0.0042887		1.85581e-05		310.773	0.00487954		2.32487e-05		308.715	0.00538971		2.80949e-05
2202	309.15	0.000405924		3.48149e-07		310.428	0.00082579		1.17384e-06		309.799	0.0013013		2.61396e-06		310.901	0.00188504		4.77998e-06		309.982	0.00246941		7.44831e-06		309.559	0.00307214		1.06287e-05		308.867	0.00366908		1.42914e-05		308.961	0.00427744		1.85204e-05		311.512	0.00487856		2.32474e-05		309.52	0.00538897		2.80948e-05
2204	310.129	0.000419637		3.52673e-07		311.593	0.00084407		1.17503e-06		310.72	0.00131141		2.5987e-06		312.173	0.00188986		4.7553e-06		311.084	0.00246911		7.42205e-06		310.706	0.00306793		1.06037e-05		309.683	0.00366164		1.42633e-05		309.818	0.00426902		1.8491e-05		312.31	0.00488041		2.32552e-05		310.5	0.00539167		2.81085e-05
2206	311.24	0.000436377		3.59447e-07		312.533	0.00086662		1.18115e-06		311.748	0.00132648		2.58998e-06		313.317	0.00190044		4.73886e-06		312.362	0.00247442		7.40489e-06		311.69	0.00306878		1.05885e-05		310.655	0.0036583		1.42451e-05		310.779	0.00426424		1.84721e-05		313.371	0.00488538		2.32729e-05		311.349	0.0053976		2.81346e-05
2208	312.305	0.000456111		3.68663e-07		313.702	0.000893923		1.19272e-06		312.766	0.0013467		2.5883e-06		314.766	0.00191835		4.73277e-06		313.815	0.00248697		7.39951e-06		312.829	0.00307475		1.05831e-05		311.703	0.00365939		1.42375e-05		311.584	0.00426334		1.84643e-05		314.192	0.00489422		2.33025e-05		312.531	0.00540805		2.81776e-05
2210	313.458	0.000479026		3.80563e-07		314.924	0.000926519		1.21043e-06		313.983	0.00137319		2.59503e-06		316.31	0.00194437		4.73835e-06		315.129	0.00250726		7.40674e-06		313.899	0.00308708		1.05897e-05		312.667	0.00366569		1.4242e-05		312.523	0.00426613		1.84666e-05		315.133	0.00490661		2.33427e-05		313.574	0.0054234		2.82382e-05
2212	314.556	0.000505401		3.95486e-07		316.213	0.000965044		1.23503e-06		315.41	0.00140698		2.61147e-06		317.712	0.00197927		4.75691e-06		316.778	0.00253663		7.42875e-06		315.197	0.00310626		1.06094e-05		313.755	0.00367746		1.4259e-05		313.63	0.00427454		1.84842e-05		316.059	0.00492358		2.33966e-05		315.013	0.00544511		2.83209e-05
2214	315.729	0.00053546		4.13775e-07		317.391	0.00100965		1.26712e-06		316.404	0.00144826		2.63844e-06		319.114	0.00202398		4.79007e-06		318.427	0.00257639		7.4678e-06		316.324	0.00313353		1.06444e-05		315.065	0.00369556		1.42904e-05		314.421	0.00428797		1.85153e-05		316.747	0.00494409		2.3461e-05		315.938	0.00547226		2.84221e-05
2216	317.025	0.000569977		4.36005e-07		318.616	0.00106127		1.30782e-06		317.688	0.00149756		2.67698e-06		320.267	0.00207779		4.83792e-06		320.292	0.00262945		7.52836e-06		317.695	0.00316941		1.0696e-05		316.338	0.00372187		1.43402e-05		315.359	0.00430677		1.85606e-05		317.51	0.00496843		2.35366e-05		316.943	0.00550423		2.85397e-05
2218	318.075	0.000608754		4.62546e-07		319.674	0.00111943		1.35758e-06		319.045	0.00155556		2.72848e-06		321.401	0.00214024		4.90088e-06		321.708	0.0026955		7.61108e-06		318.932	0.00321632		1.07686e-05		317.405	0.00375694		1.44095e-05		316.341	0.00433204		1.86227e-05		318.012	0.00499645		2.36233e-05		318.026	0.00554145		2.86747e-05
2220	319.109	0.000650561		4.93327e-07		320.559	0.00118286		1.41635e-06		320.512	0.00162402		2.79539e-06		322.381	0.00221085		4.97948e-06		322.912	0.00277267		7.71479e-06		320.305	0.00327381		1.08623e-05		318.636	0.00380072		1.44985e-05		317.293	0.00436429		1.8703e-05		318.309	0.00502738		2.37191e-05		318.575	0.00558359		2.8826e-05
2222	319.926	0.000695376		5.28622e-07		321.369	0.00125088		1.48432e-06		321.718	0.00170289		2.879e-06		322.964	0.00228892		5.07408e-06		323.745	0.00285745		7.8365e-06		321.328	0.00334319		1.09802e-05		319.588	0.00385329		1.46078e-05		318.375	0.00440357		1.88017e-05		318.6	0.00506015		2.38213e-05		319.174	0.00562844		2.89874e-05
2224	320.601	0.000741849		5.68128e-07		321.421	0.00132069		1.56027e-06		322.317	0.00178839		2.97757e-06		323.197	0.00237022		5.18134e-06		323.974	0.00294733		7.97422e-06		322.214	0.00342195		1.11198e-05		320.392	0.00391421		1.47372e-05		318.899	0.0044502		1.892e-05		318.685	0.005095		2.39307e-05		319.546	0.00567489		2.9156e-05
2226	320.969	0.000787894		6.11023e-07		321.147	0.00138672		1.64057e-06		322.53	0.00187522		3.08751e-06		323.114	0.002453		5.29994e-06		323.72	0.00303611		8.121e-06		322.642	0.00350757		1.12785e-05		320.868	0.00398233		1.48856e-05		319.084	0.00450074		1.90504e-05		318.626	0.00513147		2.40463e-05		319.486	0.00572207		2.93294e-05
2228	320.721	0.000830176		6.55634e-07		320.772	0.00144884		1.72426e-06		322.314	0.00195963		3.20559e-06		322.688	0.00253385		5.42643e-06		323.007	0.00311939		8.27072e-06		322.357	0.00359286		1.14465e-05		321.084	0.0040548		1.50487e-05		319.59	0.00455513		1.91935e-05		318.285	0.00516797		2.4164e-05		319.094	0.00576664		2.9498e-05
2230	320.644	0.000866953		7.00372e-07		320.046	0.00150374		1.80809e-06		321.683	0.00203813		3.32782e-06		322.023	0.0026096		5.55669e-06		322.201	0.00319535		8.41958e-06		321.702	0.00367362		1.16169e-05		321.157	0.00412922		1.52228e-05		319.646	0.00461283		1.93487e-05		318.144	0.00520449		2.42838e-05		318.541	0.00580756		2.96583e-05
2232	320.446	0.00089948		7.44898e-07		319.343	0.00155114		1.89043e-06		320.837	0.00210756		3.44971e-06		320.874	0.00267756		5.68639e-06		321.29	0.00326368		8.56552e-06		320.84	0.00374694		1.17836e-05		320.513	0.00420125		1.54002e-05		319.33	0.00467131		1.95109e-05		317.856	0.00524206		2.44086e-05		317.888	0.00584355		2.98058e-05
2234	319.78	0.000925881		7.87597e-07		318.657	0.00159226		1.97086e-06		319.809	0.00216762		3.56891e-06		319.788	0.00273572		5.81117e-06		320.179	0.00332357		8.70577e-06		319.661	0.00381184		1.19432e-05		319.611	0.00426697		1.55724e-05		318.949	0.00472864		1.96759e-05		317.244	0.00527878		2.45335e-05		317.044	0.00587511		2.99409e-05
2236	318.885	0.000943916		8.26397e-07		317.904	0.00162606		2.04742e-06		318.589	0.00221664		3.68145e-06		318.785	0.00278612		5.93168e-06		318.922	0.00337353		8.83602e-06		318.204	0.00386639		1.209e-05		318.535	0.00432524		1.57357e-05		318.241	0.00478233		1.98376e-05		316.643	0.00531325		2.46543e-05		316.417	0.00590248		3.00636e-05
2238	318.059	0.00095389		8.60286e-07		316.507	0.00165115		2.11771e-06		317.423	0.00225606		3.78674e-06		317.4	0.00282761		6.04462e-06		317.414	0.00341338		8.95365e-06		316.54	0.00390933		1.22188e-05		316.778	0.00437256		1.58802e-05		316.913	0.00482927		1.99876e-05		315.998	0.0053453		2.47705e-05		315.582	0.00592636		3.01752e-05
2240	316.954	0.000956895		8.88839e-07		315.641	0.00166828		2.18101e-06		316.085	0.00228566		3.88258e-06		316.067	0.00286049		6.14855e-06		316.031	0.00344416		9.05828e-06		315.086	0.00394254		1.23305e-05		315.639	0.00441073		1.60074e-05		315.79	0.00486896		2.01229e-05		315.089	0.00537424		2.48796e-05		314.843	0.00594666		3.02748e-05
2242	315.786	0.000952201		9.10855e-07		314.729	0.00167892		2.23769e-06		314.776	0.00230595		3.96773e-06		314.707	0.00288429		6.24085e-06		314.604	0.00346635		9.14884e-06		313.636	0.00396693		1.24249e-05		314.267	0.00444101		1.61181e-05		314.455	0.00490098		2.02404e-05		314.029	0.00539887		2.49774e-05		313.778	0.00596315		3.0361e-05
2244	314.751	0.000941602		9.26608e-07		313.684	0.0016821		2.28584e-06		313.56	0.00231864		4.04286e-06		313.444	0.00290044		6.32208e-06		313.215	0.00348144		9.22661e-06		312.17	0.00398384		1.25031e-05		312.769	0.00446306		1.62092e-05		313.143	0.00492566		2.03391e-05		313.067	0.00541855		2.50609e-05		313.065	0.00597559		3.04323e-05
2246	313.556	0.000925923		9.36205e-07		312.587	0.00167842		2.32512e-06		312.186	0.00232336		4.10616e-06		312.189	0.0029101		6.39289e-06		311.865	0.0034898		9.29102e-06		311.021	0.00399467		1.25672e-05		311.122	0.00447719		1.62794e-05		311.672	0.00494337		2.04181e-05		312.255	0.00543447		2.5133e-05		311.873	0.00598397		3.04876e-05
2248	312.436	0.00090612		9.39964e-07		311.535	0.00166851		2.35538e-06		310.986	0.00232124		4.15808e-06		310.96	0.00291344		6.45242e-06		310.578	0.00349213		9.34232e-06		309.854	0.00400009		1.26178e-05		309.81	0.0044847		1.63306e-05		310.304	0.00495436		2.04764e-05		311.162	0.00544604		2.51908e-05		310.745	0.00598828		3.05261e-05
2250	311.301	0.000882931		9.38234e-07		310.619	0.00165336		2.37711e-06		309.917	0.00231361		4.19982e-06		309.68	0.0029108		6.5002e-06		309.368	0.00348928		9.38144e-06		308.937	0.00400136		1.26575e-05		308.624	0.00448715		1.63663e-05		309.113	0.00495967		2.05158e-05		310.045	0.00545288		2.52321e-05		309.77	0.00598881		3.05481e-05
2252	310.13	0.000857086		9.31515e-07		309.777	0.00163371		2.39065e-06		309.058	0.00230149		4.23244e-06		308.618	0.00290296		6.53681e-06		308.202	0.00348195		9.40929e-06		307.92	0.00399854		1.26859e-05		307.681	0.00448568		1.63893e-05		307.988	0.00496056		2.05396e-05		309.133	0.00545543		2.52573e-05		309.014	0.00598624		3.05557e-05
2254	309.073	0.000829042		9.20193e-07		308.991	0.0016106		2.39691e-06		308.349	0.00228559		4.25667e-06		307.492	0.00289073		6.56325e-06		307.357	0.00347078		9.42691e-06		307.057	0.00399212		1.27039e-05		306.537	0.00448081		1.64008e-05		306.998	0.00495776		2.05496e-05		308.174	0.00545441		2.52683e-05		308.327	0.0059818		3.05542e-05
2256	307.936	0.000799569		9.0495e-07		307.915	0.00158355		2.39505e-06		307.481	0.00226626		4.27283e-06		306.679	0.00287503		6.581e-06		306.266	0.00345633		9.43534e-06		306.223	0.00398247		1.27119e-05		305.724	0.00447244		1.63998e-05		305.857	0.00495142		2.05458e-05		307.183	0.00544976		2.52642e-05		307.575	0.0059752		3.05418e-05
2258	307.033	0.000769417		8.86479e-07		306.897	0.00155262		2.38488e-06		306.408	0.00224275		4.27916e-06		305.89	0.00285657		6.59141e-06		305.409	0.00343897		9.4352e-06		305.633	0.00397015		1.27116e-05		304.94	0.00446185		1.63908e-05		305.19	0.00494223		2.05302e-05		305.882	0.00544145		2.52437e-05		306.748	0.005966		3.05162e-05
2260	306.248	0.000739201		8.65465e-07		305.934	0.0015187		2.36731e-06		305.628	0.00221569		4.27648e-06		305.172	0.00283513		6.59366e-06		304.59	0.00341898		9.42693e-06		304.802	0.00395544		1.27036e-05		304.227	0.00444905		1.63735e-05		303.984	0.00493035		2.05031e-05		305.156	0.00542999		2.52087e-05		305.886	0.00595442		3.0478e-05
2262	305.65	0.000709905		8.42864e-07		305.218	0.00148279		2.34356e-06		304.887	0.00218595		4.26619e-06		304.677	0.0028115		6.5895e-06		303.887	0.00339677		9.41159e-06		304.14	0.00393811		1.26868e-05		303.64	0.0044343		1.63488e-05		303.267	0.00491582		2.04641e-05		304.471	0.0054167		2.51647e-05		304.902	0.00594002		3.04243e-05
2264	304.813	0.000681087		8.18726e-07		304.508	0.00144548		2.31437e-06		304.311	0.00215373		4.24843e-06		304.04	0.00278565		6.57862e-06		303.387	0.00337273		9.39013e-06		303.409	0.00391833		1.26614e-05		302.945	0.00441764		1.63166e-05		302.544	0.00489953		2.0417e-05		303.868	0.00540159		2.51117e-05		304.351	0.00592365		3.03593e-05
2266	304.344	0.000653058		7.93505e-07		303.834	0.00140733		2.28062e-06		303.568	0.00211932		4.22365e-06		303.472	0.00275765		6.56102e-06		302.837	0.00334727		9.36385e-06		302.73	0.00389651		1.26286e-05		302.506	0.00439935		1.62781e-05		302.006	0.00488177		2.03632e-05		302.939	0.00538422		2.50469e-05		303.802	0.00590596		3.02862e-05
2268	303.758	0.000626416		7.67856e-07		303.344	0.00136867		2.24283e-06		302.979	0.00208287		4.19195e-06		303.073	0.00272787		6.53754e-06		302.253	0.00332023		9.33211e-06		302.396	0.00387326		1.25907e-05		302.141	0.00437966		1.62341e-05		301.47	0.00486279		2.03036e-05		302.368	0.00536517		2.49731e-05		303.382	0.00588719		3.02065e-05
2270	303.314	0.000600746		7.41781e-07		302.996	0.00133002		2.20189e-06		302.533	0.00204504		4.15455e-06		303.012	0.00269667		6.50891e-06		301.876	0.00329179		9.29536e-06		301.998	0.00384871		1.2548e-05		301.835	0.004359		1.61865e-05		301.247	0.00484292		2.02402e-05		301.938	0.00534497		2.48932e-05		302.886	0.00586723		3.01194e-05
2272	303.001	0.000576576		7.1581e-07		302.419	0.00129165		2.15835e-06		302.335	0.0020063		4.11231e-06		302.86	0.00266472		6.47682e-06		301.6	0.00326247		9.25524e-06		301.978	0.00382342		1.25027e-05		301.475	0.00433715		1.61342e-05		301.062	0.00482255		2.01746e-05		301.614	0.0053241		2.48094e-05		302.429	0.00584621		3.00255e-05
2274	302.743	0.00055401		6.90217e-07		302.352	0.00125385		2.11276e-06		301.975	0.00196702		4.06602e-06		302.427	0.00263134		6.43937e-06		301.056	0.00323194		9.21059e-06		301.535	0.00379711		1.24536e-05		301.355	0.0043145		1.60788e-05		300.91	0.00480167		2.01072e-05		301.407	0.0053026		2.47223e-05		302.206	0.00582422		2.99254e-05
2276	302.534	0.000532926		6.65103e-07		302.189	0.00121744		2.06639e-06		301.801	0.00192747		4.01616e-06		302.247	0.00259674		6.39686e-06		300.755	0.00320033		9.16171e-06		301.312	0.00376975		1.24006e-05		301.412	0.0042914		1.60222e-05		300.665	0.00478017		2.00372e-05		301.216	0.00528076		2.46334e-05		301.89	0.00580195		2.9823e-05
2278	302.235	0.000513197		6.40558e-07		301.698	0.00118166		2.01851e-06		301.629	0.0018878		3.96303e-06		302.058	0.00256138		6.35036e-06		300.681	0.00316807		9.11001e-06		301.127	0.00374151		1.23442e-05		301.128	0.00426766		1.59632e-05		300.55	0.00475817		1.99652e-05		301.129	0.00525873		2.45437e-05		301.665	0.00577913		2.9717e-05
2280	302.186	0.00049491		6.16746e-07		301.366	0.00114647		1.96922e-06		301.473	0.00184824		3.90715e-06		301.821	0.00252521		6.29964e-06		300.794	0.00313552		9.05667e-06		301.003	0.0037126		1.22852e-05		300.861	0.00424295		1.59005e-05		300.588	0.00473603		1.98932e-05		300.872	0.00523635		2.44523e-05		301.292	0.00575569		2.96067e-05
2282	302.19	0.000478187		5.93852e-07		301.3	0.00111262		1.91967e-06		301.419	0.00180893		3.84882e-06		301.706	0.00248831		6.24481e-06		300.639	0.00310242		9.00066e-06		300.845	0.00368306		1.22236e-05		300.919	0.0042176		1.58354e-05		300.564	0.00471349		1.98199e-05		301.035	0.00521385		2.43604e-05		300.939	0.00573143		2.9491e-05
2284	302.159	0.000462982		5.71949e-07		300.943	0.0010799		1.8698e-06		301.353	0.00176998		3.78837e-06		301.581	0.00245082		6.18607e-06		300.745	0.00306905		8.94284e-06		300.886	0.00365307		1.21602e-05		300.967	0.00419196		1.57694e-05		300.511	0.00469057		1.97453e-05		301.003	0.00519146		2.42696e-05		300.909	0.00570698		2.93739e-05
2286	302.105	0.000449128		5.51029e-07		300.911	0.00104855		1.82007e-06		301.161	0.00173155		3.72613e-06		301.565	0.00241317		6.12452e-06		301.024	0.00303576		8.88424e-06		300.952	0.00362296		1.2096e-05		301.178	0.00416621		1.57033e-05		300.298	0.00466727		1.96694e-05		300.9	0.0051689		2.41782e-05		300.863	0.00568296		2.92592e-05
2288	302.176	0.00043655		5.31115e-07		301.07	0.00101892		1.77109e-06		301.197	0.00169373		3.66236e-06		301.667	0.00237586		6.06134e-06		301.038	0.00300229		8.82391e-06		301.126	0.00359263		1.20307e-05		301.173	0.00414012		1.56361e-05		300.408	0.00464364		1.95926e-05		300.903	0.00514611		2.40859e-05		301.018	0.00565913		2.91456e-05
2290	302.145	0.00042514		5.12207e-07		301.277	0.000991467		1.72357e-06		301.211	0.00165675		3.59752e-06		301.543	0.00233837		5.99519e-06		301.051	0.00296859		8.76141e-06		301.568	0.00356277		1.19669e-05		301.257	0.00411371		1.55677e-05		300.721	0.00462005		1.95165e-05		300.844	0.00512319		2.39934e-05		301.072	0.00563548		2.9033e-05
2292	302.229	0.000414805		4.94288e-07		301.223	0.000965631		1.67706e-06		301.41	0.00162092		3.53227e-06		301.569	0.00230083		5.9263e-06		301.27	0.00293454		8.69627e-06		301.541	0.00353306		1.19031e-05		301.502	0.00408749		1.55003e-05		300.957	0.00459684		1.9443e-05		301.061	0.00510041		2.39022e-05		301.115	0.00561215		2.89224e-05
2294	302.347	0.000405697		4.77459e-07		301.221	0.000941137		1.63141e-06		301.492	0.00158639		3.46703e-06		301.718	0.00226368		5.85569e-06		301.426	0.00290077		8.63037e-06		301.851	0.0035032		1.1838e-05		301.597	0.00406127		1.54328e-05		301.131	0.00457374		1.93706e-05		301.467	0.00507817		2.38145e-05		301.366	0.0055892		2.88141e-05
2296	302.415	0.000397612		4.61658e-07		301.474	0.000918391		1.58717e-06		301.676	0.00155318		3.40195e-06		301.833	0.0022273		5.78431e-06		301.539	0.00286691		8.56244e-06		301.94	0.00347329		1.1772e-05		301.988	0.00403518		1.53659e-05		301.348	0.00455077		1.92992e-05		301.657	0.00505648		2.37302e-05		301.777	0.00556699		2.87104e-05
2298	302.608	0.000390565		4.46898e-07		301.779	0.000897728		1.5448e-06		301.937	0.00152147		3.33743e-06		302.114	0.00219154		5.71174e-06		301.82	0.00283332		8.49332e-06		302.202	0.00344357		1.17058e-05		302.151	0.00400936		1.53e-05		301.562	0.00452804		1.92294e-05		301.951	0.0050354		2.36497e-05		302.15	0.00554559		2.86115e-05
2300	302.947	0.000384836		4.33305e-07		301.631	0.000878585		1.50388e-06		301.962	0.00149136		3.27376e-06		302.215	0.00215675		5.63877e-06		301.996	0.0028001		8.42328e-06		302.522	0.00341409		1.16394e-05		302.568	0.00398389		1.52352e-05		301.822	0.00450551		1.91608e-05		302.415	0.00501501		2.35732e-05		302.59	0.00552507		2.85179e-05
2302	303.027	0.000380046		4.20738e-07		301.767	0.000860572		1.46412e-06		302.32	0.00146255		3.2106e-06		302.338	0.00212266		5.56485e-06		302.338	0.00276741		8.35262e-06		302.555	0.00338474		1.15722e-05		302.96	0.00395902		1.51725e-05		302.061	0.00448317		1.90932e-05		302.795	0.00499532		2.35008e-05		303.095	0.00550568		2.84309e-05
2304	303.338	0.000376143		4.09178e-07		302.205	0.000844419		1.42627e-06		302.517	0.00143568		3.14909e-06		302.63	0.00208969		5.49089e-06		302.769	0.00273555		8.28206e-06		302.967	0.00335553		1.15041e-05		303.447	0.00393493		1.51124e-05		302.497	0.00446138		1.90282e-05		303.147	0.00497599		2.34306e-05		303.485	0.00548744		2.83504e-05
2306	303.656	0.000373606		3.98815e-07		302.546	0.000830303		1.39059e-06		302.743	0.00141015		3.0884e-06		303.029	0.00205804		5.41739e-06		302.955	0.00270436		8.21108e-06		303.247	0.00332705		1.1437e-05		303.874	0.0039113		1.50534e-05		303.089	0.00444057		1.89677e-05		303.595	0.00495765		2.33655e-05		303.918	0.00546996		2.82743e-05
2308	304.056	0.00037208		3.89536e-07		302.99	0.000818171		1.3571e-06		303.184	0.00138652		3.02947e-06		303.431	0.00202812		5.34519e-06		303.423	0.00267395		8.13977e-06		303.605	0.00329893		1.13695e-05		304.327	0.00388836		1.49962e-05		303.555	0.00442081		1.89115e-05		303.939	0.00494001		2.3304e-05		304.628	0.00545398		2.82062e-05
2310	304.533	0.000371784		3.81421e-07		303.454	0.000808205		1.32603e-06		303.453	0.0013649		2.97257e-06		303.92	0.00199992		5.27436e-06		303.66	0.00264446		8.06843e-06		303.96	0.00327164		1.13029e-05		304.846	0.00386636		1.49415e-05		304.014	0.00440185		1.88587e-05		304.304	0.00492301		2.32457e-05		305.209	0.00543937		2.81454e-05
2312	305.18	0.000373121		3.74633e-07		303.983	0.00080029		1.29733e-06		303.988	0.0013455		2.91807e-06		304.33	0.00197359		5.20517e-06		303.884	0.0026158		7.99677e-06		304.32	0.00324504		1.12366e-05		305.347	0.00384506		1.48883e-05		304.793	0.00438434		1.88115e-05		304.885	0.00490721		2.31931e-05		305.558	0.00542589		2.80906e-05
2314	305.631	0.000375793		3.69121e-07		304.506	0.000794716		1.27129e-06		304.399	0.00132848		2.86631e-06		304.756	0.00194899		5.13744e-06		304.276	0.00258818		7.92525e-06		304.62	0.00321927		1.11709e-05		305.911	0.0038247		1.48372e-05		305.616	0.00436867		1.87713e-05		305.562	0.00489278		2.31467e-05		306.044	0.00541342		2.80407e-05
2316	306.192	0.000379688		3.64855e-07		305.009	0.000791404		1.24794e-06		304.891	0.00131372		2.81722e-06		305.378	0.00192678		5.07243e-06		304.679	0.00256196		7.85474e-06		304.99	0.00319419		1.11052e-05		306.601	0.00380584		1.47898e-05		306.373	0.00435463		1.87368e-05		306.372	0.00488043		2.31094e-05		306.607	0.00540238		2.79979e-05
2318	306.826	0.000385075		3.61938e-07		305.806	0.000790533		1.22747e-06		305.316	0.00130149		2.77127e-06		305.698	0.00190682		5.00994e-06		305.157	0.00253751		7.78607e-06		305.447	0.00317019		1.10406e-05		307.24	0.00378832		1.47453e-05		307.527	0.00434315		1.87113e-05		307.284	0.0048707		2.30829e-05		307.287	0.00539321		2.79639e-05
2320	307.55	0.000392023		3.60449e-07		306.577	0.000792629		1.21032e-06		305.728	0.00129159		2.72832e-06		306.34	0.00188884		4.94959e-06		305.606	0.0025147		7.71894e-06		305.867	0.00314758		1.09779e-05		307.679	0.00377224		1.4704e-05		308.414	0.00433434		1.86944e-05		308.198	0.00486369		2.30673e-05		308.149	0.00538631		2.79401e-05
2322	308.326	0.000400746		3.60511e-07		307.372	0.000797743		1.19663e-06		306.281	0.00128441		2.68891e-06		306.79	0.00187349		4.89257e-06		305.893	0.00249347		7.65318e-06		306.376	0.00312624		1.09164e-05		308.409	0.00375731		1.46647e-05		309.48	0.00432831		1.86863e-05		309.149	0.00485953		2.30627e-05		308.793	0.005382		2.79276e-05
2324	309.234	0.000411684		3.62344e-07		308.15	0.000805485		1.18624e-06		307.11	0.00128071		2.65403e-06		307.359	0.00186054		4.8386e-06		306.428	0.00247423		7.58972e-06		306.697	0.00310637		1.08568e-05		308.913	0.00374388		1.46282e-05		310.297	0.00432509		1.86866e-05		309.984	0.00485866		2.30703e-05		309.321	0.0053799		2.79247e-05
2326	310.171	0.000425063		3.66131e-07		309.201	0.000816871		1.1799e-06		308.012	0.00128053		2.62384e-06		308.02	0.00185039		4.78839e-06		307.129	0.00245753		7.52976e-06		306.891	0.0030873		1.07972e-05		309.555	0.0037319		1.45943e-05		311.227	0.00432408		1.86931e-05		311.082	0.00486109		2.30895e-05		310.382	0.00538101		2.7935e-05
2328	311.154	0.000441148		3.7208e-07		310.573	0.000833616		1.17889e-06		309.081	0.00128537		2.60005e-06		308.797	0.00184404		4.74353e-06		307.928	0.0024439		7.4744e-06		307.245	0.00306938		1.07383e-05		310.163	0.00372211		1.45649e-05		312.244	0.0043264		1.87087e-05		312.07	0.00486758		2.31228e-05		311.5	0.0053866		2.79631e-05
2330	312.168	0.000459688		3.80276e-07		311.634	0.000855095		1.18312e-06		309.822	0.00129485		2.58244e-06		309.729	0.00184194		4.70476e-06		308.733	0.0024337		7.42433e-06		307.934	0.00305388		1.06834e-05		310.833	0.00371387		1.45381e-05		313.254	0.00433192		1.87327e-05		313.153	0.00487841		2.31704e-05		312.732	0.00539721		2.80103e-05
2332	313.259	0.000481585		3.91199e-07		312.76	0.00088145		1.19295e-06		310.842	0.00130907		2.57131e-06		310.757	0.00184471		4.6731e-06		309.495	0.00242737		7.38036e-06		308.61	0.00304133		1.06336e-05		311.523	0.00370778		1.45152e-05		314.308	0.00434107		1.8766e-05		314.343	0.00489412		2.32335e-05		314.053	0.00541402		2.80804e-05
2334	314.158	0.000506461		4.0495e-07		314.119	0.000913025		1.20892e-06		312.088	0.00132918		2.56808e-06		311.777	0.00185346		4.65024e-06		310.462	0.00242544		7.34347e-06		309.373	0.00303192		1.05893e-05		312.074	0.00370388		1.44964e-05		315.453	0.00435478		1.88108e-05		315.933	0.00491649		2.3317e-05		315.599	0.00543795		2.81754e-05
2336	315.341	0.000534098		4.21637e-07		315.509	0.000951199		1.23227e-06		313.17	0.00135542		2.57336e-06		312.785	0.00186759		4.63567e-06		311.473	0.00242851		7.31485e-06		310.292	0.00302641		1.05522e-05		312.742	0.00370217		1.44815e-05		316.431	0.00437213		1.88645e-05		317.328	0.00494682		2.34238e-05		317.149	0.00547049		2.82993e-05
2338	316.259	0.000565352		4.41805e-07		316.857	0.00099612		1.26366e-06		314.458	0.00138908		2.58872e-06		313.969	0.00188841		4.63128e-06		312.461	0.00243695		7.29523e-06		311.142	0.00302543		1.05236e-05		313.667	0.00370378		1.44732e-05		317.527	0.00439426		1.89294e-05		318.609	0.00498411		2.35507e-05		318.461	0.00551176		2.84518e-05
2340	317.294	0.000599508		4.65466e-07		318.034	0.00104748		1.30354e-06		315.883	0.00143138		2.61586e-06		315.316	0.00191717		4.63904e-06		313.572	0.00245173		7.28634e-06		312.017	0.00302931		1.05042e-05		314.309	0.00370914		1.44724e-05		318.653	0.00442142		1.90062e-05		320.108	0.00502932		2.36996e-05		320.028	0.00556179		2.86322e-05
2342	318.091	0.000636603		4.92881e-07		319.166	0.00110564		1.35274e-06		317.163	0.00148256		2.65577e-06		316.605	0.00195488		4.66069e-06		314.665	0.00247402		7.29027e-06		313.257	0.00303898		1.04959e-05		315.156	0.00371846		1.44798e-05		319.424	0.00445326		1.90941e-05		321.142	0.0050827		2.3871e-05		321.351	0.00562223		2.88448e-05
2344	319.044	0.000675835		5.23951e-07		319.929	0.00116771		1.41028e-06		318.32	0.00154184		2.70879e-06		318.041	0.00200207		4.69759e-06		315.873	0.00250399		7.30767e-06		314.324	0.00305561		1.0501e-05		315.869	0.00373269		1.44976e-05		320.166	0.00448872		1.91907e-05		321.909	0.00514103		2.40573e-05		322.746	0.0056936		2.90906e-05
2346	319.757	0.000717374		5.58897e-07		320.654	0.00123499		1.47731e-06		319.489	0.00160936		2.7759e-06		319.199	0.00205955		4.75159e-06		317.258	0.0025436		7.34196e-06		315.354	0.00307917		1.05199e-05		316.634	0.00375115		1.45242e-05		320.268	0.00452568		1.92915e-05		322.357	0.00520232		2.42541e-05		323.077	0.00577015		2.93557e-05
2348	320.358	0.000759945		5.97369e-07		321.076	0.0013037		1.55204e-06		320.226	0.00168374		2.857e-06		320.077	0.00212481		4.82116e-06		318.3	0.00259192		7.39269e-06		316.27	0.0031099		1.0553e-05		317.43	0.00377549		1.45635e-05		320.541	0.0045624		1.93929e-05		322.653	0.00526421		2.44559e-05		323.616	0.00585006		2.96357e-05
2350	320.754	0.000802981		6.39095e-07		321.208	0.0013722		1.63333e-06		320.729	0.00176257		2.95093e-06		320.708	0.00219738		4.90686e-06		319.378	0.00264964		7.46171e-06		316.986	0.00314756		1.06006e-05		318.223	0.00380528		1.46148e-05		320.364	0.00459813		1.94931e-05		322.609	0.00532408		2.46566e-05		323.317	0.00592857		2.99192e-05
2352	320.856	0.000843491		6.82674e-07		320.943	0.00143757		1.71896e-06		320.837	0.00184272		3.05548e-06		321.087	0.00227413		5.00641e-06		320.141	0.00271604		7.54927e-06		317.779	0.00319265		1.06643e-05		318.628	0.00384043		1.46785e-05		320.382	0.00463298		1.95923e-05		321.871	0.00537911		2.48491e-05		322.82	0.00600187		3.0196e-05
2354	320.588	0.00087993		7.26893e-07		320.817	0.00149879		1.80742e-06		320.298	0.00191966		3.16652e-06		321.155	0.0023529		5.11806e-06		320.753	0.0027876		7.65188e-06		318.361	0.00324351		1.07419e-05		319.071	0.0038788		1.47508e-05		320.183	0.0046673		1.9691e-05		321.414	0.00542744		2.50276e-05		321.973	0.00606688		3.04566e-05
2356	320.186	0.000910406		7.70113e-07		320.202	0.00155407		1.89657e-06		319.66	0.00199021		3.28016e-06		320.641	0.00242949		5.23739e-06		320.837	0.00286179		7.76707e-06		318.535	0.00329926		1.08331e-05		319.128	0.00392099		1.48334e-05		319.689	0.00469954		1.97858e-05		320.512	0.00546894		2.51906e-05		320.953	0.00612232		3.06955e-05
2358	319.757	0.000934731		8.11254e-07		319.406	0.0016016		1.98372e-06		318.921	0.00205373		3.39428e-06		319.982	0.00250012		5.3593e-06		320.73	0.00293763		7.89403e-06		318.704	0.00335788		1.09352e-05		319.226	0.00396491		1.49229e-05		319.204	0.00472921		1.98752e-05		319.801	0.00550327		2.53356e-05		319.435	0.00616704		3.09064e-05
2360	318.96	0.000952052		8.48943e-07		318.512	0.00164076		2.06696e-06		318.105	0.00210999		3.50713e-06		319.123	0.00256433		5.48186e-06		320.129	0.00300883		8.02405e-06		318.593	0.00341763		1.10459e-05		319.416	0.00401152		1.50215e-05		318.736	0.00475687		1.99601e-05		318.683	0.00553033		2.54607e-05		317.704	0.00619887		3.10795e-05
2362	318.065	0.000961333		8.81646e-07		317.501	0.00167083		2.14417e-06		317.315	0.00215824		3.61629e-06		318.134	0.00262072		5.60175e-06		319.177	0.00307309		8.15273e-06		318.434	0.00347676		1.11626e-05		318.845	0.00405816		1.51245e-05		318.239	0.00478321		2.00421e-05		317.899	0.00555143		2.55681e-05		316.22	0.00621999		3.12176e-05
2364	317.032	0.000963621		9.08951e-07		316.386	0.00169202		2.21401e-06		316.469	0.00219973		3.72168e-06		316.761	0.00266847		5.71599e-06		318.058	0.00312966		8.27723e-06		317.986	0.00353426		1.12836e-05		318.388	0.00410235		1.52268e-05		317.673	0.00480798		2.01207e-05		317.018	0.0055673		2.56588e-05		314.945	0.00623327		3.13275e-05
2366	316.005	0.000959185		9.30257e-07		315.361	0.0017048		2.27554e-06		315.475	0.00223383		3.82119e-06		315.285	0.00270634		5.82066e-06		316.83	0.00317645		8.3923e-06		317.453	0.00358801		1.14047e-05		317.604	0.00414247		1.53248e-05		316.819	0.00482986		2.01925e-05		316.198	0.00557836		2.57329e-05		313.68	0.00623995		3.14116e-05
2368	314.889	0.000949309		9.45709e-07		314.254	0.00170984		2.32827e-06		314.392	0.00225914		3.91154e-06		313.819	0.00273565		5.91556e-06		315.297	0.00321404		8.4966e-06		316.516	0.00363606		1.15213e-05		316.582	0.00417818		1.54169e-05		315.868	0.00484771		2.02539e-05		315.136	0.0055852		2.57915e-05		312.843	0.00624176		3.14748e-05
2370	313.566	0.000933292		9.54478e-07		313.038	0.00170676		2.37067e-06		313.298	0.00227643		3.99222e-06		312.68	0.00275764		6.00103e-06		314.097	0.00324296		8.58889e-06		315.243	0.00367633		1.16279e-05		315.558	0.00420884		1.55008e-05		314.997	0.00486189		2.03053e-05		313.895	0.00558699		2.58311e-05		311.926	0.00623987		3.15208e-05
2372	312.408	0.000912674		9.57084e-07		311.751	0.00169646		2.40273e-06		311.906	0.00228588		4.06207e-06		311.514	0.00277344		6.07769e-06		312.793	0.00326456		8.66995e-06		313.95	0.00370818		1.17213e-05		314.58	0.00423433		1.55755e-05		314.003	0.0048719		2.03449e-05		312.841	0.00558402		2.58516e-05		310.905	0.00623413		3.15485e-05
2374	311.307	0.000888758		9.54222e-07		310.579	0.00167959		2.42431e-06		310.521	0.00228692		4.11884e-06		310.645	0.00278405		6.14638e-06		311.639	0.00327995		8.74056e-06		312.784	0.00373312		1.18028e-05		313.595	0.00425504		1.56408e-05		312.901	0.00487829		2.03735e-05		312	0.00557811		2.58587e-05		309.703	0.00622418		3.15554e-05
2376	310.196	0.000862309		9.46419e-07		309.549	0.00165772		2.43667e-06		309.302	0.00228122		4.16388e-06		309.425	0.00278937		6.20607e-06		310.343	0.00328932		8.79979e-06		311.574	0.0037511		1.18708e-05		312.447	0.00427075		1.56953e-05		311.851	0.00488144		2.03919e-05		311.257	0.00556963		2.58535e-05		308.813	0.0062108		3.1544e-05
2378	309.184	0.000834024		9.34242e-07		308.507	0.00163146		2.44013e-06		308.289	0.00226951		4.19743e-06		308.388	0.002789		6.25499e-06		309.1	0.00329316		8.84765e-06		310.374	0.00376302		1.19261e-05		311.039	0.00428053		1.57351e-05		310.85	0.00488109		2.03988e-05		310.126	0.00555826		2.58344e-05		307.79	0.00619416		3.15143e-05
2380	308.189	0.000804631		9.18385e-07		307.365	0.00160128		2.43497e-06		307.266	0.00225288		4.22059e-06		307.317	0.00278367		6.29374e-06		307.974	0.00329181		8.88383e-06		309.074	0.00376894		1.19673e-05		309.791	0.00428497		1.57608e-05		309.766	0.00487682		2.03921e-05		309.474	0.00554459		2.58036e-05		306.899	0.00617505		3.14696e-05
2382	307.149	0.000774428		8.99285e-07		306.381	0.00156749		2.42135e-06		306.283	0.00223161		4.23332e-06		306.562	0.00277439		6.32388e-06		306.905	0.00328631		8.91015e-06		307.97	0.0037701		1.19968e-05		308.803	0.00428496		1.57738e-05		308.592	0.00486917		2.03731e-05		308.571	0.00552867		2.5761e-05		306.294	0.00615416		3.14129e-05
2384	306.17	0.000743988		8.7758e-07		305.657	0.00153159		2.40115e-06		305.556	0.00220639		4.23637e-06		305.862	0.00276153		6.34571e-06		306.023	0.00327748		8.9282e-06		306.835	0.0037665		1.20134e-05		307.778	0.0042815		1.57765e-05		307.71	0.00485846		2.03422e-05		307.433	0.00550989		2.57036e-05		305.787	0.00613193		3.13465e-05
[truncated: 594 more rows]
[truncated: 35 more columns]

## Sheet: Sheet2
	Case A
	pC	pc(spH1t-0)	dimer	dimer(spH1t-0)
1	0.000597606	0.000535418	6.04417e-07	5.6985e-07
[truncated: 11 more rows]

## Sheet: Sheet3
T1		T2		T3		T4		T5		T6		T7		T8		T9		T10		T11		T12
[truncated: 15,001 more rows]

[truncated: 2 more sheets: Sheet4, Sheet5]
