# Supplementary material for: Toy trains, loaded dice and the origin of life: dimerization on mineral surfaces under periodic drive with Gaussian inputs
Source: R Soc Open Sci. 2017 Nov 8;4(11):170141. doi: 10.1098/rsos.170141 (PMC5717622; doi:10.1098/rsos.170141)
Supplement: Figures 3 and 4 data [file rsos170141supp2.xlsx]

## Sheet: Sheet1
	T1				PC1		DIMER 1		T2				PC2		DIMER 2		T3				PC3		DIMER 3		T4				PC4		DIMER 4		T5				PC5		DIMER 5		T6				PC6		DIMER 6		T7
0	302.289	308.874	0.817884	3.59654e-08	0.000308066	0.000532719	3.48536e-07	5.65434e-07	301.495	309.09	0.847066	3.39498e-08	0.000715019	0.00107518	1.29537e-06	1.68325e-06	301.472	310.181	0.863467	3.39706e-08	0.00127707	0.00168012	3.04815e-06	3.47926e-06	303.682	311.982	0.812964	3.92152e-08	0.00197291	0.00236955	5.67731e-06	6.12182e-06	306.069	311.782	0.754813	4.58278e-08	0.00271142	0.00302975	9.04578e-06	9.41145e-06	306.207	309.499	0.716037	4.62088e-08	0.00338105	0.00356469	1.27656e-05	1.29423e-05	303.478
2	302.89		0.810441	3.75369e-08	0.000307384		3.38981e-07		302.073		0.838654	3.53547e-08	0.000703398		1.25801e-06		301.87		0.853201	3.49737e-08	0.00125059		2.97423e-06		303.981		0.807569	3.99821e-08	0.00193749		5.57908e-06		306.568		0.746414	4.72132e-08	0.00267719		8.95013e-06		306.744		0.706063	4.77438e-08	0.00335355		1.26927e-05		304.214
4	303.5		0.800839	3.90041e-08	0.000307987		3.30766e-07		302.594		0.829086	3.65168e-08	0.00069403		1.2236e-06		302.274		0.848096	3.59709e-08	0.0012262		2.90301e-06		304.449		0.80247	4.11416e-08	0.00190377		5.48242e-06		307.136		0.738285	4.88524e-08	0.00264438		8.85581e-06		307.622		0.69304	5.03524e-08	0.0033272		1.26217e-05		304.996
6	304.044		0.78971	4.04539e-08	0.000309817		3.23878e-07		303.345		0.81872	3.83231e-08	0.000686854		1.1921e-06		302.746		0.840244	3.70744e-08	0.00120395		2.83468e-06		305.014		0.796511	4.26761e-08	0.00187228		5.38858e-06		307.854		0.72712	5.11675e-08	0.00261354		8.76417e-06		308.308		0.679747	5.25909e-08	0.00330257		1.25542e-05		305.843
8	304.748		0.779314	4.2172e-08	0.000312944		3.18354e-07		304.143		0.805668	4.03256e-08	0.000682483		1.1641e-06		303.593		0.83178	3.91684e-08	0.00118475		2.7707e-06		305.42		0.788026	4.39436e-08	0.00184291		5.29738e-06		308.223		0.716087	5.23629e-08	0.00258424		8.67397e-06		309.337		0.665304	5.60004e-08	0.00328015		1.24916e-05		306.587
10	305.486		0.768249	4.4264e-08	0.000317565		3.14287e-07		304.892		0.794072	4.23181e-08	0.000680515		1.13931e-06		304.41		0.820588	4.1267e-08	0.0011689		2.71153e-06		306.058		0.778156	4.57861e-08	0.00181593		5.20934e-06		309.005		0.705213	5.50399e-08	0.00255677		8.58587e-06		310.188		0.64805	5.89401e-08	0.00325975		1.24328e-05		307.539
12	306.43		0.753752	4.70368e-08	0.000323793		3.11749e-07		305.985		0.778267	4.53964e-08	0.000681406		1.11814e-06		305.325		0.804418	4.38298e-08	0.00115647		2.65735e-06		306.849		0.767617	4.81011e-08	0.00179202		5.12591e-06		309.886		0.69297	5.82677e-08	0.002532		8.50197e-06		311.204		0.630212	6.28953e-08	0.00324233		1.23804e-05		308.465
14	307.34		0.737073	4.98133e-08	0.00033206		3.10958e-07		306.708		0.760134	4.76427e-08	0.000685244		1.10072e-06		306.204		0.789646	4.63891e-08	0.00114761		2.6084e-06		307.7		0.753157	5.06717e-08	0.00177161		5.04791e-06		310.849		0.675931	6.19574e-08	0.00251039		8.42325e-06		312.388		0.610063	6.77555e-08	0.0032281		1.23348e-05		309.315
16	308.273		0.719276	5.27866e-08	0.000341997		3.11855e-07		307.837		0.742017	5.13147e-08	0.000691996		1.08712e-06		307.25		0.770631	4.92966e-08	0.00114265		2.5652e-06		308.932		0.73878	5.48972e-08	0.00175542		4.97666e-06		311.821		0.657359	6.56221e-08	0.0024927		8.35138e-06		313.526		0.589364	7.25887e-08	0.00321793		1.22979e-05		310.208
18	309.428		0.699505	5.67216e-08	0.00035424		3.14756e-07		308.804		0.72146	5.4557e-08	0.000702211		1.07785e-06		308.426		0.750646	5.31466e-08	0.00114182		2.52811e-06		310.085		0.719125	5.89258e-08	0.00174404		4.91324e-06		313.266		0.637808	7.17595e-08	0.00247977		8.28802e-06		314.909		0.565871	7.90197e-08	0.00321243		1.22711e-05		311.077
20	310.469		0.677444	6.05142e-08	0.000368851		3.19825e-07		310.104		0.699334	5.93772e-08	0.000716223		1.07329e-06		310.079		0.724436	5.88703e-08	0.00114657		2.49895e-06		311.486		0.694478	6.4213e-08	0.00173814		4.85875e-06		314.682		0.613011	7.83317e-08	0.00247302		8.23606e-06		316.291		0.540113	8.60854e-08	0.00321268		1.22567e-05		312.201
22	311.601		0.655102	6.49931e-08	0.000385959		3.27251e-07		311.308		0.676005	6.37916e-08	0.000734708		1.07415e-06		311.227		0.698971	6.30018e-08	0.00115694		2.47796e-06		313.391		0.6637	7.21237e-08	0.00173986		4.81657e-06		316.198		0.58594	8.56441e-08	0.00247312		8.19665e-06		317.435		0.511485	9.20743e-08	0.00321892		1.22551e-05		313.034
24	313.102		0.629264	7.12758e-08	0.000406727		3.37659e-07		312.58		0.650993	6.90418e-08	0.000757634		1.08067e-06		312.961		0.671647	7.02668e-08	0.0011739		2.46637e-06		315.377		0.627349	8.11096e-08	0.00175048		4.78867e-06		317.843		0.555054	9.45467e-08	0.00248147		8.17238e-06		318.666		0.486845	9.91786e-08	0.00323091		1.22653e-05		313.791
26	314.668		0.599291	7.8387e-08	0.00043162		3.51544e-07		314.33		0.622639	7.66101e-08	0.00078672		1.09433e-06		314.89		0.638393	7.91099e-08	0.00119854		2.46567e-06		317.504		0.589387	9.21381e-08	0.00177167		4.77752e-06		319.923		0.518062	1.06727e-07	0.00250105		8.16857e-06		319.75		0.460258	1.05634e-07	0.00325006		1.22908e-05		314.682
28	316.163		0.570929	8.58969e-08	0.000461264		3.69564e-07		315.757		0.59147	8.33721e-08	0.000822634		1.11613e-06		316.908		0.600706	8.93975e-08	0.00123306		2.47851e-06		319.821		0.548465	1.05627e-07	0.00180549		4.78619e-06		322.157		0.479493	1.21203e-07	0.00253384		8.18878e-06		321.038		0.434754	1.13832e-07	0.00327666		1.2332e-05		315.546
30	317.71		0.538224	9.43628e-08	0.000495783		3.92254e-07		317.401		0.559745	9.18432e-08	0.00086579		1.14702e-06		319.262		0.559777	1.0267e-07	0.00127946		2.50756e-06		322.738		0.499883	1.25381e-07	0.00185621		4.82059e-06		324.449		0.43721	1.38233e-07	0.00258426		8.24052e-06		322.208		0.408617	1.2201e-07	0.00331247		1.2393e-05		316.303
32	319.433		0.50521	1.04442e-07	0.00053586		4.20439e-07		319.174		0.527072	1.01993e-07	0.000917196		1.18848e-06		321.632		0.515169	1.1793e-07	0.00134025		2.5563e-06		325.501		0.447079	1.4698e-07	0.00192798		4.8869e-06		326.678		0.394685	1.56713e-07	0.00265375		8.327e-06		323.234		0.382653	1.29447e-07	0.00335827		1.24759e-05		316.611
34	320.921		0.473501	1.13701e-07	0.000582221		4.55133e-07		320.567		0.493066	1.1075e-07	0.00097741		1.242e-06		323.941		0.46988	1.34536e-07	0.00141652		2.62741e-06		328.49		0.393786	1.73661e-07	0.00202444		4.99133e-06		328.482		0.354465	1.73338e-07	0.00274222		8.45008e-06		323.914		0.359711	1.34466e-07	0.00341355		1.25803e-05		317.095
36	322.468		0.441149	1.2407e-07	0.000634494		4.97004e-07		321.771		0.462136	1.18892e-07	0.00104541		1.30807e-06		326.538		0.424529	1.5542e-07	0.00151124		2.72567e-06		330.73		0.344989	1.96382e-07	0.00214671		5.13876e-06		329.749		0.319958	1.85915e-07	0.00284868		8.61094e-06		324.082		0.342171	1.35543e-07	0.00347588		1.27027e-05		317.039
38	323.5		0.412837	1.31835e-07	0.000690966		5.46103e-07		322.976		0.433977	1.2747e-07	0.00112021		1.38717e-06		328.125		0.385947	1.70166e-07	0.00162228		2.85243e-06		332.028		0.307303	2.10607e-07	0.00228788		5.32649e-06		330.326		0.296328	1.9254e-07	0.00296691		8.80412e-06		324.29		0.328378	1.37169e-07	0.00354443		1.28425e-05		316.791
40	324.206		0.387096	1.37578e-07	0.000749453		6.01909e-07		323.885		0.407905	1.34141e-07	0.00120197		1.48056e-06		329.353		0.350966	1.82093e-07	0.00174652		3.00788e-06		332.086		0.282963	2.11653e-07	0.00243373		5.54295e-06		330.212		0.280147	1.91241e-07	0.00309003		9.02231e-06		323.688		0.319437	1.32632e-07	0.00361564		1.2994e-05		316.196
42	324.484		0.37135	1.39453e-07	0.000805987		6.62545e-07		323.842		0.391087	1.33599e-07	0.00128432		1.58461e-06		329.119		0.331139	1.79898e-07	0.0018703		3.18207e-06		331.193		0.276789	2.02255e-07	0.00257216		5.77475e-06		329.372		0.27571	1.82197e-07	0.00321003		9.25481e-06		322.599		0.319907	1.2446e-07	0.00368479		1.3148e-05		315.63
44	324.265		0.361832	1.37744e-07	0.000857906		7.25942e-07		323.698		0.383086	1.32879e-07	0.001363		1.69568e-06		328.831		0.325928	1.77205e-07	0.00198765		3.3683e-06		330.049		0.280064	1.89963e-07	0.0026972		6.01166e-06		327.805		0.281969	1.66842e-07	0.00331757		9.48565e-06		321.522		0.326001	1.17115e-07	0.00375067		1.33019e-05		314.651
46	323.667		0.356404	1.32867e-07	0.00090169		7.88963e-07		322.824		0.379978	1.2641e-07	0.00143455		1.80977e-06		327.834		0.327749	1.6767e-07	0.00209381		3.55934e-06		327.974		0.288796	1.69359e-07	0.00280283		6.24088e-06		326.034		0.292148	1.51271e-07	0.00341017		9.70658e-06		319.889		0.335041	1.06584e-07	0.0038106		1.34493e-05		313.573
48	322.666		0.359606	1.25054e-07	0.000934886		8.48337e-07		322.081		0.384227	1.21112e-07	0.00149712		1.92336e-06		326.552		0.335958	1.56013e-07	0.00218447		3.74672e-06		326.176		0.307262	1.5315e-07	0.00288887		6.45563e-06		323.966		0.311406	1.34598e-07	0.00348565		9.90873e-06		318.287		0.348869	9.6712e-08	0.00386311		1.35856e-05		312.694
50	321.303		0.369363	1.15542e-07	0.000956651		9.01431e-07		321.271		0.388804	1.15814e-07	0.00155115		2.03482e-06		325.049		0.348007	1.43338e-07	0.00225968		3.92585e-06		324.412		0.325592	1.38781e-07	0.00295737		6.65293e-06		322.122		0.332425	1.21219e-07	0.00354567		1.00899e-05		316.718		0.367061	8.81733e-08	0.00390795		1.37082e-05		311.686
52	319.622		0.381052	1.04735e-07	0.000965843		9.45412e-07		319.917		0.39887	1.06814e-07	0.00159423		2.13976e-06		323.318		0.365834	1.29991e-07	0.00231825		4.09073e-06		322.68		0.348888	1.25569e-07	0.00301166		6.83337e-06		320.208		0.354038	1.08792e-07	0.00359314		1.02515e-05		315.275		0.386248	8.08239e-08	0.00394612		1.38186e-05		310.459
54	317.929		0.399996	9.4597e-08	0.000963902		9.79225e-07		318.158		0.41598	9.64246e-08	0.00162377		2.23287e-06		321.562		0.385567	1.17227e-07	0.00236145		4.23866e-06		320.764		0.371142	1.12178e-07	0.00305256		6.99454e-06		318.286		0.3799	9.6917e-08	0.00362799		1.03897e-05		313.686		0.407323	7.3401e-08	0.00397736		1.39142e-05		309.238
56	316.384		0.419562	8.63717e-08	0.000953013		1.003e-06		316.576		0.436778	8.78431e-08	0.00164066		2.31228e-06		319.531		0.410169	1.04516e-07	0.00239063		4.36786e-06		318.976		0.396373	1.00828e-07	0.00308162		7.13598e-06		316.424		0.40534	8.66791e-08	0.00365247		1.05064e-05		312.341		0.428609	6.75832e-08	0.00400234		1.39955e-05		308.159
58	314.838		0.442547	7.87211e-08	0.000935172		1.0173e-06		315.096		0.458739	8.03875e-08	0.00164662		2.37768e-06		317.663		0.435896	9.37607e-08	0.00240585		4.47505e-06		317.376		0.423091	9.18659e-08	0.00309963		7.25641e-06		314.602		0.432153	7.74526e-08	0.00366787		1.06022e-05		310.89		0.450828	6.17835e-08	0.00402171		1.40634e-05		307.073
60	313.389		0.466279	7.2155e-08	0.000912235		1.02307e-06		313.753		0.480526	7.39922e-08	0.00164389		2.43013e-06		315.679		0.462134	8.32015e-08	0.0024097		4.56158e-06		316		0.447841	8.48612e-08	0.00310946		7.35984e-06		313.06		0.458517	7.04422e-08	0.0036757		1.0679e-05		309.591		0.473564	5.69596e-08	0.00403561		1.41172e-05		305.862
62	311.88		0.489857	6.58039e-08	0.000885445		1.02121e-06		312.169		0.504019	6.70291e-08	0.00163317		2.46919e-06		314.032		0.490168	7.53659e-08	0.00240397		4.62847e-06		314.654		0.472852	7.82508e-08	0.00311136		7.44515e-06		311.605		0.487715	6.45174e-08	0.00367755		1.074e-05		308.518		0.4963	5.32565e-08	0.00404492		1.41588e-05		304.848
64	310.459		0.512991	6.02659e-08	0.000855369		1.01223e-06		311.011		0.527701	6.26159e-08	0.00161532		2.49496e-06		312.474		0.518937	6.83954e-08	0.00239067		4.678e-06		313.483		0.496863	7.28526e-08	0.00310693		7.51484e-06		310.138		0.511664	5.88897e-08	0.00367392		1.07855e-05		307.494		0.518599	4.98978e-08	0.00405017		1.41895e-05		303.979
66	309.043		0.537681	5.51852e-08	0.000823038		9.97147e-07		309.515		0.551008	5.69133e-08	0.00159171		2.50865e-06		310.952		0.544351	6.23045e-08	0.00237067		4.7108e-06		312.058		0.52121	6.67406e-08	0.00309617		7.56771e-06		309.02		0.535394	5.50128e-08	0.00366553		1.08168e-05		306.453		0.542295	4.68199e-08	0.00405162		1.42095e-05		303.151
68	307.986		0.561614	5.15787e-08	0.000790061		9.77595e-07		308.368		0.574002	5.29565e-08	0.00156294		2.51049e-06		309.579		0.571688	5.72386e-08	0.00234511		4.72841e-06		310.74		0.545298	6.14852e-08	0.00307905		7.60252e-06		307.941		0.560054	5.14867e-08	0.00365345		1.0837e-05		305.375		0.563071	4.37486e-08	0.00404926		1.42181e-05		302.497
70	306.815		0.585153	4.79473e-08	0.000756596		9.54123e-07		307.352		0.595609	4.97781e-08	0.00153058		2.50254e-06		308.238		0.597673	5.28029e-08	0.0023145		4.73129e-06		309.631		0.570369	5.74881e-08	0.00305706		7.6224e-06		307.148		0.579681	4.90533e-08	0.00363789		1.08463e-05		304.53		0.584157	4.15506e-08	0.00404352		1.42162e-05		301.951
72	305.804		0.609115	4.5031e-08	0.000723356		9.27735e-07		306.353		0.61887	4.67586e-08	0.00149517		2.48545e-06		307.148		0.621646	4.91996e-08	0.00228023		4.72216e-06		308.694		0.593189	5.42424e-08	0.00303066		7.62793e-06		306.171		0.601251	4.61177e-08	0.00361897		1.08447e-05		303.694		0.604011	3.94133e-08	0.00403488		1.42057e-05		301.279
74	305.027		0.631378	4.28851e-08	0.000690858		8.99281e-07		305.284		0.644045	4.35372e-08	0.0014573		2.46008e-06		306.389		0.646495	4.67537e-08	0.00224319		4.70287e-06		307.73		0.615919	5.11156e-08	0.00300043		7.62029e-06		305.547		0.621921	4.44018e-08	0.00359729		1.0834e-05		303.145		0.622468	3.8018e-08	0.00402355		1.4187e-05		300.677
76	304.173		0.650451	4.06257e-08	0.000659362		8.69375e-07		304.285		0.664598	4.07641e-08	0.00141768		2.42754e-06		305.529		0.665686	4.42368e-08	0.00220402		4.6748e-06		306.933		0.63799	4.85324e-08	0.00296714		7.6013e-06		304.744		0.641821	4.22443e-08	0.00357305		1.08148e-05		302.572		0.639086	3.65571e-08	0.0040101		1.41626e-05		300.143
78	303.47		0.670106	3.88094e-08	0.000628909		8.38417e-07		303.602		0.68606	3.91027e-08	0.00137667		2.3885e-06		304.604		0.688	4.17929e-08	0.00216237		4.63704e-06		305.812		0.655558	4.5098e-08	0.00293052		7.56975e-06		304.168		0.659989	4.0635e-08	0.00354621		1.07864e-05		302.039		0.656935	3.53364e-08	0.00399448		1.41319e-05		299.885
80	302.542		0.689842	3.65758e-08	0.000599734		8.06931e-07		303.088		0.704471	3.78064e-08	0.00133558		2.3453e-06		304.072		0.707176	4.03985e-08	0.00211917		4.59172e-06		305.315		0.674969	4.36661e-08	0.00289141		7.52801e-06		303.553		0.678636	3.90349e-08	0.00351713		1.07501e-05		301.687		0.672346	3.45296e-08	0.00397682		1.40951e-05		299.492
82	301.965		0.709294	3.52393e-08	0.000571458		7.74913e-07		302.25		0.720205	3.57995e-08	0.00129427		2.29794e-06		303.507		0.72579	3.89918e-08	0.00207492		4.54003e-06		304.916		0.692462	4.25149e-08	0.00285063		7.4785e-06		303.055		0.69471	3.77444e-08	0.00348582		1.07055e-05		301.23		0.686669	3.35052e-08	0.00395737		1.40536e-05		299.34
84	301.386		0.727315	3.39298e-08	0.000544702		7.431e-07		301.454		0.738825	3.40071e-08	0.00125246		2.24615e-06		302.875		0.741255	3.74749e-08	0.00202966		4.48213e-06		304.272		0.708365	4.08643e-08	0.00280842		7.42186e-06		302.613		0.709591	3.66923e-08	0.00345261		1.06537e-05		300.749		0.702038	3.25185e-08	0.0039359		1.40056e-05		299.232
86	300.999		0.742924	3.30355e-08	0.000519507		7.11765e-07		300.87		0.755671	3.27061e-08	0.00121098		2.19151e-06		302.514		0.757004	3.65744e-08	0.00198382		4.41907e-06		303.723		0.722743	3.94378e-08	0.00276467		7.35763e-06		302.425		0.723727	3.62906e-08	0.00341791		1.05962e-05		300.622		0.716565	3.22293e-08	0.00391276		1.39528e-05		299.168
88	300.702		0.757127	3.2365e-08	0.000496032		6.81227e-07		300.582		0.772255	3.21e-08	0.00116999		2.13449e-06		301.91		0.77017	3.50798e-08	0.00193744		4.35104e-06		303.35		0.738373	3.83932e-08	0.00271961		7.28637e-06		302.146		0.737206	3.56794e-08	0.00338184		1.05332e-05		300.466		0.727604	3.19003e-08	0.00388829		1.38967e-05		299.095
90	300.421		0.769045	3.17708e-08	0.00047418		6.51596e-07		300.532		0.783856	3.1935e-08	0.0011306		2.07714e-06		301.13		0.784957	3.32984e-08	0.0018901		4.27694e-06		302.963		0.751402	3.7354e-08	0.00267363		7.20939e-06		301.953		0.749893	3.52356e-08	0.00334438		1.04645e-05		300.104		0.738229	3.11343e-08	0.00386221		1.38354e-05		298.961
92	300.291		0.780613	3.15838e-08	0.000453959		6.23034e-07		300.588		0.795136	3.21054e-08	0.00109282		2.01969e-06		300.772		0.798913	3.25245e-08	0.00184259		4.19872e-06		302.588		0.763549	3.64657e-08	0.00262675		7.1266e-06		301.812		0.759282	3.483e-08	0.00330582		1.03909e-05		299.997		0.747264	3.09135e-08	0.00383467		1.37697e-05		298.814
94	300.18		0.789704	3.13567e-08	0.000435463		5.95711e-07		300.604		0.804095	3.21013e-08	0.00105697		1.96283e-06		300.528		0.812497	3.21101e-08	0.00179558		4.1181e-06		302.045		0.776043	3.5245e-08	0.00257884		7.03753e-06		301.599		0.766871	3.43418e-08	0.00326617		1.03124e-05		299.986		0.75462	3.0944e-08	0.00380597		1.37006e-05		298.82
96	300.154		0.799722	3.12649e-08	0.000418426		5.6956e-07		300.238		0.81297	3.14079e-08	0.00102246		1.90595e-06		300.314		0.82403	3.16651e-08	0.00174929		4.03566e-06		301.66		0.78584	3.4393e-08	0.0025303		6.94336e-06		301.609		0.773733	3.43787e-08	0.0032256		1.02294e-05		299.998		0.762357	3.09542e-08	0.00377622		1.36287e-05		298.709
98	300.19		0.804252	3.12965e-08	0.000402996		5.44752e-07		300.064		0.819874	3.09677e-08	0.00098903		1.84885e-06		300.365		0.834831	3.18586e-08	0.00170388		3.95194e-06		301.437		0.798275	3.39385e-08	0.00248127		6.84445e-06		301.685		0.780113	3.45176e-08	0.00318435		1.01427e-05		300.068		0.767912	3.10907e-08	0.00374559		1.35544e-05		298.698
100	300.28		0.81073	3.15051e-08	0.000389025		5.21262e-07		299.762		0.826603	3.02902e-08	0.000956995		1.79219e-06		299.932		0.842215	3.09305e-08	0.00165948		3.86741e-06		301.333		0.808205	3.37289e-08	0.00243238		6.74283e-06		301.675		0.784607	3.45208e-08	0.00314253		1.00525e-05		300.19		0.774242	3.13599e-08	0.00371415		1.34778e-05		298.713
102	300.313		0.814634	3.15578e-08	0.000376544		4.99157e-07		299.939		0.832434	3.06275e-08	0.000926511		1.73635e-06		299.952		0.847555	3.09313e-08	0.00161582		3.7815e-06		301.206		0.816097	3.34279e-08	0.0023838		6.63896e-06		301.754		0.790347	3.46936e-08	0.00310004		9.95815e-06		300.366		0.776924	3.17351e-08	0.00368187		1.33985e-05		298.872
104	300.313		0.817792	3.15508e-08	0.000365224		4.78293e-07		299.948		0.83493	3.0669e-08	0.000897922		1.68197e-06		300.048		0.851117	3.11205e-08	0.0015736		3.69598e-06		301.266		0.822829	3.356e-08	0.00233564		6.53323e-06		301.717		0.793176	3.45857e-08	0.00305716		9.86056e-06		300.605		0.778122	3.22647e-08	0.00364903		1.33176e-05		299.118
106	300.646		0.819752	3.22562e-08	0.000355249		4.58772e-07		299.927		0.838708	3.06718e-08	0.000870967		1.62891e-06		300.062		0.855825	3.11537e-08	0.00153272		3.6107e-06		301.289		0.826566	3.36257e-08	0.00228829		6.42677e-06		301.931		0.798415	3.51096e-08	0.00301392		9.75961e-06		300.779		0.779129	3.26247e-08	0.00361567		1.32349e-05		299.556
108	300.748		0.821938	3.24858e-08	0.000346582		4.40603e-07		300.378		0.839253	3.16049e-08	0.000845988		1.5777e-06		300.112		0.8625	3.11942e-08	0.00149326		3.52596e-06		301.473		0.829434	3.40192e-08	0.00224186		6.31989e-06		302.074		0.800355	3.54764e-08	0.00297079		9.65693e-06		301.198		0.779074	3.35316e-08	0.00358193		1.31509e-05		299.921
110	300.832		0.821904	3.26773e-08	0.000338924		4.23647e-07		300.452		0.841013	3.18127e-08	0.000823044		1.52856e-06		300.163		0.861669	3.13149e-08	0.00145544		3.4423e-06		301.583		0.831599	3.43375e-08	0.00219632		6.21247e-06		302.39		0.801276	3.63173e-08	0.00292766		9.55186e-06		301.581		0.775692	3.43828e-08	0.00354816		1.30667e-05		300.141
112	301.01		0.823471	3.30313e-08	0.000332155		4.07836e-07		300.848		0.838738	3.27226e-08	0.000801988		1.48145e-06		300.332		0.862151	3.16821e-08	0.00141924		3.35982e-06		301.706		0.833344	3.46291e-08	0.00215184		6.10502e-06		302.64		0.802128	3.68423e-08	0.00288511		9.44639e-06		301.93		0.774549	3.52605e-08	0.00351418		1.29812e-05		300.611
114	301.306		0.820874	3.36177e-08	0.000326449		3.93237e-07		301.084		0.83737	3.32399e-08	0.000782816		1.43648e-06		300.651		0.860242	3.23888e-08	0.00138489		3.27908e-06		302.059		0.832996	3.54045e-08	0.00210857		5.99795e-06		303.204		0.801423	3.81804e-08	0.0028432		9.34055e-06		302.413		0.771358	3.63265e-08	0.00348021		1.2895e-05		301.164
116	301.626		0.817723	3.43762e-08	0.000321786		3.79841e-07		301.364		0.831908	3.38865e-08	0.000765413		1.3936e-06		300.755		0.860286	3.27111e-08	0.00135251		3.20044e-06		302.487		0.830754	3.63873e-08	0.00206705		5.89269e-06		303.713		0.79653	3.95188e-08	0.00280238		9.23568e-06		302.909		0.766811	3.74823e-08	0.00344656		1.28091e-05		301.642
118	301.992		0.812816	3.52296e-08	0.000318272		3.67681e-07		302.001		0.829544	3.53363e-08	0.000750174		1.35329e-06		301.118		0.858311	3.35077e-08	0.00132206		3.12391e-06		302.881		0.827542	3.74296e-08	0.00202727		5.78924e-06		304.053		0.78968	4.04908e-08	0.00276251		9.13106e-06		303.582		0.759948	3.91411e-08	0.00341353		1.27245e-05		301.939
120	302.453		0.807277	3.64217e-08	0.00031588		3.56751e-07		302.377		0.824497	3.61381e-08	0.000736969		1.31549e-06		301.627		0.853969	3.45852e-08	0.00129379		3.05002e-06		303.658		0.822501	3.93317e-08	0.00198989		5.68921e-06		304.338		0.78253	4.12526e-08	0.00272344		9.02606e-06		304.154		0.752448	4.06125e-08	0.00338121		1.26409e-05		302.383
122	302.901		0.801488	3.74819e-08	0.000314635		3.47062e-07		302.853		0.817623	3.72419e-08	0.000725803		1.28026e-06		302.095		0.84795	3.56563e-08	0.00126799		2.97936e-06		304.033		0.815648	4.03085e-08	0.00195446		5.59148e-06		304.635		0.775721	4.19299e-08	0.00268546		8.92143e-06		304.658		0.74504	4.19802e-08	0.00334951		1.25579e-05		302.724
124	303.246		0.794475	3.83915e-08	0.000314303		3.38521e-07		303.436		0.809655	3.86847e-08	0.000716635		1.24763e-06		302.357		0.841736	3.62203e-08	0.00124441		2.91164e-06		304.873		0.806351	4.25732e-08	0.00192147		5.49711e-06		305.228		0.76818	4.34776e-08	0.00264879		8.81773e-06		305.109		0.736131	4.31745e-08	0.00331834		1.24746e-05		303.229
126	303.739		0.78786	3.96186e-08	0.000314953		3.31142e-07		304.148		0.800656	4.04805e-08	0.000709723		1.21787e-06		302.863		0.834869	3.74066e-08	0.00122288		2.84662e-06		305.799		0.794728	4.52165e-08	0.00189158		5.40762e-06		305.841		0.758751	4.52042e-08	0.00261415		8.71702e-06		305.843		0.72526	4.51973e-08	0.00328836		1.23933e-05		303.752
128	304.156		0.779487	4.07442e-08	0.000316539		3.24898e-07		304.815		0.791026	4.23377e-08	0.000705123		1.1911e-06		303.428		0.823923	3.87891e-08	0.00120421		2.78565e-06		306.64		0.780323	4.78076e-08	0.0018647		5.32272e-06		306.579		0.74787	4.74125e-08	0.00258163		8.61933e-06		306.622		0.712589	4.75039e-08	0.00325974		1.23141e-05		304.184
130	304.664		0.772383	4.21065e-08	0.00031901		3.1976e-07		305.275		0.781013	4.3592e-08	0.000702317		1.16694e-06		304.131		0.813864	4.05849e-08	0.00118807		2.72832e-06		307.548		0.765252	5.07492e-08	0.00184115		5.24304e-06		307.436		0.734923	5.00774e-08	0.00255181		8.52619e-06		307.533		0.700585	5.03313e-08	0.00323301		1.22388e-05		304.848
132	305.295		0.762322	4.39198e-08	0.000322634		3.15834e-07		305.581		0.771107	4.4446e-08	0.000701152		1.1453e-06		304.77		0.804325	4.24352e-08	0.00117472		2.67513e-06		308.419		0.749975	5.34745e-08	0.00182073		5.16817e-06		308.744		0.71825	5.45366e-08	0.00252585		8.44044e-06		308.362		0.683566	5.30687e-08	0.00320887		1.2169e-05		305.686
134	305.842		0.751852	4.5398e-08	0.000327345		3.13113e-07		305.927		0.75987	4.55694e-08	0.000701389		1.12601e-06		305.701		0.791539	4.50425e-08	0.00116457		2.62675e-06		309.316		0.731281	5.66259e-08	0.00180389		5.09896e-06		310.05		0.698352	5.90508e-08	0.00250476		8.36437e-06		309.395		0.666058	5.66724e-08	0.00318737		1.21046e-05		306.515
136	306.397		0.740566	4.69702e-08	0.000333094		3.116e-07		306.751		0.7494	4.78806e-08	0.000703577		1.10953e-06		306.361		0.776659	4.69267e-08	0.00115726		2.58281e-06		310.555		0.711465	6.11601e-08	0.00179119		5.03643e-06		311.422		0.674239	6.42435e-08	0.00248858		8.29774e-06		310.486		0.644659	6.0578e-08	0.0031695		1.20482e-05		307.381
138	307.3		0.729262	4.97517e-08	0.000340264		3.11457e-07		307.486		0.737009	5.01357e-08	0.000708014		1.09616e-06		307.384		0.761181	5.00559e-08	0.00115315		2.54383e-06		311.605		0.689674	6.5304e-08	0.00178305		4.98136e-06		312.566		0.648633	6.90011e-08	0.00247733		8.24033e-06		311.505		0.622785	6.45486e-08	0.00315565		1.20006e-05		308.433
140	308.221		0.714079	5.27461e-08	0.000349422		3.12964e-07		308.193		0.72218	5.24195e-08	0.000715016		1.08619e-06		308.092		0.7446	5.23981e-08	0.00115248		2.51022e-06		313.177		0.664748	7.20315e-08	0.00178048		4.93539e-06		314.144		0.621541	7.5855e-08	0.00247224		8.19463e-06		312.588		0.599797	6.89382e-08	0.00314613		1.19621e-05		309.4
142	309.186		0.696183	5.6136e-08	0.000360515		3.16197e-07		309.145		0.706071	5.55013e-08	0.000724739		1.07984e-06		308.978		0.728572	5.53734e-08	0.00115504		2.48181e-06		314.25		0.638704	7.67665e-08	0.00178351		4.89876e-06		315.801		0.591566	8.37857e-08	0.00247446		8.16273e-06		313.865		0.574193	7.4533e-08	0.00314192		1.19353e-05		310.455
144	310.126		0.678431	5.95769e-08	0.000373453		3.21226e-07		310.201		0.690317	5.92822e-08	0.000738082		1.07789e-06		310.093		0.708105	5.91602e-08	0.0011618		2.45985e-06		315.832		0.611287	8.43262e-08	0.00179256		4.87217e-06		317.685		0.558679	9.39067e-08	0.00248517		8.14689e-06		315.486		0.546578	8.22144e-08	0.00314492		1.19245e-05		311.483
146	311.133		0.6583	6.34625e-08	0.00038856		3.28287e-07		311.251		0.670678	6.35563e-08	0.000755112		1.0806e-06		311.39		0.688312	6.42201e-08	0.00117301		2.44475e-06		317.272		0.582216	9.18948e-08	0.00180879		4.85754e-06		319.697		0.521333	1.05681e-07	0.00250662		8.15115e-06		317.293		0.518158	9.16626e-08	0.00315679		1.19336e-05		312.635
148	312.278		0.636852	6.81491e-08	0.000406264		3.37691e-07		312.389		0.648584	6.81406e-08	0.000775883		1.08823e-06		312.351		0.662959	6.81276e-08	0.00118941		2.43759e-06		319.343		0.548656	1.03816e-07	0.00183414		4.85773e-06		321.652		0.482161	1.18593e-07	0.00254025		8.17812e-06		318.648		0.486216	9.92688e-08	0.00317826		1.19639e-05		313.723
150	313.368		0.61447	7.27043e-08	0.000426785		3.49728e-07		313.865		0.624324	7.44831e-08	0.000801387		1.10172e-06		313.926		0.640053	7.51262e-08	0.00121087		2.43847e-06		321.297		0.51207	1.16144e-07	0.00187074		4.87606e-06		323.874		0.443808	1.34883e-07	0.00258755		8.23063e-06		319.937		0.454989	1.07061e-07	0.00320924		1.20152e-05		314.773
152	314.674		0.590251	7.84905e-08	0.000450454		3.6476e-07		314.998		0.59789	7.98205e-08	0.00083237		1.12201e-06		315.651		0.610316	8.30344e-08	0.00124031		2.45074e-06		323.09		0.476092	1.28682e-07	0.00191915		4.914e-06		325.834		0.404961	1.50474e-07	0.00265141		8.31405e-06		321.265		0.424345	1.15561e-07	0.0032507		1.20898e-05		315.659
154	315.999		0.563961	8.49123e-08	0.000477875		3.83313e-07		316.61		0.568576	8.77611e-08	0.000869181		1.14981e-06		317.588		0.57918	9.32607e-08	0.00127875		2.47602e-06		325.012		0.44058	1.43716e-07	0.00197962		4.97291e-06		327.293		0.369158	1.63094e-07	0.00272867		8.42525e-06		322.23		0.396302	1.22098e-07	0.00330214		1.21875e-05		316.288
156	317.325		0.536485	9.20318e-08	0.00050922		4.05832e-07		317.883		0.541497	9.45319e-08	0.00091223		1.18602e-06		319.79		0.540701	1.06112e-07	0.00132819		2.51701e-06		326.815		0.40499	1.58955e-07	0.00205454		5.05692e-06		328.278		0.339925	1.72484e-07	0.00281715		8.56272e-06		322.865		0.373154	1.26387e-07	0.00336199		1.23061e-05		316.818
158	318.496		0.509245	9.88654e-08	0.000544043		4.32569e-07		319.507		0.511484	1.04097e-07	0.000962647		1.23212e-06		321.795		0.498964	1.19042e-07	0.00139107		2.57722e-06		328.304		0.37098	1.73057e-07	0.00214344		5.16747e-06		328.119		0.322239	1.71171e-07	0.0029086		8.71608e-06		323.119		0.355838	1.28334e-07	0.00342768		1.24418e-05		317.131
160	319.503		0.482515	1.04934e-07	0.000582285		4.63863e-07		320.713		0.482619	1.1177e-07	0.00101977		1.2886e-06		323.897		0.4589	1.34209e-07	0.00146716		2.65802e-06		329.473		0.343769	1.84603e-07	0.00224382		5.30384e-06		327.772		0.31269	1.6821e-07	0.00299744		8.877e-06		322.531		0.346101	1.24204e-07	0.00349413		1.25855e-05		316.959
162	320.452		0.459716	1.11284e-07	0.000622918		4.99626e-07		321.745		0.456176	1.18719e-07	0.0010832		1.3561e-06		325.726		0.41963	1.48538e-07	0.00155792		2.76271e-06		329.953		0.321886	1.89265e-07	0.00235234		5.46428e-06		326.894		0.311689	1.596e-07	0.00308129		9.04075e-06		321.609		0.341812	1.17366e-07	0.00355699		1.27283e-05		316.322
164	321.182		0.438256	1.16053e-07	0.000665205		5.39732e-07		322.28		0.434384	1.22464e-07	0.00115016		1.43347e-06		326.777		0.388171	1.57631e-07	0.00165775		2.88862e-06		329.8		0.310545	1.87752e-07	0.00245951		5.63892e-06		326.008		0.313041	1.51929e-07	0.00315975		9.20531e-06		320.45		0.345828	1.09778e-07	0.00361459		1.28655e-05		315.629
166	321.571		0.418999	1.1874e-07	0.000707893		5.83676e-07		322.304		0.419228	1.22957e-07	0.00121717		1.51843e-06		327.388		0.36687	1.63307e-07	0.00176262		3.0335e-06		329.406		0.305189	1.8354e-07	0.00256305		5.82419e-06		325.278		0.318225	1.45498e-07	0.00323331		9.37039e-06		319.048		0.35627	1.01044e-07	0.00366544		1.29924e-05		314.873
168	321.548		0.408542	1.18429e-07	0.000747608		6.29619e-07		322.27		0.411741	1.22775e-07	0.00128103		1.6082e-06		327.411		0.351395	1.63813e-07	0.00186686		3.19249e-06		328.111		0.305685	1.70476e-07	0.00265777		6.0121e-06		323.879		0.327468	1.34189e-07	0.00329948		9.53039e-06		317.893		0.368126	9.45036e-08	0.00371087		1.31106e-05		313.861
170	321.479		0.402171	1.17858e-07	0.000783059		6.76192e-07		321.863		0.406378	1.2004e-07	0.00134123		1.70157e-06		326.899		0.34765	1.59187e-07	0.00196486		3.35926e-06		327.128		0.312066	1.61511e-07	0.00274193		6.19757e-06		322.69		0.33925	1.25241e-07	0.00335802		9.68323e-06		316.63		0.381223	8.78257e-08	0.00375107		1.32194e-05		312.7
172	320.946		0.397501	1.14225e-07	0.000813442		7.22068e-07		321.558		0.404406	1.17996e-07	0.00139652		1.79649e-06		326.131		0.349457	1.52758e-07	0.00205275		3.52747e-06		325.349		0.3235	1.46118e-07	0.00281366		6.37491e-06		321.514		0.351959	1.16941e-07	0.00340983		9.82913e-06		315.412		0.39496	8.15436e-08	0.0037865		1.33191e-05		311.598
174	320.382		0.401961	1.10659e-07	0.000836719		7.6505e-07		320.599		0.409004	1.11595e-07	0.00144419		1.88938e-06		324.707		0.359879	1.41031e-07	0.00212705		3.6901e-06		323.609		0.340032	1.32172e-07	0.00287024		6.53619e-06		320.206		0.366897	1.0855e-07	0.00345439		9.9657e-06		314.006		0.4117	7.48536e-08	0.00381726		1.3409e-05		310.46
176	319.702		0.406598	1.06424e-07	0.000854214		8.04809e-07		319.829		0.417868	1.06496e-07	0.0014835		1.97777e-06		323.469		0.371009	1.3203e-07	0.00218661		3.84185e-06		322.219		0.358304	1.21974e-07	0.00291614		6.68508e-06		318.686		0.385107	9.95037e-08	0.0034904		1.00884e-05		312.808		0.429073	6.97224e-08	0.00384376		1.34896e-05		309.51
178	318.614		0.413737	9.97523e-08	0.000864771		8.3972e-07		318.526		0.427339	9.87214e-08	0.00151432		2.05989e-06		322.149		0.387318	1.22043e-07	0.00223439		3.98291e-06		320.813		0.377725	1.12481e-07	0.00295264		6.82138e-06		317.133		0.404004	9.05358e-08	0.0035184		1.01964e-05		311.629		0.447243	6.48932e-08	0.0038657		1.35593e-05		308.241
180	317.522		0.425868	9.34792e-08	0.000868003		8.68508e-07		317.416		0.439538	9.25175e-08	0.00153632		2.13372e-06		320.588		0.403384	1.11674e-07	0.00227073		4.11098e-06		319.104		0.39668	1.01725e-07	0.0029799		6.94325e-06		315.758		0.426645	8.33743e-08	0.00353929		1.029e-05		310.777		0.466503	6.14621e-08	0.00388436		1.36217e-05		307.233
182	316.467		0.440022	8.77899e-08	0.000865328		8.91231e-07		316.023		0.455309	8.50013e-08	0.00154951		2.1977e-06		318.737		0.424353	1.00211e-07	0.00229432		4.22138e-06		317.683		0.418507	9.36919e-08	0.00299838		7.04956e-06		314.459		0.447649	7.71377e-08	0.00355388		1.03699e-05		309.604		0.484607	5.71178e-08	0.00389923		1.36747e-05		306.408
184	315.449		0.454618	8.23452e-08	0.00085734		9.0767e-07		314.93		0.472675	7.94473e-08	0.00155479		2.25141e-06		316.923		0.449102	8.98252e-08	0.0023058		4.31226e-06		316.152		0.441764	8.5279e-08	0.00300882		7.14008e-06		313.161		0.469036	7.11421e-08	0.00356277		1.04366e-05		308.685		0.50365	5.39493e-08	0.00391055		1.37186e-05		305.466
186	314.394		0.469905	7.75829e-08	0.000845311		9.18326e-07		313.735		0.490015	7.40726e-08	0.00155348		2.29533e-06		315.083		0.474731	8.06782e-08	0.00230785		4.38566e-06		314.653		0.466253	7.82016e-08	0.00301142		7.21361e-06		312.126		0.490863	6.66703e-08	0.00356731		1.04931e-05		307.61		0.522114	5.04498e-08	0.00391844		1.37532e-05		304.542
188	313.273		0.487484	7.23023e-08	0.000829382		9.23119e-07		312.787		0.510437	6.99979e-08	0.00154628		2.32946e-06		313.454		0.498937	7.29898e-08	0.00230084		4.44043e-06		313.265		0.489841	7.18416e-08	0.00300707		7.27072e-06		311.108		0.510817	6.27763e-08	0.00356702		1.05371e-05		306.703		0.541799	4.77464e-08	0.00392312		1.37789e-05		303.769
190	312.158		0.507532	6.75479e-08	0.000810387		9.22514e-07		311.755		0.529873	6.58222e-08	0.0015346		2.35507e-06		311.623		0.529063	6.53482e-08	0.00228673		4.47871e-06		311.781		0.514734	6.54715e-08	0.00299679		7.31266e-06		309.664		0.533331	5.7326e-08	0.00356221		1.05688e-05		306.082		0.56057	4.58654e-08	0.00392496		1.37968e-05		303.129
192	311.058		0.526223	6.31263e-08	0.000788524		9.1666e-07		310.787		0.550252	6.2076e-08	0.0015181		2.37121e-06		310.259		0.558414	5.97705e-08	0.00226645		4.50132e-06		310.379		0.541764	6.00437e-08	0.00298035		7.33774e-06		308.705		0.553225	5.41048e-08	0.00355271		1.05869e-05		305.337		0.576542	4.36238e-08	0.00392428		1.38081e-05		302.458
194	309.972		0.544427	5.90353e-08	0.000764817		9.06372e-07		309.835		0.568824	5.84547e-08	0.00149778		2.37888e-06		309.251		0.581735	5.6099e-08	0.00224252		4.51286e-06		309.547		0.56679	5.69136e-08	0.00295941		7.34937e-06		307.508		0.575574	5.01946e-08	0.00353889		1.05917e-05		304.898		0.593573	4.242e-08	0.0039212		1.38131e-05		301.975
196	308.995		0.563431	5.55781e-08	0.000740031		8.92424e-07		309.077		0.584623	5.56415e-08	0.00147435		2.37882e-06		308.346		0.604327	5.32378e-08	0.00221558		4.51448e-06		308.393		0.589949	5.30714e-08	0.00293488		7.34948e-06		306.545		0.594117	4.72735e-08	0.00352135		1.05847e-05		304.594		0.609588	4.1596e-08	0.00391631		1.38143e-05		301.433
198	307.887		0.581948	5.17958e-08	0.00071421		8.75085e-07		308.025		0.602135	5.20011e-08	0.00144782		2.37088e-06		307.39		0.624458	5.01247e-08	0.0021862		4.50733e-06		307.273		0.612624	4.93172e-08	0.00290678		7.33753e-06		305.652		0.616358	4.47925e-08	0.0035006		1.05671e-05		303.79		0.622684	3.95658e-08	0.00390883		1.3808e-05		300.91
200	307.101		0.599084	4.93187e-08	0.000688119		8.55146e-07		307.219		0.620975	4.93909e-08	0.00141872		2.35571e-06		306.671		0.642551	4.77853e-08	0.00215462		4.49194e-06		306.598		0.634873	4.73722e-08	0.00287584		7.31525e-06		304.98		0.636709	4.2767e-08	0.00347714		1.05404e-05		303.123		0.638483	3.78971e-08	0.00389832		1.37917e-05		300.523
202	306.472		0.618466	4.72091e-08	0.000662439		8.33422e-07		306.724		0.637422	4.77657e-08	0.00138831		2.33512e-06		305.898		0.661622	4.54461e-08	0.00212117		4.46896e-06		305.845		0.653108	4.50661e-08	0.00284313		7.28568e-06		304.24		0.655127	4.06996e-08	0.00345124		1.05054e-05		302.732		0.652465	3.69464e-08	0.00388555		1.37685e-05		300.366
204	305.749		0.634904	4.51302e-08	0.000637325		8.10327e-07		306.017		0.65332	4.56699e-08	0.00135671		2.30936e-06		305.195		0.681624	4.34487e-08	0.00208601		4.43871e-06		305.417		0.671084	4.38681e-08	0.00280882		7.24919e-06		303.709		0.67444	3.93449e-08	0.0034233		1.0463e-05		302.352		0.667818	3.61291e-08	0.00387053		1.37384e-05		300.264
206	305.095		0.650726	4.34066e-08	0.000612674		7.86042e-07		305.337		0.668627	4.38137e-08	0.00132383		2.27838e-06		304.565		0.698111	4.17632e-08	0.00204964		4.40238e-06		304.782		0.687753	4.21698e-08	0.00277321		7.20662e-06		303.313		0.690698	3.83627e-08	0.0033937		1.04147e-05		301.933		0.681737	3.51205e-08	0.00385368		1.3703e-05		299.921
208	304.462		0.666731	4.16151e-08	0.000588689		7.60955e-07		304.713		0.682114	4.201e-08	0.00129011		2.24291e-06		303.974		0.713784	4.01877e-08	0.00201202		4.35988e-06		304.456		0.702467	4.13486e-08	0.00273613		7.15728e-06		302.987		0.704701	3.76111e-08	0.00336281		1.03616e-05		301.518		0.695	3.41126e-08	0.00383468		1.36604e-05		299.75
210	304.095		0.682241	4.06976e-08	0.000565958		7.35711e-07		304.252		0.697243	4.08051e-08	0.00125617		2.20405e-06		303.73		0.72892	3.963e-08	0.0019738		4.31279e-06		304.173		0.714692	4.05651e-08	0.00269844		7.10386e-06		302.715		0.71698	3.69328e-08	0.00333069		1.03039e-05		301.342		0.707276	3.37082e-08	0.00381414		1.36133e-05		299.827
212	303.631		0.694886	3.94391e-08	0.000544249		7.10391e-07		303.765		0.710575	3.95824e-08	0.00122219		2.16221e-06		303.501		0.743087	3.90078e-08	0.00193549		4.26234e-06		304.086		0.727654	4.03898e-08	0.0026601		7.04616e-06		302.511		0.729386	3.63712e-08	0.0032976		1.02422e-05		301.231		0.717003	3.34866e-08	0.00379206		1.35615e-05		299.792
214	303.103		0.708749	3.81838e-08	0.000523507		6.85132e-07		303.437		0.725205	3.88214e-08	0.00118835		2.11784e-06		303.197		0.754917	3.828e-08	0.0018972		4.20888e-06		303.904		0.735077	3.99241e-08	0.00262162		6.9857e-06		302.493		0.739849	3.63009e-08	0.00326373		1.01773e-05		301.145		0.725327	3.33169e-08	0.00376883		1.35066e-05		299.849
216	302.884		0.719337	3.77047e-08	0.000503825		6.60151e-07		303.115		0.736947	3.80198e-08	0.00115507		2.07178e-06		303.163		0.765253	3.81319e-08	0.00185881		4.15215e-06		303.644		0.745919	3.92687e-08	0.00258262		6.9212e-06		302.598		0.747638	3.66521e-08	0.00322952		1.01106e-05		301.219		0.734806	3.34935e-08	0.00374456		1.34488e-05		299.903
218	302.593		0.732043	3.69469e-08	0.000485411		6.3574e-07		302.719		0.744886	3.69755e-08	0.00112242		2.0243e-06		303.096		0.771928	3.78282e-08	0.00182085		4.09339e-06		303.617		0.755455	3.92383e-08	0.00254343		6.85364e-06		302.604		0.754358	3.67547e-08	0.00319486		1.00417e-05		301.264		0.739866	3.3704e-08	0.00371951		1.33893e-05		299.91
220	302.381		0.743038	3.63596e-08	0.000468123		6.11939e-07		302.398		0.756364	3.62384e-08	0.00109038		1.9756e-06		302.723		0.779671	3.69392e-08	0.00178302		4.03204e-06		303.711		0.76086	3.94895e-08	0.00250446		6.78421e-06		302.799		0.757689	3.72772e-08	0.0031601		9.97149e-06		301.481		0.7439	3.41575e-08	0.00369386		1.33286e-05		299.943
222	302.16		0.751426	3.57469e-08	0.000452036		5.88892e-07		302.578		0.765631	3.66776e-08	0.00105958		1.92672e-06		302.563		0.786991	3.649e-08	0.00174507		3.96757e-06		303.512		0.76568	3.89908e-08	0.00246538		6.71192e-06		302.733		0.75989	3.7096e-08	0.00312509		9.89938e-06		301.581		0.746889	3.43277e-08	0.00366769		1.32668e-05		299.895
224	302.004		0.759592	3.53563e-08	0.000437001		5.66602e-07		302.304		0.774315	3.60341e-08	0.00103011		1.87802e-06		302.517		0.79415	3.64173e-08	0.00170778		3.90172e-06		303.319		0.769734	3.86516e-08	0.00242611		6.63647e-06		302.889		0.764403	3.74035e-08	0.00308973		9.82476e-06		301.653		0.751406	3.45304e-08	0.00364091		1.32032e-05		300.039
226	301.94		0.767871	3.52668e-08	0.00042335		5.45342e-07		302.117		0.777509	3.56233e-08	0.00100169		1.82929e-06		302.44		0.799752	3.62662e-08	0.00167121		3.83472e-06		303.167		0.774839	3.82251e-08	0.00238685		6.55842e-06		302.934		0.765366	3.74504e-08	0.0030543		9.74859e-06		301.739		0.753954	3.47539e-08	0.00361346		1.31373e-05		300.347
228	301.896		0.773108	3.51145e-08	0.000410678		5.24949e-07		301.902		0.784877	3.5159e-08	0.000974375		1.78078e-06		302.348		0.805957	3.61593e-08	0.00163512		3.76618e-06		303.19		0.778761	3.83162e-08	0.0023476		6.47769e-06		302.971		0.76733	3.75662e-08	0.00301856		9.66973e-06		301.828		0.752746	3.49834e-08	0.00358535		1.30688e-05		300.446
230	301.998		0.776456	3.53786e-08	0.000399293		5.05638e-07		301.988		0.789919	3.53632e-08	0.000948189		1.73266e-06		302.052		0.810878	3.54505e-08	0.00159955		3.69628e-06		303.376		0.782684	3.8747e-08	0.00230892		6.39594e-06		303.038		0.770312	3.76888e-08	0.00298259		9.58839e-06		302.252		0.753026	3.58852e-08	0.00355716		1.30003e-05		300.588
232	301.989		0.779761	3.52306e-08	0.000389		4.87354e-07		302.189		0.792988	3.58269e-08	0.000923753		1.68586e-06		302.199		0.813778	3.57912e-08	0.00156494		3.62601e-06		303.685		0.783769	3.94644e-08	0.00227113		6.31409e-06		303.109		0.770443	3.78545e-08	0.00294657		9.50505e-06		302.591		0.749944	3.66109e-08	0.00352898		1.29319e-05		300.912
234	302.345		0.782189	3.6104e-08	0.000380024		4.70246e-07		302.323		0.793991	3.61649e-08	0.000901001		1.64045e-06		302.232		0.813896	3.58895e-08	0.00153153		3.55594e-06		303.664		0.784815	3.93236e-08	0.00223394		6.23122e-06		303.184		0.769814	3.79782e-08	0.00291065		9.42004e-06		302.949		0.746951	3.75266e-08	0.0035008		1.28632e-05		301.084
236	302.487		0.783078	3.62583e-08	0.000372364		4.54346e-07		302.153		0.796519	3.56966e-08	0.00087958		1.59613e-06		302.369		0.815691	3.62685e-08	0.00149937		3.48628e-06		303.576		0.787158	3.91339e-08	0.00219712		6.14678e-06		303.683		0.770837	3.93142e-08	0.00287526		9.33486e-06		303.209		0.745012	3.8157e-08	0.00347243		1.27932e-05		301.292
238	302.809		0.783179	3.70597e-08	0.000365849		4.39591e-07		302.456		0.797885	3.62955e-08	0.000859514		1.55303e-06		302.454		0.8152	3.65378e-08	0.00146846		3.41715e-06		303.559		0.787148	3.91514e-08	0.00216065		6.06068e-06		303.89		0.768441	3.98278e-08	0.00284062		9.25016e-06		303.607		0.740883	3.91834e-08	0.00344422		1.2723e-05		301.622
240	303.308		0.781944	3.8338e-08	0.000360815		4.26163e-07		302.732		0.796108	3.69324e-08	0.000841445		1.51197e-06		302.559		0.81612	3.67718e-08	0.00143879		3.34862e-06		303.753		0.787879	3.97188e-08	0.00212501		5.97418e-06		304.27		0.764565	4.0937e-08	0.0028065		9.16495e-06		303.983		0.737192	4.01797e-08	0.00341627		1.2653e-05		301.927
242	303.734		0.778992	3.94469e-08	0.000357204		4.14066e-07		302.695		0.795188	3.67999e-08	0.000824973		1.47261e-06		302.984		0.813069	3.78319e-08	0.00141079		3.28159e-06		304.108		0.786863	4.05563e-08	0.00209068		5.88857e-06		304.71		0.760674	4.21589e-08	0.00277324		9.08028e-06		304.432		0.731391	4.12906e-08	0.00338865		1.2583e-05		302.52
244	304.356		0.773074	4.10959e-08	0.000355108		4.03366e-07		303.075		0.79237	3.77029e-08	0.000809958		1.43487e-06		303.128		0.811852	3.81077e-08	0.00138443		3.21612e-06		304.259		0.784351	4.09392e-08	0.00205754		5.80352e-06		305.164		0.75583	4.34212e-08	0.00274089		8.99608e-06		305.009		0.725881	4.2965e-08	0.0033617		1.25141e-05		303.034
246	304.795		0.765363	4.23537e-08	0.000354611		3.94136e-07		303.521		0.78832	3.8746e-08	0.000797068		1.39952e-06		303.404		0.8083	3.8711e-08	0.00135976		3.15238e-06		304.53		0.780876	4.1539e-08	0.00202552		5.71892e-06		305.452		0.749972	4.41627e-08	0.00270936		8.91203e-06		305.639		0.719398	4.46652e-08	0.00333576		1.24476e-05		303.662
248	305.483		0.756091	4.42671e-08	0.000355252		3.86201e-07		304.04		0.782698	4.01723e-08	0.000786343		1.36669e-06		303.856		0.803645	3.98829e-08	0.001337		3.0908e-06		304.836		0.777835	4.24249e-08	0.00199491		5.63549e-06		305.972		0.743311	4.56561e-08	0.00267894		8.82889e-06		306.209		0.710076	4.62935e-08	0.00331093		1.23833e-05		304.193
250	306.174		0.743992	4.61495e-08	0.000357754		3.79882e-07		304.547		0.776919	4.14486e-08	0.000778072		1.33672e-06		304.143		0.797356	4.06251e-08	0.00131633		3.03178e-06		305.209		0.773606	4.34551e-08	0.00196598		5.55387e-06		306.52		0.735877	4.72861e-08	0.00264997		8.74755e-06		306.869		0.698228	4.82764e-08	0.00328713		1.23208e-05		304.729
252	306.81		0.732451	4.80497e-08	0.000361728		3.75073e-07		305.166		0.76801	4.3178e-08	0.00077206		1.30953e-06		304.508		0.791989	4.15768e-08	0.00129766		2.97524e-06		305.621		0.766604	4.46173e-08	0.00193876		5.47417e-06		306.932		0.726163	4.85454e-08	0.00262239		8.66773e-06		307.501		0.687408	5.02997e-08	0.00326458		1.22606e-05		305.449
254	307.429		0.718448	4.98606e-08	0.000366982		3.7173e-07		305.805		0.757286	4.50171e-08	0.000768933		1.28576e-06		305.101		0.783905	4.30093e-08	0.0012815		2.92203e-06		305.977		0.757156	4.56755e-08	0.00191334		5.39663e-06		307.327		0.717801	4.99725e-08	0.00259607		8.58898e-06		308.299		0.676192	5.29364e-08	0.00324384		1.22044e-05		306.059
256	308.332		0.704562	5.28594e-08	0.000374034		3.70075e-07		306.533		0.744415	4.70197e-08	0.000768036		1.26494e-06		305.892		0.773651	4.52025e-08	0.00126824		2.87282e-06		306.557		0.749827	4.72688e-08	0.00189029		5.32247e-06		307.734		0.709067	5.13211e-08	0.0025709		8.51097e-06		308.974		0.662306	5.51985e-08	0.00322479		1.21514e-05		306.792
258	309.303		0.688213	5.6121e-08	0.000383214		3.70334e-07		307.261		0.730207	4.93368e-08	0.000770053		1.24774e-06		306.862		0.762102	4.81845e-08	0.0012585		2.82859e-06		306.932		0.742173	4.83941e-08	0.00186947		5.25143e-06		308.51		0.698712	5.38233e-08	0.00254789		8.43632e-06		309.604		0.648901	5.74328e-08	0.00320715		1.21006e-05		307.691
260	310.098		0.671099	5.90309e-08	0.000394405		3.72566e-07		308.087		0.716949	5.19427e-08	0.000774934		1.23422e-06		307.546		0.748445	5.04131e-08	0.00125219		2.78933e-06		307.403		0.732812	4.97358e-08	0.001851		5.18377e-06		309.288		0.689107	5.63717e-08	0.00252734		8.36574e-06		310.346		0.633564	6.00929e-08	0.00319145		1.20535e-05		308.381
262	311.244		0.652343	6.34622e-08	0.000407871		3.76964e-07		309.203		0.699106	5.57835e-08	0.000783523		1.22519e-06		308.451		0.733544	5.33485e-08	0.00124937		2.75521e-06		308.343		0.72201	5.27131e-08	0.00183596		5.12167e-06		309.933		0.676386	5.85764e-08	0.00250938		8.2995e-06		311.103		0.618994	6.3072e-08	0.00317765		1.20096e-05		309.083
264	312.303		0.631297	6.77009e-08	0.000424119		3.83892e-07		310.057		0.680654	5.89119e-08	0.000795613		1.22069e-06		309.367		0.715756	5.64771e-08	0.00125046		2.72687e-06		309.184		0.708337	5.56947e-08	0.00182471		5.06584e-06		310.819		0.662894	6.18914e-08	0.00249451		8.23868e-06		311.941		0.603694	6.63297e-08	0.00316656		1.19713e-05		309.78
266	313.374		0.608504	7.21928e-08	0.00044296		3.93472e-07		311.027		0.661125	6.26186e-08	0.000811202		1.22088e-06		310.314		0.697791	5.98663e-08	0.00125601		2.70522e-06		310.351		0.69113	5.98372e-08	0.00181797		5.01764e-06		311.652		0.64702	6.51632e-08	0.00248314		8.18419e-06		312.693		0.588547	6.95195e-08	0.00315832		1.19388e-05		310.545
268	314.386		0.58554	7.66818e-08	0.00046454		4.0596e-07		312.444		0.639628	6.83626e-08	0.000831517		1.22694e-06		311.434		0.676648	6.42774e-08	0.00126571		2.69008e-06		311.67		0.670595	6.4979e-08	0.00181694		4.97921e-06		312.558		0.629484	6.88984e-08	0.00247543		8.13639e-06		313.651		0.571619	7.37002e-08	0.00315323		1.19126e-05		311.173
270	315.426		0.564423	8.1714e-08	0.000488487		4.21392e-07		313.533		0.61625	7.28631e-08	0.000856661		1.23935e-06		312.841		0.654828	7.0037e-08	0.00128171		2.68414e-06		312.999		0.64561	7.05265e-08	0.00182212		4.95148e-06		313.755		0.607462	7.41054e-08	0.00247278		8.0982e-06		314.471		0.554312	7.7501e-08	0.00315184		1.18942e-05		311.754
272	316.685		0.539789	8.82503e-08	0.000516147		4.40509e-07		314.888		0.590101	7.90657e-08	0.000887402		1.25905e-06		314.014		0.630896	7.52319e-08	0.00130331		2.68706e-06		314.52		0.619945	7.72496e-08	0.00183419		4.93566e-06		315.143		0.585759	8.04796e-08	0.00247684		8.07307e-06		315.366		0.534763	8.16471e-08	0.00315418		1.18836e-05		312.314
274	317.986		0.516041	9.53482e-08	0.000547468		4.63676e-07		315.643		0.565202	8.27902e-08	0.000922735		1.28582e-06		315.278		0.603983	8.13337e-08	0.00133175		2.70061e-06		316.205		0.588656	8.58114e-08	0.00185466		4.9343e-06		316.302		0.558981	8.61848e-08	0.0024879		8.06166e-06		315.984		0.515008	8.4477e-08	0.00316063		1.18817e-05		312.734
276	319.013		0.49089	1.01193e-07	0.000582479		4.91293e-07		316.916		0.54128	8.95046e-08	0.000962989		1.32028e-06		316.406		0.577785	8.68628e-08	0.00136674		2.72511e-06		317.758		0.557293	9.43353e-08	0.00188401		4.94854e-06		317.765		0.531893	9.39853e-08	0.00250673		8.06558e-06		316.926		0.496337	8.92931e-08	0.00317153		1.18893e-05		313.321
278	319.957		0.468974	1.06953e-07	0.000620096		5.23238e-07		318.187		0.517675	9.65021e-08	0.00100944		1.364e-06		317.571		0.55015	9.32008e-08	0.00140815		2.76106e-06		319.317		0.524092	1.03426e-07	0.00192244		4.97932e-06		319.225		0.5034	1.02255e-07	0.00253471		8.08774e-06		317.44		0.477714	9.18702e-08	0.00318699		1.19068e-05		313.601
280	320.716		0.447456	1.12121e-07	0.000659545		5.59374e-07		319.23		0.491995	1.02864e-07	0.00106146		1.41728e-06		318.725		0.522656	1.00068e-07	0.00145664		2.80988e-06		320.877		0.491639	1.13525e-07	0.00197097		5.02881e-06		320.538		0.473496	1.10731e-07	0.00257188		8.12885e-06		318.423		0.459777	9.74376e-08	0.00320815		1.19372e-05		313.724
282	321.021		0.429881	1.1381e-07	0.000699		5.9895e-07		320.076		0.470937	1.08033e-07	0.00111804		1.48005e-06		319.598		0.501781	1.04934e-07	0.00151124		2.87146e-06		322.336		0.462642	1.23387e-07	0.00202931		5.09775e-06		321.746		0.445921	1.19218e-07	0.00261884		8.19073e-06		319.121		0.441218	1.01452e-07	0.00323577		1.19825e-05		313.951
284	321.149		0.418516	1.14668e-07	0.000736018		6.4052e-07		320.924		0.44998	1.13553e-07	0.00117848		1.5524e-06		320.646		0.478339	1.11354e-07	0.00157229		2.947e-06		323.823		0.431488	1.3457e-07	0.00209854		5.18877e-06		322.639		0.420372	1.25321e-07	0.00267493		8.27339e-06		319.587		0.425009	1.04142e-07	0.00326921		1.20419e-05		314.074
286	321.085		0.410957	1.14455e-07	0.000770041		6.8326e-07		321.132		0.437159	1.14747e-07	0.00123991		1.6325e-06		321.294		0.457149	1.15743e-07	0.00163879		3.03645e-06		324.681		0.404335	1.41055e-07	0.00217647		5.30065e-06		323.524		0.399048	1.31826e-07	0.00273873		8.37569e-06		319.627		0.410495	1.04645e-07	0.00330674		1.21124e-05		313.994
288	320.628		0.407889	1.11694e-07	0.000798947		7.25318e-07		321.006		0.425419	1.13677e-07	0.00129891		1.71742e-06		321.836		0.44177	1.19498e-07	0.00170814		3.13782e-06		325.372		0.38651	1.46625e-07	0.0022595		5.43014e-06		323.859		0.382372	1.34586e-07	0.00280842		8.49599e-06		319.631		0.402759	1.04724e-07	0.00334664		1.21906e-05		313.998
290	320.229		0.407808	1.0865e-07	0.000822351		7.65469e-07		320.77		0.421092	1.12127e-07	0.00135345		1.80467e-06		321.873		0.429955	1.19561e-07	0.00177867		3.24971e-06		325.51		0.37173	1.47691e-07	0.00234446		5.57394e-06		323.726		0.37233	1.33618e-07	0.00287946		8.62779e-06		319.335		0.395236	1.029e-07	0.0033886		1.22766e-05		313.717
292	319.496		0.411982	1.03829e-07	0.000840193		8.02804e-07		320.158		0.422877	1.08071e-07	0.00140178		1.89153e-06		321.756		0.424778	1.19042e-07	0.00184675		3.36794e-06		325.398		0.365294	1.4632e-07	0.0024278		5.72749e-06		323.404		0.364477	1.31163e-07	0.00295084		8.76971e-06		318.958		0.392348	1.00538e-07	0.00343125		1.23679e-05		313.478
294	318.304		0.420507	9.67857e-08	0.000850313		8.35099e-07		319.623		0.426724	1.0457e-07	0.00144301		1.97577e-06		321.672		0.422853	1.18209e-07	0.00191226		3.49168e-06		324.734		0.362627	1.41519e-07	0.00250685		5.88649e-06		322.943		0.363059	1.27521e-07	0.00302		8.91742e-06		318.292		0.393985	9.70227e-08	0.00347329		1.24619e-05		312.88
296	317.224		0.431514	9.07292e-08	0.000853092		8.61444e-07		318.364		0.436804	9.70236e-08	0.0014762		2.05502e-06		320.877		0.426335	1.12558e-07	0.00197167		3.61577e-06		324.166		0.366267	1.36765e-07	0.00257993		6.04726e-06		322.121		0.368038	1.21182e-07	0.00308438		9.0657e-06		317.466		0.397681	9.25498e-08	0.0035132		1.25549e-05		312.211
298	315.986		0.445613	8.44023e-08	0.000849298		8.81423e-07		317.257		0.448072	9.08352e-08	0.00149955		2.12567e-06		319.982		0.434265	1.06801e-07	0.00202241		3.73526e-06		323.465		0.372988	1.31444e-07	0.00264525		6.2055e-06		321.029		0.375332	1.13615e-07	0.00314339		9.21234e-06		316.631		0.403991	8.80655e-08	0.00355088		1.26467e-05		311.494
300	314.519		0.462322	7.74955e-08	0.000839364		8.9462e-07		316.039		0.461691	8.47469e-08	0.00151384		2.18676e-06		318.964		0.445896	1.00826e-07	0.00206469		3.84839e-06		322.211		0.38263	1.22303e-07	0.00270126		6.35672e-06		319.757		0.387395	1.05343e-07	0.0031941		9.35003e-06		315.458		0.413707	8.17985e-08	0.00358533		1.27344e-05		310.829
302	313.238		0.480337	7.17609e-08	0.000824173		9.01096e-07		314.979		0.47762	7.94911e-08	0.00152007		2.23794e-06		317.971		0.457172	9.47977e-08	0.00209801		3.9525e-06		320.789		0.397697	1.12496e-07	0.00274599		6.49507e-06		318.567		0.402954	9.82971e-08	0.00323751		9.47889e-06		314.589		0.42615	7.76491e-08	0.003616		1.28163e-05		310.182
304	311.96		0.502137	6.63246e-08	0.000805181		9.01622e-07		313.582		0.49664	7.30958e-08	0.00151815		2.2778e-06		316.819		0.47228	8.89326e-08	0.00212284		4.0464e-06		319.105		0.416032	1.01895e-07	0.00277935		6.61743e-06		317.07		0.421568	8.97197e-08	0.00327248		9.59455e-06		313.648		0.439576	7.31195e-08	0.00364369		1.2894e-05		309.458
306	310.898		0.522633	6.20607e-08	0.000783354		8.9683e-07		312.127		0.518228	6.67355e-08	0.00150895		2.30622e-06		315.626		0.490927	8.27529e-08	0.00213839		4.12701e-06		317.67		0.437077	9.34938e-08	0.00280211		6.7224e-06		315.726		0.437669	8.28108e-08	0.00329983		9.69699e-06		312.476		0.454765	6.80668e-08	0.00366725		1.29638e-05		308.66
308	309.46		0.54207	5.67792e-08	0.000759173		8.87177e-07		310.826		0.540447	6.15804e-08	0.00149297		2.3229e-06		314.696		0.5101	7.8066e-08	0.00214631		4.19532e-06		316.428		0.458774	8.68144e-08	0.0028169		6.81292e-06		314.679		0.456042	7.76409e-08	0.00332079		9.78755e-06		311.454		0.470824	6.41168e-08	0.00368647		1.30243e-05		307.789
310	308.413		0.564891	5.31282e-08	0.000733231		8.73207e-07		309.855		0.56135	5.7796e-08	0.00147211		2.32969e-06		313.452		0.527857	7.2286e-08	0.00214694		4.25058e-06		315.02		0.48135	7.97781e-08	0.00282408		6.8881e-06		313.436		0.473712	7.22554e-08	0.00333567		9.86569e-06		310.257		0.487273	5.95895e-08	0.00370177		1.3076e-05		306.901
312	307.345		0.585979	4.9757e-08	0.000706435		8.55829e-07		308.554		0.583409	5.32222e-08	0.00144736		2.32759e-06		312.303		0.54805	6.75104e-08	0.0021407		4.2923e-06		313.616		0.503879	7.30718e-08	0.00282387		6.94689e-06		312.269		0.494024	6.72701e-08	0.00334485		9.93116e-06		309.053		0.503783	5.54139e-08	0.00371298		1.31176e-05		306.182
314	306.352		0.606535	4.6635e-08	0.000679209		8.35626e-07		307.397		0.605557	4.94674e-08	0.00141834		2.31575e-06		311.19		0.568283	6.29704e-08	0.00212835		4.32085e-06		312.278		0.526172	6.76099e-08	0.00281737		6.99046e-06		311.289		0.516184	6.32704e-08	0.0033486		9.98356e-06		307.964		0.524109	5.16484e-08	0.00372018		1.31487e-05		305.315
316	305.404		0.626586	4.38886e-08	0.000651928		8.1315e-07		306.296		0.627903	4.63869e-08	0.00138639		2.29591e-06		310.112		0.589972	5.88961e-08	0.00211051		4.33654e-06		311.336		0.547825	6.38217e-08	0.00280554		7.02016e-06		310.18		0.53693	5.93715e-08	0.00334737		1.00232e-05		306.991		0.542057	4.86432e-08	0.00372374		1.31699e-05		304.438
318	304.604		0.644261	4.16281e-08	0.000624961		7.88973e-07		305.643		0.650094	4.45223e-08	0.00135272		2.26981e-06		308.845		0.613527	5.45022e-08	0.00208697		4.33822e-06		310.316		0.56843	5.98615e-08	0.00278947		7.03796e-06		309.383		0.556328	5.63949e-08	0.00334178		1.00511e-05		306.13		0.561367	4.59922e-08	0.00372426		1.31829e-05		303.711
320	303.855		0.664503	3.9628e-08	0.000598591		7.63587e-07		304.794		0.669584	4.20153e-08	0.00131794		2.23847e-06		307.955		0.634502	5.16094e-08	0.00205948		4.32876e-06		309.062		0.591238	5.53754e-08	0.00276866		7.04202e-06		308.748		0.576443	5.42749e-08	0.00333276		1.00695e-05		305.381		0.578942	4.36913e-08	0.00372211		1.31888e-05		303.119
322	303.234		0.682299	3.81542e-08	0.000573184		7.37542e-07		304.271		0.686787	4.06671e-08	0.00128226		2.20233e-06		306.822		0.654423	4.7921e-08	0.00202815		4.308e-06		308.087		0.612202	5.2148e-08	0.00274395		7.03391e-06		308.264		0.59445	5.2603e-08	0.00332089		1.008e-05		304.749		0.597519	4.20383e-08	0.0037176		1.31886e-05		302.681
324	302.719		0.698031	3.68371e-08	0.000548805		7.11131e-07		303.714		0.703757	3.91702e-08	0.00124632		2.1625e-06		305.721		0.676904	4.45778e-08	0.00199348		4.27661e-06		307.252		0.633572	4.93612e-08	0.0027157		7.0142e-06		307.577		0.611021	5.03572e-08	0.00330596		1.00813e-05		304.274		0.614329	4.07182e-08	0.00371101		1.31831e-05		302.103
326	302.349		0.71516	3.59645e-08	0.000525785		6.84827e-07		303.169		0.718509	3.78495e-08	0.00121045		2.11965e-06		304.679		0.697695	4.16844e-08	0.00195622		4.23599e-06		306.361		0.653603	4.655e-08	0.00268443		6.98399e-06		307.023		0.626707	4.85227e-08	0.00328817		1.00737e-05		303.802		0.628529	3.95277e-08	0.00370242		1.31724e-05		301.722
328	302.011		0.729037	3.51626e-08	0.000504246		6.58919e-07		302.599		0.732994	3.65011e-08	0.00117449		2.07373e-06		304.282		0.718315	4.06263e-08	0.0019173		4.18811e-06		305.753		0.670944	4.4719e-08	0.00265028		6.94333e-06		306.369		0.641647	4.6605e-08	0.00326718		1.00556e-05		303.376		0.644493	3.84638e-08	0.00369194		1.31569e-05		301.397
330	301.716		0.742242	3.45578e-08	0.000484078		6.33508e-07		302.184		0.748442	3.548e-08	0.00113894		2.02567e-06		303.706		0.73524	3.9193e-08	0.00187754		4.13478e-06		304.873		0.689808	4.22896e-08	0.00261392		6.89388e-06		305.763		0.657578	4.48682e-08	0.00324328		1.00276e-05		303.177		0.65761	3.79808e-08	0.00367968		1.31368e-05		300.99
332	301.502		0.751725	3.41439e-08	0.000465274		6.08755e-07		301.798		0.760306	3.46495e-08	0.00110424		1.97633e-06		303.203		0.749631	3.78674e-08	0.00183698		4.07616e-06		304.609		0.706917	4.14868e-08	0.0025758		6.83673e-06		305.201		0.670173	4.32324e-08	0.00321707		9.99144e-06		303.059		0.669482	3.76342e-08	0.00366594		1.31133e-05		300.576
334	301.355		0.761036	3.37877e-08	0.000447799		5.8476e-07		301.784		0.77108	3.46558e-08	0.0010705		1.92608e-06		302.769		0.763264	3.67791e-08	0.001796		4.01314e-06		304.204		0.720768	4.047e-08	0.00253684		6.77459e-06		304.907		0.685676	4.24368e-08	0.00318838		9.94609e-06		302.876		0.679719	3.71601e-08	0.00365055		1.30854e-05		300.366
336	301.198		0.769275	3.3486e-08	0.000431614		5.61616e-07		301.68		0.780186	3.44205e-08	0.00103808		1.87565e-06		302.523		0.776137	3.62375e-08	0.00175513		3.94698e-06		304.06		0.735897	4.0041e-08	0.00249708		6.70744e-06		304.461		0.699203	4.11341e-08	0.00315781		9.89347e-06		302.507		0.689926	3.64643e-08	0.00363335		1.30522e-05		300.286
338	301.136		0.776892	3.33871e-08	0.000416731		5.39418e-07		301.614		0.788563	3.4265e-08	0.00100731		1.82571e-06		302.37		0.786669	3.5928e-08	0.00171476		3.87862e-06		303.682		0.747388	3.92088e-08	0.0024567		6.6357e-06		304.204		0.711841	4.04499e-08	0.00312566		9.83433e-06		302.569		0.6993	3.66324e-08	0.00361452		1.30141e-05		300.22
340	301.217		0.782658	3.35818e-08	0.000403323		5.18342e-07		301.431		0.795201	3.3842e-08	0.000977749		1.77586e-06		302.265		0.795636	3.57075e-08	0.00167496		3.80834e-06		303.803		0.756631	3.95321e-08	0.00241602		6.56023e-06		304.01		0.72097	3.99096e-08	0.00309223		9.76957e-06		302.534		0.706444	3.64952e-08	0.00359442		1.29725e-05		300.267
342	301.161		0.788786	3.3479e-08	0.000391116		4.98299e-07		301.594		0.799562	3.42231e-08	0.000949772		1.72675e-06		302.012		0.803157	3.5019e-08	0.00163598		3.73678e-06		303.637		0.764139	3.90426e-08	0.00237532		6.48179e-06		303.903		0.729717	3.97026e-08	0.00305779		9.69992e-06		302.56		0.712421	3.65353e-08	0.00357312		1.29274e-05		300.181
344	301.218		0.793981	3.36394e-08	0.000379958		4.79248e-07		301.964		0.800299	3.52139e-08	0.000923716		1.679e-06		301.771		0.809315	3.4507e-08	0.00159765		3.6637e-06		303.152		0.771177	3.78518e-08	0.00233419		6.3992e-06		304.012		0.735756	4.01049e-08	0.00302293		9.62736e-06		302.502		0.717795	3.63686e-08	0.00355046		1.28779e-05		300.308
346	301.345		0.798761	3.39044e-08	0.000370074		4.61345e-07		301.999		0.803951	3.52342e-08	0.000899448		1.63261e-06		301.607		0.81689	3.42856e-08	0.00155979		3.58884e-06		303.166		0.776306	3.78047e-08	0.00229309		6.31368e-06		304.267		0.74068	4.07485e-08	0.00298777		9.55214e-06		302.675		0.7223	3.67733e-08	0.00352692		1.28256e-05		300.517
348	301.52		0.800501	3.43014e-08	0.000361294		4.44532e-07		302.016		0.804418	3.53039e-08	0.000876691		1.58739e-06		301.598		0.821747	3.42617e-08	0.00152335		3.51431e-06		303.374		0.780772	3.8427e-08	0.0022525		6.22662e-06		304.501		0.743932	4.13637e-08	0.00295278		9.47573e-06		302.89		0.724774	3.72918e-08	0.00350265		1.2771e-05		300.696
350	301.873		0.800217	3.51022e-08	0.000353943		4.28987e-07		302.255		0.803818	3.59024e-08	0.000855599		1.54363e-06		301.748		0.825151	3.45847e-08	0.0014884		3.44038e-06		303.247		0.785585	3.81914e-08	0.00221245		6.13808e-06		304.494		0.746936	4.1263e-08	0.00291745		9.39618e-06		303.145		0.725517	3.79189e-08	0.00347782		1.27143e-05		301.025
352	302.053		0.799392	3.54039e-08	0.000347769		4.14621e-07		302.542		0.804774	3.66198e-08	0.000836165		1.50145e-06		301.895		0.823696	3.49426e-08	0.00145504		3.36739e-06		303.215		0.788361	3.81088e-08	0.00217282		6.04769e-06		304.771		0.748653	4.19469e-08	0.00288214		9.31453e-06		303.376		0.727982	3.84613e-08	0.00345261		1.26563e-05		301.336
354	302.419		0.79593	3.63079e-08	0.000342687		4.01403e-07		302.728		0.804657	3.71707e-08	0.000818548		1.46112e-06		302.066		0.824113	3.53891e-08	0.00142352		3.29595e-06		303.362		0.790105	3.83685e-08	0.00213394		5.95638e-06		304.889		0.747378	4.233e-08	0.00284669		9.2301e-06		303.788		0.72683	3.95199e-08	0.00342724		1.25973e-05		301.72
356	302.899		0.793735	3.74011e-08	0.000338962		3.89464e-07		303.138		0.804483	3.8071e-08	0.000802802		1.42279e-06		302.469		0.824688	3.62689e-08	0.00139391		3.2263e-06		303.491		0.793048	3.87314e-08	0.00209616		5.86505e-06		305.293		0.745056	4.34686e-08	0.00281177		9.14495e-06		304.271		0.724088	4.07674e-08	0.00340175		1.25374e-05		302.206
358	303.269		0.78978	3.82467e-08	0.000336461		3.78765e-07		303.451		0.799908	3.87294e-08	0.000788917		1.38655e-06		302.643		0.820475	3.67205e-08	0.00136624		3.15861e-06		303.87		0.791729	3.97308e-08	0.00205984		5.77462e-06		305.66		0.743578	4.45471e-08	0.00277732		9.05872e-06		304.762		0.722021	4.20432e-08	0.00337668		1.24783e-05		302.583
360	303.661		0.78287	3.92773e-08	0.000335041		3.69249e-07		303.828		0.795285	3.97201e-08	0.000776945		1.35252e-06		302.99		0.816594	3.75865e-08	0.00134035		3.09271e-06		304.095		0.790396	4.02249e-08	0.00202489		5.68498e-06		305.75		0.739809	4.48506e-08	0.00274364		8.97224e-06		305.041		0.716216	4.28665e-08	0.00335172		1.24184e-05		303.067
362	304.187		0.775212	4.06822e-08	0.000334689		3.60918e-07		304.284		0.788148	4.09634e-08	0.000767059		1.32096e-06		303.505		0.811676	3.88588e-08	0.00131679		3.02962e-06		304.548		0.786139	4.15175e-08	0.00199167		5.59697e-06		306.369		0.736501	4.66302e-08	0.00271065		8.88508e-06		305.507		0.709654	4.41805e-08	0.00332678		1.23572e-05		303.378
364	304.69		0.767361	4.2141e-08	0.000335614		3.53864e-07		305.042		0.780792	4.31335e-08	0.000759578		1.29224e-06		303.889		0.806328	3.9721e-08	0.00129567		2.96963e-06		304.993		0.779499	4.28571e-08	0.00196053		5.51144e-06		307.042		0.728999	4.86355e-08	0.0026796		8.80089e-06		306.243		0.701619	4.62878e-08	0.0033027		1.22975e-05		303.777
366	305.27		0.758203	4.37061e-08	0.000337775		3.4809e-07		305.776		0.771294	4.52187e-08	0.000754633		1.26654e-06		304.324		0.798984	4.0867e-08	0.0012769		2.91264e-06		305.44		0.773357	4.40296e-08	0.00193158		5.42869e-06		307.459		0.720548	4.99671e-08	0.00265012		8.71841e-06		306.781		0.691892	4.79078e-08	0.00327967		1.22395e-05		304.349
368	305.853		0.747715	4.54838e-08	0.000341175		3.43612e-07		306.412		0.760226	4.69838e-08	0.000751971		1.24375e-06		304.734		0.789445	4.20837e-08	0.00126032		2.85854e-06		306.147		0.765189	4.60907e-08	0.00190505		5.34923e-06		307.87		0.713191	5.13075e-08	0.00262187		8.63661e-06		307.327		0.682744	4.9588e-08	0.00325751		1.21825e-05		304.808
370	306.404		0.737826	4.70909e-08	0.000345751		3.40431e-07		306.987		0.747915	4.87746e-08	0.000751565		1.22391e-06		305.402		0.779894	4.38947e-08	0.00124645		2.80819e-06		306.827		0.755555	4.81245e-08	0.00188143		5.27414e-06		308.715		0.703195	5.39853e-08	0.00259588		8.55816e-06		308.064		0.672156	5.19213e-08	0.00323679		1.2128e-05		305.264
372	307.193		0.72415	4.95675e-08	0.000351621		3.3861e-07		308.01		0.732907	5.19665e-08	0.00075385		1.20745e-06		306.211		0.768851	4.63517e-08	0.00123575		2.76235e-06		307.659		0.742573	5.09014e-08	0.0018609		5.2038e-06		309.399		0.692363	5.63121e-08	0.00257229		8.48335e-06		308.648		0.660018	5.3854e-08	0.00321742		1.20755e-05		305.878
374	308.106		0.708277	5.25603e-08	0.000359404		3.38444e-07		308.954		0.717725	5.51368e-08	0.000759438		1.19497e-06		307.388		0.7558	4.99231e-08	0.00122885		2.72195e-06		308.497		0.729835	5.37112e-08	0.00184358		5.13844e-06		310.268		0.675567	5.93137e-08	0.00255165		8.41347e-06		309.233		0.646072	5.58128e-08	0.0031997		1.20256e-05		306.466
376	309.046		0.692637	5.59154e-08	0.000369117		3.40017e-07		310.041		0.699608	5.90936e-08	0.000768316		1.18658e-06		308.424		0.738982	5.32389e-08	0.00122666		2.68828e-06		309.661		0.711609	5.77451e-08	0.00183057		5.08009e-06		311.117		0.661077	6.26389e-08	0.0025344		8.34945e-06		310.105		0.631863	5.8999e-08	0.00318406		1.19795e-05		306.994
378	309.996		0.675798	5.92132e-08	0.000381095		3.43569e-07		310.879		0.679466	6.23453e-08	0.000780665		1.18258e-06		309.369		0.719919	5.63314e-08	0.00122837		2.66047e-06		310.663		0.692441	6.13878e-08	0.00182216		5.02932e-06		312.116		0.64294	6.65889e-08	0.00252107		8.29248e-06		311.032		0.61517	6.25534e-08	0.00317146		1.19398e-05		307.668
380	311.067		0.656347	6.32052e-08	0.000395345		3.49245e-07		312.029		0.657674	6.68879e-08	0.000796947		1.18347e-06		310.832		0.700325	6.1827e-08	0.00123509		2.63998e-06		312.083		0.669698	6.69711e-08	0.00181931		4.9878e-06		313.327		0.623429	7.17768e-08	0.00251254		8.24441e-06		312.16		0.598733	6.70829e-08	0.00316262		1.19082e-05		308.163
382	312.079		0.634497	6.72523e-08	0.000412153		3.57304e-07		313.081		0.633666	7.12336e-08	0.000817366		1.18969e-06		312.189		0.675544	6.74043e-08	0.00124795		2.62836e-06		313.412		0.644535	7.2486e-08	0.00182306		4.95727e-06		314.633		0.600403	7.76654e-08	0.00250994		8.20757e-06		312.944		0.578931	7.02101e-08	0.00315782		1.18854e-05		308.821
384	313.11		0.613545	7.16226e-08	0.000431148		3.67752e-07		314.22		0.609675	7.64173e-08	0.000841916		1.2015e-06		313.426		0.64698	7.25661e-08	0.00126656		2.62548e-06		315.082		0.61825	8.02559e-08	0.00183365		4.93825e-06		316.099		0.573867	8.50886e-08	0.00251449		8.1844e-06		314.098		0.559532	7.53589e-08	0.00315721		1.18713e-05		309.69
386	314.335		0.591306	7.70023e-08	0.000453148		3.8107e-07		315.439		0.584274	8.21112e-08	0.000871413		1.21982e-06		314.889		0.619015	7.93785e-08	0.00129148		2.63231e-06		316.714		0.586375	8.82794e-08	0.00185314		4.93409e-06		317.855		0.54503	9.4524e-08	0.00252769		8.17778e-06		315.369		0.537672	8.14585e-08	0.00316272		1.18708e-05		310.267
388	315.42		0.567704	8.21364e-08	0.000478241		3.97573e-07		316.773		0.558081	8.8763e-08	0.000906149		1.24529e-06		316.652		0.588065	8.84581e-08	0.00132465		2.65137e-06		318.445		0.550242	9.7872e-08	0.00188218		4.94608e-06		319.152		0.514356	1.01964e-07	0.0025503		8.18937e-06		316.728		0.51364	8.83293e-08	0.00317544		1.18864e-05		311.268
390	316.707		0.542498	8.85856e-08	0.000506612		4.176e-07		318.073		0.532993	9.60249e-08	0.000947362		1.27932e-06		318.117		0.557365	9.63866e-08	0.0013659		2.6832e-06		320.224		0.516082	1.08889e-07	0.00192128		4.97555e-06		320.549		0.482895	1.10642e-07	0.00258243		8.21967e-06		318.205		0.48541	9.65001e-08	0.0031968		1.19214e-05		312.307
392	318.053		0.518311	9.58597e-08	0.000538944		4.41786e-07		319.209		0.506021	1.02557e-07	0.000993984		1.32184e-06		319.795		0.524811	1.06291e-07	0.00141649		2.72984e-06		322.037		0.481462	1.20949e-07	0.00197258		5.02616e-06		321.981		0.454061	1.20603e-07	0.00262422		8.2696e-06		319.377		0.457121	1.03486e-07	0.00322673		1.19758e-05		313.274
394	319.107		0.493783	1.01967e-07	0.000575145		4.70534e-07		320.397		0.481158	1.09642e-07	0.00104663		1.37392e-06		321.25		0.489137	1.15039e-07	0.00147706		2.79306e-06		324.001		0.445463	1.35157e-07	0.00203753		5.10094e-06		323.458		0.423502	1.30962e-07	0.00267776		8.34352e-06		320.333		0.433166	1.08872e-07	0.00326433		1.20482e-05		314.113
396	320.085		0.470188	1.08085e-07	0.000614158		5.03776e-07		321.48		0.45846	1.16915e-07	0.00110491		1.43601e-06		322.819		0.458444	1.26677e-07	0.00154703		2.87351e-06		325.413		0.410974	1.46638e-07	0.00211628		5.20187e-06		324.595		0.394548	1.3975e-07	0.00274285		8.44237e-06		321.185		0.410144	1.14535e-07	0.00330965		1.21392e-05		314.801
398	320.982		0.448962	1.13634e-07	0.000655579		5.41604e-07		322.336		0.437447	1.23159e-07	0.00116823		1.50851e-06		324.108		0.431221	1.36614e-07	0.00162689		2.97311e-06		326.755		0.380923	1.58062e-07	0.00220581		5.3272e-06		325.538		0.371116	1.47641e-07	0.00281811		8.56565e-06		321.784		0.390076	1.18963e-07	0.00336187		1.2248e-05		315.321
400	321.471		0.429447	1.17269e-07	0.000697773		5.83465e-07		322.798		0.418244	1.26376e-07	0.00123457		1.59051e-06		325.113		0.408181	1.44663e-07	0.00171368		3.09045e-06		327.799		0.355062	1.67146e-07	0.0023063		5.47905e-06		325.933		0.352699	1.51252e-07	0.00290095		8.71093e-06		321.954		0.374159	1.20391e-07	0.00341913		1.23716e-05		315.341
402	321.886		0.415332	1.20384e-07	0.000739442		6.2863e-07		323.007		0.404263	1.27778e-07	0.00130073		1.67978e-06		325.23		0.389846	1.45425e-07	0.00180326		3.22246e-06		328.158		0.33912	1.70143e-07	0.00241199		5.65233e-06		325.944		0.341024	1.5139e-07	0.00298676		8.87219e-06		321.607		0.363328	1.18371e-07	0.00347836		1.25045e-05		315.356
404	321.87		0.403855	1.19909e-07	0.000778404		6.75711e-07		322.776		0.396014	1.26212e-07	0.00136492		1.77461e-06		325.18		0.380329	1.44588e-07	0.00189113		3.36462e-06		327.72		0.32922	1.66138e-07	0.00251497		5.83781e-06		325.672		0.333997	1.49543e-07	0.00307298		9.04596e-06		321.235		0.359052	1.15993e-07	0.0035376		1.26431e-05		315.243
406	321.57		0.397505	1.18119e-07	0.000812641		7.22972e-07		322.021		0.397884	1.21288e-07	0.00142207		1.86988e-06		324.695		0.376669	1.40763e-07	0.00197413		3.51275e-06		326.824		0.329334	1.57907e-07	0.00261023		6.02768e-06		325.171		0.332628	1.45159e-07	0.00315692		9.22795e-06		320.505		0.358337	1.11085e-07	0.00359563		1.27849e-05		315.014
408	321.011		0.397394	1.14151e-07	0.000840765		7.68644e-07		321.219		0.400496	1.15604e-07	0.00147167		1.96349e-06		323.854		0.380407	1.34323e-07	0.00204927		3.66194e-06		325.614		0.333364	1.47661e-07	0.00269404		6.2142e-06		323.989		0.335863	1.35306e-07	0.00323479		9.41092e-06		319.527		0.362344	1.04905e-07	0.0036504		1.29251e-05		314.54
410	319.969		0.401248	1.07273e-07	0.000860661		8.10311e-07		320.244		0.406936	1.09274e-07	0.00151249		2.05259e-06		322.611		0.388494	1.25022e-07	0.00211347		3.80619e-06		324.17		0.347327	1.36041e-07	0.00276479		6.39153e-06		322.617		0.34616	1.24953e-07	0.00330224		9.58496e-06		318.427		0.3712	9.83007e-08	0.00370005		1.30588e-05		313.757
412	318.828		0.40968	9.98943e-08	0.000872118		8.46459e-07		319.05		0.41845	1.01728e-07	0.00154449		2.1354e-06		321.222		0.402406	1.15555e-07	0.00216497		3.94025e-06		322.523		0.363443	1.2373e-07	0.00282236		6.55575e-06		321.324		0.360546	1.15983e-07	0.00335972		9.74808e-06		317.086		0.382368	9.08605e-08	0.00374422		1.3184e-05		312.905
414	317.599		0.422564	9.28995e-08	0.000875463		8.75999e-07		317.803		0.436092	9.42439e-08	0.00156689		2.20934e-06		319.786		0.417371	1.0648e-07	0.00220467		4.0622e-06		320.648		0.382959	1.11086e-07	0.00286572		6.70127e-06		319.637		0.377039	1.04983e-07	0.00340642		9.89584e-06		315.763		0.396806	8.41366e-08	0.00378246		1.32986e-05		311.746
416	316.196		0.438669	8.57716e-08	0.000871432		8.9835e-07		316.69		0.450797	8.81227e-08	0.00158039		2.27346e-06		318.282		0.438602	9.73216e-08	0.00223335		4.17048e-06		318.842		0.404441	9.98581e-08	0.00289656		6.82735e-06		318.132		0.397148	9.6275e-08	0.00344281		1.00263e-05		314.314		0.414618	7.70913e-08	0.00381436		1.34001e-05		310.603
418	314.757		0.457721	7.86288e-08	0.000860381		9.12939e-07		315.449		0.468181	8.22092e-08	0.00158618		2.32778e-06		316.968		0.458744	8.9753e-08	0.0022524		4.26488e-06		317.367		0.428907	9.15648e-08	0.00291705		6.93512e-06		316.555		0.419048	8.76677e-08	0.00346945		1.01382e-05		312.928		0.432722	7.07289e-08	0.00384008		1.34875e-05		309.604
420	313.642		0.475626	7.33257e-08	0.000844809		9.20966e-07		314.024		0.487078	7.53432e-08	0.00158392		2.37064e-06		315.845		0.478012	8.41049e-08	0.00226392		4.34709e-06		315.928		0.453681	8.41644e-08	0.00292946		7.02705e-06		314.869		0.441581	7.90853e-08	0.0034871		1.02306e-05		311.428		0.452111	6.45924e-08	0.00385997		1.35607e-05		308.472
422	312.413		0.495293	6.80751e-08	0.000825513		9.22862e-07		312.737		0.508195	6.97228e-08	0.00157456		2.40208e-06		314.496		0.497266	7.74837e-08	0.00226771		4.41548e-06		314.685		0.47606	7.78527e-08	0.00293511		7.10445e-06		313.551		0.465127	7.28347e-08	0.00349756		1.03062e-05		310.293		0.472969	6.0172e-08	0.00387439		1.36195e-05		307.446
424	311.165		0.516243	6.31101e-08	0.000803356		9.19219e-07		311.981		0.530515	6.64636e-08	0.00155985		2.42358e-06		313.113		0.51911	7.1157e-08	0.00226413		4.46934e-06		313.322		0.50217	7.13813e-08	0.00293453		7.16727e-06		311.914		0.488617	6.55234e-08	0.00350118		1.03643e-05		308.942		0.495136	5.51426e-08	0.00388407		1.36654e-05		306.547
426	310.112		0.535851	5.90376e-08	0.000778932		9.10549e-07		310.837		0.546861	6.18181e-08	0.00154113		2.43651e-06		311.914		0.542896	6.63718e-08	0.00225375		4.50853e-06		312.091		0.524916	6.64006e-08	0.002928		7.21516e-06		310.625		0.51411	6.05843e-08	0.0034986		1.04053e-05		307.629		0.517397	5.08337e-08	0.00388871		1.36962e-05		305.508
428	309.011		0.558293	5.52804e-08	0.000753096		8.97656e-07		309.62		0.566344	5.72211e-08	0.00151751		2.43918e-06		310.639		0.56417	6.1453e-08	0.00223798		4.53484e-06		311.081		0.546202	6.25966e-08	0.00291679		7.2504e-06		309.429		0.53912	5.64027e-08	0.00349144		1.04329e-05		306.711		0.539184	4.78669e-08	0.00388954		1.37158e-05		304.55
430	308.069		0.580671	5.20522e-08	0.000726392		8.81195e-07		308.786		0.586414	5.42789e-08	0.0014902		2.43296e-06		309.985		0.585411	5.88974e-08	0.00221801		4.55012e-06		309.88		0.567149	5.81246e-08	0.00290111		7.27285e-06		308.152		0.562623	5.21821e-08	0.00347978		1.04467e-05		305.804		0.560179	4.52532e-08	0.00388708		1.37257e-05		303.693
432	307.185		0.599613	4.93085e-08	0.000699452		8.61925e-07		307.627		0.6087	5.04747e-08	0.00145985		2.41858e-06		308.809		0.607607	5.43743e-08	0.00219405		4.55438e-06		309.165		0.588166	5.57126e-08	0.00288163		7.28371e-06		307.63		0.583973	5.05526e-08	0.00346504		1.04507e-05		304.986		0.579977	4.28497e-08	0.00388147		1.37259e-05		302.876
434	306.34		0.617191	4.67964e-08	0.000672591		8.4039e-07		306.683		0.627742	4.76438e-08	0.00142685		2.39649e-06		307.951		0.626192	5.15744e-08	0.00216656		4.54825e-06		308.356		0.609098	5.28687e-08	0.00285932		7.28534e-06		306.649		0.604732	4.75081e-08	0.00344744		1.04453e-05		304.369		0.600142	4.11204e-08	0.00387324		1.37181e-05		302.016
436	305.632		0.634601	4.46633e-08	0.000646086		8.17101e-07		305.653		0.645259	4.46565e-08	0.00139184		2.36762e-06		307.051		0.645767	4.84926e-08	0.00213571		4.53175e-06		307.587		0.627566	5.04017e-08	0.00283396		7.27681e-06		305.819		0.624162	4.52125e-08	0.00342706		1.04305e-05		303.757		0.618841	3.95639e-08	0.00386256		1.37028e-05		301.531
438	304.956		0.650871	4.27011e-08	0.000620404		7.92693e-07		304.837		0.664889	4.23397e-08	0.00135527		2.33267e-06		305.952		0.665053	4.53754e-08	0.00210199		4.50573e-06		307.121		0.645179	4.89653e-08	0.00280614		7.25953e-06		305.26		0.643296	4.36311e-08	0.00340427		1.04072e-05		303.091		0.634958	3.79093e-08	0.0038497		1.36809e-05		300.932
440	304.377		0.666938	4.10674e-08	0.000595512		7.67428e-07		304.233		0.682918	4.06762e-08	0.00131811		2.29327e-06		305.049		0.684071	4.26927e-08	0.00206538		4.46989e-06		306.476		0.660016	4.70043e-08	0.00277621		7.23437e-06		304.491		0.660851	4.14069e-08	0.00337937		1.03762e-05		302.64		0.651081	3.67185e-08	0.00383458		1.36515e-05		300.414
442	303.948		0.68157	3.99085e-08	0.000571792		7.41831e-07		303.539		0.699343	3.88695e-08	0.00128071		2.25014e-06		304.166		0.704058	4.03341e-08	0.00202636		4.4251e-06		305.939		0.674745	4.53592e-08	0.00274432		7.20168e-06		303.991		0.677994	4.01594e-08	0.00335264		1.03385e-05		302.208		0.66563	3.56827e-08	0.00381757		1.36162e-05		300.072
444	303.453		0.695342	3.85977e-08	0.000549162		7.1609e-07		303.054		0.715347	3.7527e-08	0.00124333		2.20384e-06		303.55		0.721777	3.87943e-08	0.00198574		4.37316e-06		305.344		0.690955	4.36661e-08	0.00271013		7.16017e-06		303.595		0.692659	3.92075e-08	0.00332437		1.0295e-05		301.818		0.681073	3.48196e-08	0.00379879		1.35753e-05		299.83
446	302.846		0.708548	3.69942e-08	0.000527374		6.90237e-07		302.771		0.727479	3.68649e-08	0.00120655		2.15551e-06		302.864		0.738748	3.70565e-08	0.00194408		4.31537e-06		304.777		0.707258	4.20393e-08	0.00267391		7.1105e-06		303.255		0.705236	3.83723e-08	0.00329471		1.02463e-05		301.416		0.695543	3.39499e-08	0.0037784		1.35292e-05		299.652
448	302.544		0.722898	3.62172e-08	0.000506629		6.64574e-07		302.277		0.74123	3.5791e-08	0.00117048		2.10555e-06		302.493		0.755944	3.62082e-08	0.00190205		4.25331e-06		304.238		0.720795	4.05474e-08	0.00263606		7.05361e-06		303.141		0.718659	3.80063e-08	0.00326368		1.01921e-05		301.157		0.706901	3.33379e-08	0.00375649		1.34782e-05		299.335
450	302.155		0.73419	3.53207e-08	0.000487111		6.3939e-07		301.933		0.75326	3.4907e-08	0.00113506		2.05411e-06		302.173		0.767703	3.55105e-08	0.00185994		4.18773e-06		303.831		0.734169	3.95032e-08	0.00259676		6.98994e-06		302.81		0.730543	3.71649e-08	0.00323168		1.0134e-05		301.127		0.717723	3.32213e-08	0.00373346		1.34241e-05		299.04
452	301.807		0.744663	3.45186e-08	0.000468757		6.14776e-07		301.792		0.765215	3.45264e-08	0.0011006		2.00183e-06		301.833		0.778853	3.48988e-08	0.00181767		4.11854e-06		303.817		0.743629	3.9413e-08	0.00255662		6.92122e-06		302.68		0.741105	3.68018e-08	0.00319844		1.00708e-05		300.969		0.726028	3.29564e-08	0.0037093		1.33665e-05		299.002
454	301.649		0.753675	3.41358e-08	0.000451519		5.9081e-07		301.79		0.775001	3.45634e-08	0.00106757		1.94963e-06		301.396		0.789833	3.38637e-08	0.00177551		4.0464e-06		303.413		0.756611	3.84243e-08	0.00251582		6.84791e-06		302.59		0.748488	3.64826e-08	0.00316437		1.00038e-05		300.873		0.736416	3.274e-08	0.00368404		1.33056e-05		299.219
456	301.489		0.763875	3.38215e-08	0.000435523		5.67677e-07		301.628		0.781889	3.42919e-08	0.00103592		1.89764e-06		301.318		0.797769	3.37407e-08	0.00173389		3.97237e-06		303.117		0.766132	3.77503e-08	0.00247434		6.76989e-06		302.592		0.754269	3.6493e-08	0.0031296		9.93342e-06		300.983		0.743608	3.29549e-08	0.00365813		1.32432e-05		299.27
458	301.337		0.771959	3.36035e-08	0.000420782		5.45478e-07		301.554		0.789139	3.41423e-08	0.0010054		1.84566e-06		301.363		0.807024	3.38365e-08	0.00169323		3.89757e-06		302.85		0.772227	3.71003e-08	0.00243228		6.68731e-06		302.419		0.762286	3.59756e-08	0.00309408		9.85929e-06		301.073		0.749349	3.31066e-08	0.00363152		1.31788e-05		299.274
460	301.293		0.77988	3.35361e-08	0.000407215		5.24239e-07		301.378		0.795238	3.38448e-08	0.000976241		1.79423e-06		301.253		0.812869	3.36033e-08	0.00165349		3.82196e-06		302.878		0.779618	3.72037e-08	0.0023901		6.60156e-06		302.596		0.77027	3.64483e-08	0.00305783		9.78121e-06		301.139		0.75413	3.32038e-08	0.00360415		1.31121e-05		299.376
462	301.322		0.785755	3.37091e-08	0.000394889		5.04055e-07		301.347		0.799687	3.38345e-08	0.000948382		1.74341e-06		301.027		0.818085	3.30949e-08	0.0016144		3.74512e-06		302.834		0.786262	3.71482e-08	0.00234806		6.51332e-06		302.611		0.772446	3.65684e-08	0.00302118		9.70031e-06		301.352		0.757101	3.36753e-08	0.00357615		1.30434e-05		299.444
464	301.378		0.7911	3.38707e-08	0.000383778		4.84951e-07		301.345		0.804976	3.38119e-08	0.000921986		1.69357e-06		300.958		0.823603	3.29147e-08	0.00157622		3.66768e-06		302.608		0.790702	3.664e-08	0.00230611		6.42247e-06		302.773		0.777171	3.70334e-08	0.00298436		9.61728e-06		301.524		0.757681	3.40752e-08	0.00354784		1.29739e-05		299.658
466	301.389		0.794648	3.38739e-08	0.00037369		4.6687e-07		301.057		0.81018	3.32058e-08	0.000896629		1.64431e-06		301.308		0.827165	3.36968e-08	0.00153947		3.59089e-06		302.753		0.795974	3.68906e-08	0.00226457		6.32993e-06		302.895		0.778228	3.73344e-08	0.00294744		9.53218e-06		301.905		0.759167	3.49427e-08	0.00351923		1.29034e-05		300.007
468	301.474		0.79616	3.40668e-08	0.000364631		4.49836e-07		300.973		0.814687	3.30762e-08	0.000872496		1.59602e-06		301.53		0.829311	3.41733e-08	0.00150409		3.51477e-06		302.808		0.798545	3.70489e-08	0.00222366		6.2363e-06		303.094		0.779428	3.77569e-08	0.00291044		9.44484e-06		302.294		0.757881	3.58893e-08	0.00349064		1.2833e-05		300.173
470	301.57		0.798313	3.43008e-08	0.000356615		4.33868e-07		301.192		0.815981	3.35335e-08	0.000849995		1.54928e-06		301.89		0.82941	3.50434e-08	0.00147056		3.44037e-06		302.821		0.799943	3.7071e-08	0.00218357		6.14211e-06		303.209		0.7798	3.7962e-08	0.00287342		9.35539e-06		302.661		0.756857	3.67209e-08	0.00346193		1.2762e-05		300.645
472	301.608		0.798415	3.43836e-08	0.000349568		4.18947e-07		301.32		0.81738	3.38463e-08	0.000829214		1.50432e-06		301.979		0.829461	3.52808e-08	0.00143852		3.36706e-06		303.094		0.802087	3.78025e-08	0.0021443		6.04735e-06		303.616		0.776301	3.89913e-08	0.00283667		9.2646e-06		302.962		0.755443	3.74837e-08	0.00343313		1.26901e-05		301.006
474	301.935		0.796666	3.50934e-08	0.000343433		4.05048e-07		301.777		0.816118	3.48564e-08	0.000810355		1.46147e-06		301.929		0.829389	3.51419e-08	0.00140756		3.2942e-06		303.396		0.801634	3.85813e-08	0.00210652		5.95384e-06		304.038		0.774183	4.00997e-08	0.0028007		9.1741e-06		303.301		0.750832	3.82385e-08	0.00340438		1.26176e-05		301.678
476	302.262		0.796354	3.57788e-08	0.000338442		3.92291e-07		301.962		0.813695	3.52687e-08	0.000793302		1.42069e-06		301.889		0.828998	3.50813e-08	0.00137777		3.22202e-06		303.848		0.798404	3.98076e-08	0.00207		5.86103e-06		304.242		0.772406	4.0837e-08	0.00276531		9.08304e-06		303.913		0.744995	3.98625e-08	0.00337594		1.25452e-05		302.082
478	302.52		0.793598	3.6428e-08	0.000334576		3.80671e-07		302.367		0.813044	3.62649e-08	0.00077808		1.38208e-06		301.99		0.828823	3.53533e-08	0.00134939		3.15106e-06		304.224		0.796056	4.07847e-08	0.00203503		5.76971e-06		304.689		0.767981	4.20818e-08	0.00273069		8.99186e-06		304.412		0.738286	4.1177e-08	0.00334813		1.24741e-05		302.623
480	302.832		0.788485	3.71268e-08	0.000331652		3.70114e-07		302.836		0.806887	3.74555e-08	0.000764639		1.34564e-06		302.401		0.826375	3.62346e-08	0.00132279		3.0821e-06		304.546		0.79141	4.17106e-08	0.00200175		5.6802e-06		305.258		0.760706	4.36919e-08	0.0026974		8.90221e-06		305.077		0.72827	4.30134e-08	0.00332118		1.24048e-05		303.213
482	303.149		0.785377	3.79633e-08	0.000329706		3.60637e-07		302.926		0.803084	3.7676e-08	0.000752837		1.31132e-06		302.469		0.822786	3.63703e-08	0.00129799		3.01527e-06		305.004		0.787283	4.28583e-08	0.00197004		5.59222e-06		306.012		0.751603	4.58971e-08	0.00266576		8.81494e-06		305.513		0.722382	4.42395e-08	0.00329489		1.23361e-05		303.853
484	303.423		0.779935	3.87041e-08	0.000328453		3.52124e-07		303.114		0.79962	3.80563e-08	0.000742177		1.2787e-06		302.686		0.82096	3.69333e-08	0.0012747		2.95019e-06		305.419		0.779614	4.40054e-08	0.00194016		5.50643e-06		306.643		0.74114	4.78324e-08	0.00263588		8.73019e-06		306.047		0.712572	4.56705e-08	0.00326947		1.22685e-05		304.434
486	303.793		0.776579	3.96621e-08	0.00032803		3.44614e-07		303.6		0.795183	3.92519e-08	0.000733211		1.24832e-06		303.133		0.818573	3.79288e-08	0.00125329		2.88762e-06		305.92		0.772416	4.53971e-08	0.00191203		5.4227e-06		307.249		0.731627	4.97204e-08	0.00260784		8.64809e-06		306.757		0.7022	4.77596e-08	0.0032454		1.22035e-05		305.168
488	304.141		0.769379	4.05821e-08	0.000328438		3.38106e-07		304.15		0.787718	4.06145e-08	0.000726383		1.22066e-06		303.48		0.815337	3.87945e-08	0.00123398		2.82797e-06		306.23		0.764042	4.63716e-08	0.00188571		5.34118e-06		307.989		0.720981	5.20103e-08	0.00258151		8.56814e-06		307.63		0.690541	5.06167e-08	0.00322305		1.21421e-05		305.802
490	304.588		0.763974	4.16816e-08	0.000329719		3.32605e-07		304.543		0.781026	4.1615e-08	0.000721125		1.19527e-06		303.916		0.809008	3.97837e-08	0.00121671		2.77125e-06		306.885		0.756698	4.83969e-08	0.00186134		5.26224e-06		308.994		0.707217	5.52629e-08	0.00255777		8.49258e-06		308.339		0.675913	5.29101e-08	0.00320266		1.20848e-05		306.496
492	305.113		0.755949	4.32202e-08	0.000332066		3.28197e-07		304.913		0.773889	4.26133e-08	0.000717422		1.17217e-06		304.457		0.80208	4.13431e-08	0.00120169		2.71784e-06		307.396		0.747832	4.99765e-08	0.00183926		5.1866e-06		309.871		0.691242	5.84419e-08	0.00253724		8.42286e-06		309.081		0.662037	5.54313e-08	0.00318414		1.2031e-05		307.349
494	305.541		0.745346	4.455e-08	0.000335421		3.24883e-07		305.534		0.765936	4.43723e-08	0.000715594		1.15166e-06		304.924		0.790752	4.26482e-08	0.00118917		2.66821e-06		307.901		0.736957	5.14741e-08	0.00181948		5.11438e-06		310.81		0.674458	6.19404e-08	0.00251961		8.35809e-06		310.065		0.644379	5.90261e-08	0.00316843		1.19833e-05		308.129
496	306.156		0.736541	4.62701e-08	0.00033983		3.22689e-07		306.356		0.753914	4.67725e-08	0.000716206		1.13425e-06		305.263		0.781071	4.35902e-08	0.0011785		2.62153e-06		308.377		0.726511	5.30057e-08	0.00180185		5.04537e-06		311.761		0.656565	6.56122e-08	0.00250503		8.2985e-06		311.047		0.626132	6.2749e-08	0.00315591		1.19426e-05		308.977
498	306.77		0.726262	4.80251e-08	0.000345319		3.21656e-07		306.684		0.742023	4.7755e-08	0.000718565		1.11947e-06		305.846		0.772871	4.51936e-08	0.00117018		2.57852e-06		309.097		0.715423	5.54517e-08	0.00178675		4.98034e-06		312.664		0.637772	6.92498e-08	0.00249379		8.24477e-06		312.059		0.604734	6.67455e-08	0.00314676		1.19092e-05		309.877
500	307.334		0.716275	4.98527e-08	0.000351934		3.21826e-07		307.606		0.730325	5.07134e-08	0.000722943		1.10756e-06		306.466		0.762785	4.69956e-08	0.00116438		2.53956e-06		309.819		0.700788	5.80951e-08	0.00177491		4.92074e-06		313.641		0.617037	7.3359e-08	0.00248621		8.19755e-06		313.049		0.584114	7.09905e-08	0.00314141		1.1884e-05		310.617
502	307.951		0.703095	5.18888e-08	0.000359568		3.23185e-07		308.355		0.716	5.3149e-08	0.000730093		1.09919e-06		307.028		0.749797	4.86548e-08	0.0011612		2.50483e-06		310.682		0.68769	6.1269e-08	0.0017663		4.86656e-06		314.888		0.596358	7.93263e-08	0.00248287		8.15799e-06		314.123		0.562311	7.57349e-08	0.00313996		1.18672e-05		311.414
504	308.868		0.689745	5.50775e-08	0.000368846		3.26008e-07		309.149		0.700359	5.58125e-08	0.000739682		1.09422e-06		307.8		0.736386	5.10349e-08	0.00116093		2.47479e-06		311.391		0.673296	6.39414e-08	0.00176078		4.81772e-06		316.446		0.572607	8.71451e-08	0.00248587		8.13028e-06		315.139		0.54014	8.04836e-08	0.00314325		1.18606e-05		312.139
506	309.651		0.674667	5.77175e-08	0.000379818		3.30406e-07		309.717		0.686533	5.77356e-08	0.000751536		1.0926e-06		308.29		0.723802	5.2544e-08	0.00116326		2.4492e-06		312.194		0.658206	6.71581e-08	0.00175871		4.77492e-06		317.539		0.548547	9.28337e-08	0.00249433		8.11286e-06		316.308		0.517031	8.63497e-08	0.00315186		1.18657e-05		312.814
508	310.685		0.658269	6.15333e-08	0.000392836		3.3661e-07		310.662		0.670579	6.14311e-08	0.000765564		1.09435e-06		309.391		0.706118	5.64422e-08	0.00116941		2.42963e-06		313.095		0.640394	7.1145e-08	0.00176022		4.73853e-06		318.991		0.523577	1.01223e-07	0.00250902		8.10726e-06		317.212		0.495689	9.12264e-08	0.00316556		1.18819e-05		313.395
510	311.559		0.640908	6.49193e-08	0.000408105		3.44845e-07		311.665		0.655824	6.52688e-08	0.000783015		1.10049e-06		310.486		0.689274	6.03724e-08	0.00117982		2.41678e-06		314.351		0.621527	7.68041e-08	0.00176677		4.71092e-06		320.334		0.498003	1.09466e-07	0.00253082		8.11523e-06		318.563		0.472211	9.86278e-08	0.00318603		1.19131e-05		314.055
512	312.592		0.622609	6.91939e-08	0.000425337		3.5514e-07		312.544		0.634761	6.89536e-08	0.000804132		1.11145e-06		311.586		0.67047	6.46172e-08	0.0011949		2.4113e-06		315.66		0.598309	8.31293e-08	0.00177986		4.69451e-06		321.538		0.47178	1.17567e-07	0.00255946		8.13671e-06		319.676		0.449061	1.05381e-07	0.00321351		1.19602e-05		314.569
514	313.466		0.60188	7.32041e-08	0.000445024		3.67862e-07		313.595		0.615114	7.34483e-08	0.000828745		1.12734e-06		312.808		0.650474	6.9727e-08	0.001215		2.41383e-06		317.022		0.572611	9.00902e-08	0.00179987		4.69014e-06		322.778		0.446604	1.26105e-07	0.00259539		8.17285e-06		320.393		0.42628	1.10023e-07	0.00324678		1.20207e-05		314.927
516	314.42		0.580787	7.74672e-08	0.000466659		3.82977e-07		315.01		0.592213	8.00462e-08	0.000858664		1.14976e-06		314.098		0.624737	7.55014e-08	0.00124064		2.42525e-06		318.599		0.544985	9.87761e-08	0.00182782		4.69962e-06		323.667		0.422547	1.32618e-07	0.00263758		8.22269e-06		320.975		0.406523	1.13918e-07	0.00328473		1.20929e-05		315.208
518	315.317		0.558404	8.16271e-08	0.000490474		4.00725e-07		316.277		0.566641	8.65086e-08	0.000893772		1.17916e-06		315.51		0.598209	8.2275e-08	0.00127264		2.4468e-06		320.053		0.516774	1.07485e-07	0.00186411		4.72404e-06		324.442		0.403515	1.38508e-07	0.00268569		8.28629e-06		321.271		0.390969	1.15954e-07	0.00332646		1.21752e-05		315.31
520	316.026		0.53856	8.51967e-08	0.000515839		4.21026e-07		317.337		0.542127	9.19495e-08	0.000933825		1.21588e-06		316.997		0.569442	8.98851e-08	0.00131249		2.48057e-06		321.563		0.486809	1.17232e-07	0.00190992		4.76563e-06		324.938		0.385717	1.42015e-07	0.00273766		8.36111e-06		321.429		0.380165	1.1685e-07	0.00337003		1.22641e-05		315.202
522	316.783		0.521628	8.89899e-08	0.000542525		4.43862e-07		318.425		0.518361	9.79526e-08	0.000978277		1.26003e-06		318.67		0.54149	9.92539e-08	0.0013604		2.52757e-06		322.837		0.458325	1.25793e-07	0.00196566		4.82588e-06		324.974		0.373143	1.42516e-07	0.00279157		8.44459e-06		321.004		0.372209	1.13813e-07	0.00341338		1.23555e-05		314.832
524	317.568		0.505493	9.29511e-08	0.000570767		4.69424e-07		318.933		0.497187	1.01098e-07	0.00102563		1.31103e-06		320.156		0.509965	1.08272e-07	0.00141749		2.58982e-06		324.068		0.430708	1.3508e-07	0.00202952		4.90371e-06		325.071		0.364195	1.43451e-07	0.0028465		8.53547e-06		320.604		0.370146	1.11281e-07	0.00345526		1.24466e-05		314.235
526	318.143		0.48804	9.61706e-08	0.000600205		4.97662e-07		319.568		0.480702	1.0504e-07	0.00107417		1.3678e-06		321.65		0.479656	1.18309e-07	0.00148319		2.66792e-06		325.252		0.40539	1.44595e-07	0.00210245		5.00145e-06		324.808		0.358166	1.41165e-07	0.00290177		8.63273e-06		319.947		0.370714	1.06802e-07	0.00349474		1.25351e-05		313.591
528	318.76		0.4737	1.00163e-07	0.000630335		5.28394e-07		319.918		0.464664	1.06911e-07	0.00112461		1.43096e-06		323.078		0.451713	1.28877e-07	0.00155738		2.76297e-06		326.107		0.382474	1.52244e-07	0.00218328		5.11904e-06		324.665		0.353819	1.40069e-07	0.00295752		8.73658e-06		319.127		0.374223	1.01919e-07	0.00353094		1.26185e-05		313.062
530	319.08		0.461741	1.0194e-07	0.000660358		5.61223e-07		320.174		0.452269	1.08968e-07	0.00117468		1.4988e-06		323.962		0.428938	1.35071e-07	0.00163732		2.87347e-06		326.816		0.364913	1.58271e-07	0.002271		5.25655e-06		324.286		0.351328	1.37176e-07	0.00301349		8.84672e-06		318.329		0.380938	9.70802e-08	0.00356451		1.26977e-05		312.405
532	319.131		0.450036	1.02305e-07	0.000688658		5.95164e-07		320.13		0.443715	1.08593e-07	0.00122325		1.57019e-06		324.426		0.411621	1.38592e-07	0.00171951		2.99669e-06		327.287		0.348844	1.62572e-07	0.00236365		5.4128e-06		323.555		0.352499	1.31255e-07	0.00306819		8.96058e-06		317.413		0.388231	9.1934e-08	0.00359554		1.27724e-05		311.459
534	319.056		0.443669	1.0201e-07	0.00071439		6.29415e-07		319.974		0.440704	1.07408e-07	0.00126914		1.6437e-06		324.384		0.400557	1.38652e-07	0.00180004		3.12863e-06		327.169		0.339274	1.61375e-07	0.00245633		5.58236e-06		322.609		0.357529	1.2445e-07	0.00312005		9.0751e-06		316.536		0.397407	8.73681e-08	0.0036236		1.28412e-05		310.771
536	318.643		0.440872	9.97375e-08	0.000736009		6.62672e-07		319.522		0.439479	1.04502e-07	0.0013113		1.7178e-06		323.989		0.394167	1.34925e-07	0.00187597		3.26538e-06		326.467		0.336853	1.54854e-07	0.0025439		5.75811e-06		321.697		0.365184	1.18259e-07	0.00316865		9.18913e-06		315.718		0.407087	8.30316e-08	0.00364964		1.29063e-05		310.007
538	318.093		0.443398	9.63444e-08	0.000752802		6.93829e-07		318.97		0.441254	1.01247e-07	0.00134829		1.7904e-06		323.097		0.395091	1.28278e-07	0.00194352		3.40124e-06		325.251		0.341027	1.44691e-07	0.00262156		5.93164e-06		320.682		0.37389	1.11666e-07	0.00321418		9.30281e-06		314.692		0.417216	7.78801e-08	0.00367326		1.29665e-05		309.184
540	317.356		0.448293	9.2062e-08	0.000764287		7.21856e-07		318.263		0.447582	9.69625e-08	0.00137943		1.85985e-06		322.181		0.400424	1.21514e-07	0.00200098		3.53191e-06		324.173		0.350965	1.3637e-07	0.00268809		6.0983e-06		319.477		0.383851	1.03903e-07	0.00325503		9.41258e-06		313.595		0.430696	7.31185e-08	0.00369381		1.30194e-05		308.4
542	316.482		0.45597	8.7481e-08	0.000770596		7.46087e-07		317.651		0.456229	9.31807e-08	0.0014047		1.9251e-06		321.219		0.41194	1.14652e-07	0.00204862		3.65526e-06		322.872		0.36537	1.26643e-07	0.00274334		6.25482e-06		318.186		0.398218	9.63363e-08	0.00328995		9.51487e-06		312.559		0.442939	6.86012e-08	0.00371162		1.3066e-05		307.473
544	315.49		0.466691	8.2466e-08	0.000771593		7.65823e-07		316.774		0.464113	8.8568e-08	0.00142434		1.9854e-06		320.116		0.425187	1.07419e-07	0.00208727		3.77013e-06		321.405		0.381263	1.16124e-07	0.0027877		6.39885e-06		317.154		0.413929	9.04357e-08	0.00332		9.61113e-06		311.567		0.4577	6.46834e-08	0.00372685		1.31065e-05		306.773
546	314.634		0.476978	7.8332e-08	0.000767952		7.80895e-07		315.968		0.475883	8.45931e-08	0.00143741		2.03883e-06		318.939		0.441718	1.00541e-07	0.0021164		3.87381e-06		320.005		0.398865	1.06878e-07	0.00282117		6.52761e-06		316.205		0.429257	8.5453e-08	0.00334578		9.70207e-06		310.624		0.472629	6.119e-08	0.00373978		1.31418e-05		306.207
548	313.637		0.492567	7.36483e-08	0.000760686		7.91594e-07		314.902		0.489448	7.93376e-08	0.00144406		2.08451e-06		317.593		0.459143	9.29881e-08	0.00213679		3.96552e-06		318.528		0.417702	9.80241e-08	0.0028446		6.64e-06		314.862		0.448275	7.88132e-08	0.00336612		9.78396e-06		309.718		0.487541	5.78098e-08	0.00375071		1.31727e-05		305.603
550	312.706		0.506293	6.95742e-08	0.000749931		7.9775e-07		313.801		0.50301	7.42403e-08	0.00144445		2.12169e-06		315.871		0.47844	8.38499e-08	0.00214759		4.04216e-06		317.298		0.439752	9.10732e-08	0.00285993		6.73766e-06		313.7		0.466582	7.33286e-08	0.00338093		9.85548e-06		308.797		0.503373	5.44557e-08	0.00375923		1.3198e-05		304.85
552	311.517		0.524293	6.45336e-08	0.000735846		7.99318e-07		312.688		0.521046	6.92653e-08	0.00143903		2.15007e-06		314.62		0.497807	7.79141e-08	0.00214939		4.10283e-06		315.814		0.459979	8.34666e-08	0.0028673		6.81925e-06		312.606		0.485558	6.87687e-08	0.00339056		9.91639e-06		307.897		0.520704	5.14411e-08	0.00376521		1.32169e-05		304.193
554	310.538		0.542183	6.08684e-08	0.000719101		7.96623e-07		311.468		0.538804	6.4283e-08	0.00142778		2.16895e-06		312.786		0.519826	6.96807e-08	0.00214412		4.1494e-06		314.524		0.480713	7.72959e-08	0.0028675		6.88491e-06		311.607		0.503832	6.46907e-08	0.0033955		9.96719e-06		307.09		0.535626	4.88334e-08	0.00376914		1.32313e-05		303.604
556	309.503		0.560013	5.70007e-08	0.000700465		7.90218e-07		310.553		0.557401	6.09274e-08	0.0014122		2.17959e-06		311.353		0.545215	6.39752e-08	0.00213147		4.18013e-06		313.006		0.505222	7.04665e-08	0.00286087		6.93407e-06		310.648		0.524113	6.09975e-08	0.00339613		1.00081e-05		306.298		0.552743	4.65392e-08	0.00377062		1.32395e-05		302.892
558	308.431		0.575378	5.33513e-08	0.00068013		7.80326e-07		309.505		0.577116	5.70564e-08	0.00139275		2.1823e-06		310.036		0.570123	5.89568e-08	0.00211319		4.1973e-06		311.22		0.530272	6.34913e-08	0.00284626		6.96257e-06		309.604		0.541582	5.71131e-08	0.00339242		1.00383e-05		305.604		0.568842	4.45071e-08	0.00376996		1.32426e-05		302.489
560	307.537		0.593633	5.03881e-08	0.000658611		7.67415e-07		308.485		0.596006	5.35535e-08	0.00136982		2.17732e-06		308.894		0.593957	5.49114e-08	0.0020906		4.20286e-06		309.998		0.555742	5.89584e-08	0.00282585		6.97439e-06		308.681		0.562085	5.39806e-08	0.00338445		1.00574e-05		305.083		0.585635	4.29348e-08	0.00376739		1.32416e-05		301.998
562	306.754		0.609678	4.80546e-08	0.00063676		7.52264e-07		307.577		0.614387	5.06198e-08	0.00134435		2.16574e-06		308.035		0.617083	5.2024e-08	0.00206495		4.19907e-06		309.007		0.58306	5.53325e-08	0.00280132		6.97311e-06		307.957		0.579975	5.16439e-08	0.00337261		1.00659e-05		304.551		0.602979	4.15188e-08	0.00376288		1.32362e-05		301.701
564	306.085		0.628023	4.61217e-08	0.000614846		7.3527e-07		306.846		0.632321	4.82667e-08	0.00131685		2.14824e-06		307.367		0.635866	4.97793e-08	0.00203714		4.18767e-06		308.109		0.605396	5.2319e-08	0.00277397		6.96179e-06		307.197		0.599395	4.92071e-08	0.0033573		1.00644e-05		304.13		0.617183	4.04592e-08	0.00375641		1.32263e-05		301.072
566	305.314		0.644245	4.39442e-08	0.000593153		7.16846e-07		306.156		0.648676	4.63797e-08	0.00128796		2.12569e-06		306.697		0.654115	4.77463e-08	0.00200721		4.16862e-06		307.273		0.626813	4.96207e-08	0.00274393		6.94051e-06		306.424		0.617846	4.6814e-08	0.00333854		1.00523e-05		303.719		0.630999	3.937e-08	0.00374803		1.3212e-05		300.874
568	304.662		0.659521	4.21389e-08	0.00057157		6.97122e-07		305.593		0.665581	4.47264e-08	0.00125797		2.09859e-06		306.055		0.670922	4.58868e-08	0.00197589		4.14348e-06		306.534		0.646383	4.74259e-08	0.002712		6.91134e-06		305.918		0.636214	4.5347e-08	0.00331725		1.00324e-05		303.243		0.643447	3.81508e-08	0.00373776		1.31931e-05		300.529
570	304.062		0.675274	4.06083e-08	0.000550462		6.76543e-07		305.024		0.680828	4.30468e-08	0.00122736		2.06774e-06		305.443		0.687966	4.40813e-08	0.00194263		4.11099e-06		305.902		0.665352	4.54747e-08	0.00267817		6.87412e-06		305.329		0.653471	4.37486e-08	0.00329354		1.00045e-05		302.903		0.655957	3.73315e-08	0.00372536		1.31684e-05		300.25
572	303.466		0.691327	3.90408e-08	0.000529948		6.55397e-07		304.441		0.694615	4.15394e-08	0.00119623		2.03339e-06		304.778		0.703249	4.20703e-08	0.00190831		4.07306e-06		305.271		0.682377	4.36062e-08	0.00264268		6.82945e-06		304.991		0.6681	4.27955e-08	0.00326753		9.96874e-06		302.532		0.670122	3.6438e-08	0.00371113		1.31389e-05		299.997
574	302.827		0.706158	3.73473e-08	0.000509985		6.33821e-07		303.832		0.70857	3.98771e-08	0.00116492		1.99622e-06		304.262		0.718962	4.06611e-08	0.0018728		4.02941e-06		304.806		0.697278	4.24153e-08	0.00260584		6.77815e-06		304.513		0.682802	4.1478e-08	0.00323972		9.92655e-06		302.382		0.681251	3.61089e-08	0.00369529		1.31054e-05		299.71
576	302.471		0.719917	3.65341e-08	0.00049077		6.12097e-07		303.37		0.722773	3.86889e-08	0.00113344		1.95637e-06		303.792		0.730924	3.94931e-08	0.00183654		3.98105e-06		304.492		0.710925	4.14854e-08	0.00256824		6.72198e-06		303.929		0.697358	4.0018e-08	0.00321006		9.87742e-06		302.167		0.68982	3.55483e-08	0.00367791		1.3068e-05		299.45
578	302.173		0.732802	3.57649e-08	0.000472755		5.90671e-07		303.222		0.733564	3.83084e-08	0.00110242		1.91488e-06		303.274		0.742959	3.82336e-08	0.00179989		3.92882e-06		303.891		0.72311	3.98797e-08	0.00252979		6.66064e-06		303.579		0.711004	3.91524e-08	0.00317845		9.82069e-06		302.088		0.699066	3.5414e-08	0.003659		1.30265e-05		299.37
580	301.777		0.743241	3.48997e-08	0.000455673		5.69526e-07		303.081		0.743991	3.79745e-08	0.00107233		1.8726e-06		302.909		0.752659	3.73786e-08	0.00176279		3.87264e-06		303.601		0.735391	3.9161e-08	0.00249028		6.59344e-06		303.253		0.721524	3.8389e-08	0.00314545		9.75817e-06		301.99		0.708845	3.52259e-08	0.00363866		1.2981e-05		299.343
582	301.528		0.751393	3.429e-08	0.000439534		5.48783e-07		302.841		0.753729	3.73777e-08	0.00104333		1.8299e-06		302.841		0.766026	3.72814e-08	0.00172574		3.81363e-06		303.272		0.748721	3.82469e-08	0.00245048		6.5227e-06		302.998		0.733773	3.77946e-08	0.00311113		9.68994e-06		302.319		0.717028	3.59728e-08	0.00361746		1.29339e-05		299.195
584	301.355		0.761082	3.39498e-08	0.000424472		5.28625e-07		302.393		0.762005	3.62013e-08	0.00101458		1.7859e-06		302.622		0.776652	3.67711e-08	0.00168922		3.75293e-06		303.294		0.756937	3.83818e-08	0.00241059		6.44897e-06		302.798		0.743873	3.73586e-08	0.00307582		9.61699e-06		302.328		0.720523	3.60227e-08	0.0035954		1.2885e-05		299.278
586	301.231		0.772246	3.36574e-08	0.00041051		5.09153e-07		302.02		0.770308	3.52646e-08	0.000986456		1.7412e-06		302.31		0.78367	3.60487e-08	0.00165297		3.69017e-06		303.304		0.763895	3.84733e-08	0.00237103		6.37351e-06		302.629		0.751536	3.68418e-08	0.00303981		9.5403e-06		302.244		0.726659	3.58392e-08	0.00357198		1.28316e-05		299.468
588	301.213		0.781442	3.35626e-08	0.000397671		4.90453e-07		301.976		0.778398	3.5199e-08	0.000959202		1.69628e-06		302.292		0.790319	3.59007e-08	0.00161717		3.62579e-06		303.332		0.770467	3.85306e-08	0.00233197		6.29681e-06		302.692		0.757055	3.70219e-08	0.00300346		9.46094e-06		302.192		0.731565	3.5712e-08	0.00354718		1.27734e-05		299.637
590	301.384		0.78838	3.39297e-08	0.000386277		4.7277e-07		301.965		0.784716	3.51165e-08	0.000933448		1.65208e-06		301.975		0.797541	3.52622e-08	0.00158176		3.55976e-06		303.403		0.774418	3.8707e-08	0.00229339		6.21879e-06		302.761		0.761661	3.71594e-08	0.002967		9.37967e-06		302.342		0.735586	3.60523e-08	0.00352138		1.27118e-05		299.872
592	301.483		0.790737	3.41537e-08	0.000376075		4.56033e-07		301.946		0.789697	3.50368e-08	0.000908892		1.60838e-06		301.904		0.803351	3.49786e-08	0.00154705		3.49283e-06		303.279		0.777039	3.83706e-08	0.00225505		6.13882e-06		302.638		0.763901	3.69001e-08	0.00293046		9.29645e-06		302.645		0.738292	3.68318e-08	0.00349513		1.26488e-05		299.969
594	301.655		0.792123	3.45176e-08	0.000367011		4.40248e-07		301.626		0.793908	3.41883e-08	0.000885441		1.5652e-06		302.219		0.810489	3.55604e-08	0.00151347		3.42595e-06		303.597		0.77859	3.91261e-08	0.00221726		6.0577e-06		302.83		0.767244	3.74197e-08	0.00289387		9.21119e-06		302.87		0.739943	3.73519e-08	0.00346851		1.25845e-05		300.39
596	301.81		0.792158	3.49063e-08	0.000359194		4.25517e-07		301.851		0.799904	3.46745e-08	0.000863279		1.52287e-06		302.426		0.812316	3.60521e-08	0.00148138		3.35993e-06		303.635		0.780476	3.9191e-08	0.0021804		5.97649e-06		302.997		0.770284	3.77536e-08	0.00285741		9.12447e-06		303.046		0.739582	3.78103e-08	0.00344136		1.2518e-05		300.591
598	302.052		0.79334	3.54929e-08	0.000352455		4.11788e-07		302.109		0.802862	3.5378e-08	0.000842956		1.48215e-06		302.551		0.812144	3.63447e-08	0.00145083		3.29496e-06		303.46		0.783792	3.87301e-08	0.00214376		5.89327e-06		303.256		0.771433	3.83638e-08	0.00282144		9.03739e-06		303.325		0.738316	3.85162e-08	0.00341391		1.245e-05		300.911
600	302.317		0.794069	3.60919e-08	0.000346727		3.99051e-07		302.301		0.803945	3.59043e-08	0.000824256		1.44292e-06		302.883		0.811134	3.71055e-08	0.00142166		3.23082e-06		303.676		0.783654	3.92995e-08	0.0021078		5.80925e-06		303.329		0.770908	3.85524e-08	0.00278571		8.94899e-06		303.721		0.736451	3.95566e-08	0.00338638		1.2381e-05		301.315
602	302.545		0.793659	3.66436e-08	0.000342181		3.87401e-07		302.472		0.804903	3.62759e-08	0.000807158		1.40527e-06		302.956		0.809493	3.72906e-08	0.00139397		3.16777e-06		304.053		0.782712	4.02011e-08	0.00207324		5.72632e-06		303.895		0.768241	3.99999e-08	0.00275086		8.86133e-06		303.96		0.73229	4.01588e-08	0.00335873		1.23108e-05		301.679
604	303.001		0.790326	3.77626e-08	0.00033873		3.76812e-07		302.561		0.802742	3.65856e-08	0.000791543		1.36917e-06		303.045		0.808006	3.74968e-08	0.00136745		3.10537e-06		304.398		0.781283	4.10644e-08	0.00204018		5.64472e-06		304.312		0.765354	4.1085e-08	0.00271709		8.7749e-06		304.409		0.729063	4.14283e-08	0.00333126		1.22401e-05		302.218
606	303.305		0.785272	3.86235e-08	0.000336441		3.67339e-07		302.878		0.80027	3.73759e-08	0.000777664		1.33494e-06		303.202		0.808901	3.80162e-08	0.00134233		3.04413e-06		304.563		0.779712	4.14666e-08	0.00200853		5.56426e-06		304.829		0.759161	4.24492e-08	0.00268464		8.69026e-06		304.76		0.72391	4.23775e-08	0.00330421		1.21697e-05		302.574
608	303.68		0.779414	3.96852e-08	0.000334916		3.58811e-07		302.823		0.799117	3.73532e-08	0.000765175		1.30236e-06		303.367		0.806657	3.84454e-08	0.00131876		2.9844e-06		304.722		0.777934	4.19034e-08	0.00197794		5.48418e-06		305.566		0.751669	4.45704e-08	0.00265373		8.60795e-06		305.086		0.71903	4.31863e-08	0.00327766		1.20996e-05		303.082
610	304.148		0.772178	4.09386e-08	0.000334535		3.51402e-07		303.012		0.795808	3.78294e-08	0.000753842		1.27125e-06		303.5		0.805527	3.89241e-08	0.00129658		2.92606e-06		305.395		0.771562	4.38506e-08	0.00194899		5.40582e-06		306.423		0.74355	4.70991e-08	0.00262468		8.52881e-06		305.628		0.711733	4.4707e-08	0.00325171		1.203e-05		303.655
612	304.635		0.764176	4.22945e-08	0.00033531		3.45133e-07		303.455		0.792401	3.88371e-08	0.000744205		1.24218e-06		303.763		0.801691	3.94373e-08	0.00127579		2.86921e-06		305.721		0.765521	4.48443e-08	0.00192194		5.32988e-06		307.054		0.732824	4.89685e-08	0.00259791		8.45386e-06		306.214		0.704707	4.62653e-08	0.00322702		1.19629e-05		304.216
614	305.035		0.757662	4.33778e-08	0.00033706		3.39941e-07		303.9		0.788165	4.00224e-08	0.000736538		1.21548e-06		304.04		0.798673	4.02385e-08	0.00125674		2.81447e-06		306.222		0.757813	4.63349e-08	0.00189651		5.25573e-06		307.483		0.72315	5.03324e-08	0.00257261		8.38063e-06		306.898		0.694259	4.83501e-08	0.00320366		1.18984e-05		304.773
616	305.694		0.748303	4.5274e-08	0.000339919		3.35887e-07		304.301		0.780177	4.11038e-08	0.00073062		1.19102e-06		304.253		0.79493	4.08072e-08	0.00123924		2.76168e-06		306.571		0.750482	4.73689e-08	0.00187279		5.18366e-06		308.129		0.711923	5.23675e-08	0.00254878		8.30912e-06		307.562		0.682947	5.04436e-08	0.00318216		1.18381e-05		305.376
618	306.35		0.739298	4.72259e-08	0.0003442		3.33132e-07		304.925		0.772029	4.27152e-08	0.000726793		1.16915e-06		304.757		0.790048	4.21732e-08	0.00122386		2.71173e-06		306.904		0.746086	4.8461e-08	0.00185052		5.11319e-06		308.939		0.700429	5.50597e-08	0.00252726		8.24145e-06		308.439		0.669418	5.32698e-08	0.00316268		1.17822e-05		305.944
620	307.071		0.728339	4.94348e-08	0.000349879		3.31719e-07		305.873		0.762847	4.54505e-08	0.000725609		1.15042e-06		305.186		0.783189	4.33798e-08	0.00121058		2.66469e-06		307.494		0.738059	5.042e-08	0.00183032		5.0456e-06		309.662		0.68658	5.75959e-08	0.00250808		8.17761e-06		309.453		0.654153	5.67923e-08	0.00314597		1.17329e-05		306.688
622	307.904		0.713552	5.21795e-08	0.000357258		3.318e-07		306.541		0.752332	4.74158e-08	0.000727074		1.13493e-06		305.635		0.774161	4.46222e-08	0.0011998		2.62119e-06		307.873		0.730405	5.16402e-08	0.00181228		4.98115e-06		310.586		0.672341	6.09397e-08	0.00249158		8.11836e-06		310.375		0.637482	6.02305e-08	0.00313226		1.16905e-05		307.65
624	308.782		0.697887	5.51389e-08	0.000366508		3.33524e-07		307.647		0.736705	5.10086e-08	0.00073169		1.12315e-06		306.198		0.763	4.62656e-08	0.0011916		2.58142e-06		308.539		0.722317	5.37225e-08	0.0017964		4.91987e-06		311.712		0.655732	6.54605e-08	0.00247871		8.06582e-06		311.651		0.618514	6.5095e-08	0.00312206		1.16562e-05		308.273
626	309.533		0.68168	5.77717e-08	0.000377451		3.36924e-07		308.396		0.718832	5.35362e-08	0.000739642		1.11537e-06		306.695		0.753518	4.78933e-08	0.00118602		2.5455e-06		309.349		0.70684	5.65956e-08	0.00178383		4.86394e-06		312.719		0.636928	6.97286e-08	0.00246976		8.02054e-06		312.669		0.597784	6.92282e-08	0.00311603		1.16315e-05		309.151
628	310.47		0.664995	6.12723e-08	0.000390054		3.42052e-07		309.613		0.699676	5.78502e-08	0.000750969		1.11176e-06		307.412		0.743497	5.0041e-08	0.00118323		2.51378e-06		310.044		0.693708	5.92356e-08	0.00177447		4.81324e-06		313.823		0.616374	7.44593e-08	0.00246467		7.98232e-06		313.654		0.57724	7.36998e-08	0.00311365		1.16149e-05		309.932
630	311.452		0.64555	6.52056e-08	0.000404822		3.4922e-07		310.625		0.678905	6.16359e-08	0.000766146		1.11289e-06		308.372		0.727269	5.32285e-08	0.00118458		2.48804e-06		310.639		0.680114	6.14836e-08	0.00176791		4.7672e-06		314.957		0.593486	7.97561e-08	0.002464		7.95229e-06		314.809		0.555096	7.90835e-08	0.00311588		1.16085e-05		310.823
632	312.43		0.625873	6.93912e-08	0.000422015		3.58677e-07		311.775		0.655932	6.60892e-08	0.000785337		1.11908e-06		309.385		0.710988	5.69215e-08	0.0011904		2.4689e-06		311.331		0.664049	6.42781e-08	0.00176444		4.72637e-06		316.056		0.572013	8.52753e-08	0.00246795		7.93092e-06		315.861		0.531001	8.40721e-08	0.00312292		1.16129e-05		311.668
634	313.603		0.604604	7.43398e-08	0.000441847		3.70684e-07		312.848		0.631361	7.0651e-08	0.000808397		1.1305e-06		310.729		0.689218	6.18341e-08	0.0012012		2.45715e-06		312.377		0.648472	6.83167e-08	0.00176534		4.6929e-06		317.231		0.547921	9.13603e-08	0.00247698		7.91915e-06		317.041		0.508869	9.02453e-08	0.00313522		1.16289e-05		312.543
636	314.689		0.58203	7.92147e-08	0.000464745		3.8563e-07		314.208		0.608554	7.69209e-08	0.000835959		1.14788e-06		312.06		0.665355	6.72432e-08	0.00121789		2.45415e-06		313.688		0.627532	7.39271e-08	0.00177243		4.66981e-06		318.442		0.525654	9.8061e-08	0.00249177		7.91836e-06		318.303		0.484192	9.71465e-08	0.00315348		1.16584e-05		313.362
638	315.768		0.558668	8.45053e-08	0.000490043		4.03481e-07		315.513		0.581996	8.30339e-08	0.000869013		1.17235e-06		313.387		0.639989	7.28828e-08	0.00124107		2.46088e-06		315.066		0.602608	8.03146e-08	0.0017861		4.65792e-06		319.695		0.501379	1.05596e-07	0.00251322		7.93038e-06		319.313		0.459493	1.02992e-07	0.00317791		1.17018e-05		314.126
640	316.818		0.535482	8.99233e-08	0.000518437		4.24764e-07		316.962		0.556254	9.02951e-08	0.000908159		1.20484e-06		314.835		0.613352	7.973e-08	0.00127113		2.47823e-06		316.36		0.577029	8.68927e-08	0.00180696		4.65849e-06		320.97		0.476239	1.13979e-07	0.00254174		7.9563e-06		320.383		0.437386	1.09871e-07	0.00320878		1.17599e-05		314.812
642	317.745		0.512238	9.49432e-08	0.000549579		4.49614e-07		318.372		0.527185	9.83865e-08	0.000954384		1.24673e-06		316.735		0.582914	8.94941e-08	0.00131006		2.50885e-06		317.898		0.549801	9.52073e-08	0.00183561		4.67278e-06		322.226		0.451164	1.22724e-07	0.00257763		7.99712e-06		320.983		0.41577	1.13644e-07	0.00324558		1.18322e-05		315.13
644	318.791		0.490834	1.00772e-07	0.000583011		4.78084e-07		319.92		0.49638	1.07785e-07	0.00100728		1.29856e-06		318.467		0.549337	9.9121e-08	0.00135902		2.55476e-06		319.458		0.519927	1.04379e-07	0.00187433		4.70452e-06		323.711		0.424484	1.33524e-07	0.0026237		8.05801e-06		321.198		0.399437	1.15077e-07	0.00328479		1.19115e-05		315.284
646	319.243		0.472046	1.03419e-07	0.000617761		5.09966e-07		321.049		0.469984	1.14863e-07	0.00106722		1.36147e-06		320.246		0.513341	1.10402e-07	0.00141885		2.61795e-06		321.223		0.486203	1.16154e-07	0.00192484		4.75686e-06		324.709		0.399708	1.41473e-07	0.00267901		8.13855e-06		321.363		0.387094	1.1625e-07	0.00332606		1.19974e-05		315.421
648	319.623		0.454597	1.06068e-07	0.000651913		5.4435e-07		321.56		0.447595	1.18091e-07	0.00112998		1.43331e-06		322.325		0.476494	1.24177e-07	0.0014918		2.70201e-06		322.888		0.453682	1.27852e-07	0.00198802		4.83221e-06		325.653		0.378737	1.48853e-07	0.00274209		8.23753e-06		321.161		0.376827	1.14756e-07	0.00336901		1.20891e-05		315.327
650	319.817		0.443189	1.07239e-07	0.000684452		5.80505e-07		321.901		0.43154	1.20644e-07	0.00119245		1.51195e-06		324.23		0.441044	1.38366e-07	0.0015773		2.80835e-06		324.423		0.421625	1.39294e-07	0.00206454		4.93308e-06		326.541		0.359006	1.56436e-07	0.00281427		8.35816e-06		320.822		0.370066	1.12596e-07	0.00341224		1.21838e-05		315.208
652	319.612		0.435392	1.05871e-07	0.000713888		6.17294e-07		321.92		0.417944	1.20518e-07	0.00125356		1.59626e-06		325.347		0.408725	1.47515e-07	0.00167274		2.9365e-06		325.798		0.390716	1.50239e-07	0.00215412		5.06121e-06		326.616		0.342552	1.57523e-07	0.00289198		8.49647e-06		320.386		0.367658	1.09931e-07	0.00345568		1.22814e-05		314.694
654	319.183		0.432582	1.03084e-07	0.000738744		6.53293e-07		321.823		0.412989	1.19844e-07	0.00131132		1.6841e-06		326.06		0.387249	1.53641e-07	0.00177211		3.08206e-06		326.587		0.366663	1.57265e-07	0.00225405		5.2157e-06		326.19		0.333793	1.53829e-07	0.00296925		8.64392e-06		319.842		0.367727	1.06624e-07	0.00349967		1.23828e-05		314.364
656	318.63		0.43347	9.94782e-08	0.000758429		6.87357e-07		321.164		0.415054	1.15234e-07	0.00136272		1.77201e-06		326.266		0.36988	1.55214e-07	0.00187151		3.24152e-06		326.693		0.351724	1.58188e-07	0.00235753		5.39004e-06		325.382		0.331796	1.46216e-07	0.00304254		8.79454e-06		319.018		0.370325	1.01549e-07	0.00354224		1.2484e-05		313.842
658	317.93		0.437983	9.53289e-08	0.000772626		7.18471e-07		320.467		0.419388	1.10695e-07	0.00140631		1.85717e-06		325.872		0.365528	1.51074e-07	0.00196541		3.40848e-06		326.479		0.343982	1.56254e-07	0.00245974		5.57855e-06		324.645		0.33408	1.40324e-07	0.00311208		8.94785e-06		318.09		0.376722	9.60611e-08	0.0035821		1.25819e-05		313.137
660	317.079		0.444344	9.0642e-08	0.000781376		7.45841e-07		319.46		0.427493	1.03996e-07	0.00144145		1.93731e-06		325.224		0.364827	1.45463e-07	0.00204977		3.57655e-06		325.83		0.341291	1.5073e-07	0.00255691		5.77555e-06		323.725		0.339102	1.33485e-07	0.00317773		9.10298e-06		317.141		0.385411	9.08367e-08	0.00361975		1.26776e-05		312.202
662	316.02		0.454359	8.48542e-08	0.000784416		7.68642e-07		318.653		0.436771	9.9277e-08	0.0014683		2.01089e-06		323.868		0.372914	1.35035e-07	0.00212028		3.73772e-06		324.68		0.346305	1.41071e-07	0.00264402		5.97218e-06		322.33		0.351019	1.23409e-07	0.00323679		9.25411e-06		316.009		0.397512	8.49731e-08	0.00365376		1.27671e-05		311.541
664	315.051		0.467432	7.98879e-08	0.000781717		7.86143e-07		317.58		0.448893	9.26768e-08	0.00148784		2.07753e-06		322.175		0.389214	1.2291e-07	0.00217454		3.88496e-06		323.621		0.356696	1.32614e-07	0.00271958		6.16314e-06		320.941		0.364474	1.13827e-07	0.00328769		9.39664e-06		315.06		0.410156	8.03198e-08	0.00368493		1.28523e-05		310.528
666	314.123		0.481057	7.55931e-08	0.000774996		7.9892e-07		316.457		0.464399	8.67636e-08	0.00149928		2.13504e-06		320.857		0.406667	1.13569e-07	0.00221446		4.01661e-06		321.948		0.370599	1.2036e-07	0.00278177		6.34206e-06		319.582		0.378907	1.04847e-07	0.0033315		9.53093e-06		313.975		0.423998	7.52652e-08	0.0037127		1.29313e-05		309.477
668	313.051		0.497535	7.08775e-08	0.000764688		8.06971e-07		315.494		0.481246	8.16922e-08	0.00150308		2.18266e-06		319.488		0.425867	1.0465e-07	0.00224239		4.13271e-06		320.516		0.389691	1.10621e-07	0.0028308		6.50543e-06		318.055		0.398046	9.59205e-08	0.00336748		9.65376e-06		312.853		0.439496	7.02354e-08	0.00373719		1.30042e-05		308.393
670	311.983		0.514616	6.63211e-08	0.000750734		8.10073e-07		314.293		0.498808	7.59521e-08	0.00150031		2.22055e-06		317.91		0.447187	9.55058e-08	0.00225905		4.23175e-06		318.902		0.410433	1.00779e-07	0.00286777		6.65167e-06		316.779		0.41758	8.88082e-08	0.00339671		9.76594e-06		311.734		0.454908	6.55053e-08	0.00375798		1.30694e-05		307.47
672	310.928		0.532373	6.21174e-08	0.000734177		8.08823e-07		313.246		0.515944	7.13791e-08	0.00149177		2.24887e-06		316.839		0.469647	8.95079e-08	0.00226614		4.31419e-06		317.457		0.430402	9.2451e-08	0.00289351		6.77923e-06		315.356		0.438064	8.14439e-08	0.00341957		9.86694e-06		310.896		0.469886	6.21409e-08	0.00377568		1.31284e-05		306.848
674	309.762		0.548828	5.75861e-08	0.000715046		8.03244e-07		312.197		0.535692	6.70279e-08	0.00147805		2.26776e-06		315.851		0.489984	8.41446e-08	0.00226657		4.38338e-06		316.199		0.453592	8.60012e-08	0.00290992		6.88934e-06		313.785		0.460858	7.41489e-08	0.00343474		9.95167e-06		309.971		0.48711	5.86119e-08	0.00379054		1.31817e-05		305.854
676	308.78		0.56851	5.42643e-08	0.000694173		7.93944e-07		310.935		0.553879	6.19801e-08	0.00145934		2.27697e-06		314.257		0.512403	7.65374e-08	0.00225937		4.43658e-06		314.945		0.476146	7.97108e-08	0.00291818		6.98248e-06		312.384		0.482371	6.8007e-08	0.00344373		1.00226e-05		309.003		0.504557	5.52705e-08	0.00380203		1.32273e-05		305.107
678	307.853		0.587328	5.12651e-08	0.000672268		7.81561e-07		309.785		0.572815	5.75349e-08	0.001436		2.27651e-06		313.328		0.534235	7.2078e-08	0.00224555		4.47454e-06		313.601		0.498441	7.33363e-08	0.00291874		7.05799e-06		311.489		0.503447	6.43597e-08	0.00344802		1.00827e-05		308.174		0.521534	5.24857e-08	0.00381028		1.32652e-05		304.415
680	306.706		0.605344	4.76693e-08	0.000649334		7.6629e-07		308.936		0.591109	5.46173e-08	0.00140933		2.26788e-06		312.219		0.553079	6.74803e-08	0.00222657		4.49918e-06		312.407		0.518771	6.82312e-08	0.00291296		7.11769e-06		310.325		0.525354	5.99028e-08	0.00344794		1.01322e-05		307.279		0.539614	4.95473e-08	0.00381547		1.32956e-05		303.74
682	305.692		0.624052	4.46925e-08	0.000625584		7.48456e-07		307.675		0.609442	5.05091e-08	0.00138011		2.25209e-06		311.115		0.572716	6.29514e-08	0.0022021		4.5093e-06		311.221		0.54161	6.33607e-08	0.00290115		7.16117e-06		309.386		0.54629	5.65751e-08	0.00344372		1.0171e-05		306.423		0.55724	4.68956e-08	0.00381762		1.3318e-05		303.195
684	304.825		0.642464	4.24061e-08	0.000601708		7.28741e-07		306.68		0.629414	4.73758e-08	0.00134804		2.22866e-06		309.667		0.593129	5.72533e-08	0.00217292		4.50589e-06		310.325		0.562817	5.98183e-08	0.00288435		7.1902e-06		308.664		0.566564	5.40204e-08	0.00343579		1.01998e-05		305.803		0.572958	4.51524e-08	0.00381715		1.33339e-05		302.534
686	304.017		0.662243	4.02732e-08	0.000577876		7.07486e-07		305.798		0.649026	4.4942e-08	0.00131411		2.19902e-06		308.287		0.615917	5.2363e-08	0.00213854		4.48744e-06		309.386		0.582679	5.63196e-08	0.00286313		7.20567e-06		308.054		0.585806	5.20015e-08	0.00342476		1.02201e-05		305.028		0.59091	4.29231e-08	0.0038141		1.3343e-05		301.902
688	303.439		0.68113	3.8796e-08	0.000554803		6.8542e-07		304.902		0.668739	4.25538e-08	0.00127887		2.16406e-06		307.046		0.639594	4.8506e-08	0.00210061		4.45699e-06		308.605		0.60351	5.3615e-08	0.0028379		7.20812e-06		307.32		0.603823	4.95873e-08	0.00341065		1.02315e-05		304.438		0.605553	4.13025e-08	0.00380864		1.33457e-05		301.412
690	302.897		0.696186	3.74476e-08	0.0005326		6.6285e-07		304.073		0.688081	4.03496e-08	0.00124277		2.12452e-06		305.922		0.663671	4.52651e-08	0.0020596		4.4154e-06		307.707		0.622381	5.06777e-08	0.00280873		7.19731e-06		306.627		0.618959	4.73626e-08	0.00339343		1.02334e-05		303.905		0.621025	3.98404e-08	0.00380098		1.33427e-05		300.93
692	302.516		0.710865	3.65417e-08	0.000511456		6.40124e-07		303.482		0.706178	3.88995e-08	0.00120637		2.08142e-06		305.217		0.684342	4.32274e-08	0.00201663		4.36507e-06		307.152		0.640454	4.89001e-08	0.00277618		7.17432e-06		305.948		0.635016	4.53304e-08	0.00337316		1.02255e-05		303.424		0.636644	3.8566e-08	0.00379132		1.33345e-05		300.628
694	302.027		0.726184	3.54199e-08	0.000491473		6.17504e-07		303.134		0.722743	3.80371e-08	0.00117049		2.03615e-06		304.521		0.706048	4.13887e-08	0.00197272		4.30836e-06		306.614		0.658147	4.73287e-08	0.00274125		7.14173e-06		305.233		0.653317	4.33405e-08	0.00334988		1.02074e-05		303.076		0.652283	3.76538e-08	0.00377948		1.33202e-05		300.386
696	301.744		0.739562	3.48125e-08	0.000472496		5.95053e-07		302.553		0.736471	3.6689e-08	0.00113511		1.98892e-06		304.032		0.721883	4.01983e-08	0.00192811		4.24589e-06		306.014		0.675686	4.55688e-08	0.00270385		7.099e-06		304.923		0.667207	4.25417e-08	0.00332416		1.0181e-05		302.706		0.665776	3.68242e-08	0.00376572		1.33008e-05		300.114
698	301.49		0.749966	3.42255e-08	0.000454755		5.73064e-07		302.389		0.749902	3.63228e-08	0.00110053		1.94039e-06		303.667		0.737329	3.92839e-08	0.00188356		4.17957e-06		305.603		0.691086	4.43575e-08	0.00266461		7.04774e-06		304.553		0.680211	4.14693e-08	0.00329642		1.01473e-05		302.262		0.680314	3.57952e-08	0.00375		1.32757e-05		300.017
700	301.092		0.759339	3.32943e-08	0.000437961		5.51489e-07		302.091		0.76142	3.56561e-08	0.00106715		1.89137e-06		303.144		0.752533	3.78553e-08	0.00183895		4.10923e-06		305.337		0.703854	4.3693e-08	0.00262399		6.98918e-06		304.433		0.691316	4.11939e-08	0.00326727		1.01084e-05		302.028		0.690832	3.5288e-08	0.00373257		1.32459e-05		299.882
702	301.005		0.771178	3.31154e-08	0.000422265		5.30506e-07		301.998		0.770477	3.5437e-08	0.00103478		1.84179e-06		302.882		0.76689	3.72629e-08	0.00179452		4.03558e-06		304.666		0.717036	4.19709e-08	0.00258201		6.92319e-06		304.245		0.704178	4.06782e-08	0.00323665		1.00639e-05		301.864		0.701792	3.48976e-08	0.00371362		1.32119e-05		299.751
704	300.916		0.778771	3.29119e-08	0.000407874		5.10343e-07		301.688		0.779001	3.47612e-08	0.0010038		1.7924e-06		302.529		0.777516	3.64089e-08	0.00175071		3.95975e-06		304.618		0.729263	4.17513e-08	0.00253905		6.85087e-06		304.348		0.713026	4.095e-08	0.00320494		1.00147e-05		301.773		0.710139	3.47066e-08	0.00369323		1.31739e-05		299.65
706	300.84		0.786257	3.27019e-08	0.000394656		4.9101e-07		301.481		0.788691	3.43237e-08	0.000973937		1.74301e-06		302.526		0.787773	3.64548e-08	0.00170761		3.88213e-06		304.436		0.741529	4.12221e-08	0.00249582		6.77421e-06		304.443		0.720895	4.11675e-08	0.00317217		9.96073e-06		301.915		0.717733	3.49298e-08	0.00367193		1.3134e-05		299.587
708	300.975		0.791427	3.30529e-08	0.000382839		4.72694e-07		301.426		0.79631	3.41791e-08	0.000945385		1.69404e-06		302.193		0.796171	3.568e-08	0.00166572		3.80398e-06		304.1		0.750048	4.03808e-08	0.002452		6.69225e-06		304.67		0.725993	4.17838e-08	0.00313898		9.9041e-06		301.998		0.723474	3.50956e-08	0.00364975		1.30922e-05		299.621
710	300.928		0.793493	3.29574e-08	0.000372051		4.55257e-07		301.392		0.801694	3.4003e-08	0.000918404		1.64599e-06		301.862		0.804821	3.49304e-08	0.00162441		3.72411e-06		303.985		0.75589	4.00907e-08	0.00240794		6.60602e-06		304.718		0.731315	4.19671e-08	0.00310508		9.84345e-06		302.439		0.727343	3.61765e-08	0.00362703		1.30496e-05		299.674
712	300.887		0.798029	3.29086e-08	0.000362188		4.38679e-07		301.468		0.805683	3.42086e-08	0.000892831		1.59883e-06		301.595		0.812131	3.4254e-08	0.00158404		3.64344e-06		303.817		0.763933	3.96569e-08	0.00236382		6.51607e-06		304.832		0.734503	4.24236e-08	0.00307041		9.77827e-06		302.725		0.73181	3.69509e-08	0.00360405		1.30074e-05		299.86
714	300.928		0.799779	3.29393e-08	0.0003533		4.23014e-07		301.428		0.810414	3.40701e-08	0.000868742		1.55281e-06		301.658		0.817449	3.44633e-08	0.00154456		3.56202e-06		303.757		0.771465	3.95932e-08	0.00231991		6.4232e-06		304.757		0.736644	4.22694e-08	0.00303489		9.70808e-06		303.128		0.731162	3.79667e-08	0.00358056		1.29638e-05		299.919
716	301.079		0.800137	3.32761e-08	0.000345393		4.0829e-07		301.377		0.811808	3.39058e-08	0.000846073		1.50798e-06		301.899		0.821573	3.49832e-08	0.00150715		3.48245e-06		303.983		0.776588	4.01018e-08	0.00227672		6.32882e-06		304.913		0.739483	4.26682e-08	0.00299875		9.63344e-06		303.563		0.728177	3.90736e-08	0.00355677		1.29195e-05		300.231
718	301.132		0.802627	3.34558e-08	0.000338412		3.94498e-07		301.157		0.813901	3.34409e-08	0.000824528		1.46413e-06		301.936		0.823975	3.51005e-08	0.00147137		3.40403e-06		303.872		0.781665	3.97605e-08	0.00223415		6.23276e-06		305.139		0.739705	4.31725e-08	0.00296239		9.55555e-06		303.785		0.724085	3.96499e-08	0.00353262		1.2874e-05		300.688
720	301.336		0.805087	3.39891e-08	0.000332281		3.81606e-07		301.539		0.815872	3.43014e-08	0.000804732		1.42205e-06		301.936		0.82602	3.50993e-08	0.00143695		3.32634e-06		303.934		0.784736	3.98391e-08	0.00219222		6.13512e-06		305.2		0.741538	4.34068e-08	0.00292615		9.47537e-06		304.326		0.721924	4.10858e-08	0.00350825		1.28275e-05		301.137
722	301.543		0.805852	3.44252e-08	0.000327051		3.69645e-07		301.49		0.817366	3.41607e-08	0.000786454		1.38162e-06		302.233		0.826521	3.5823e-08	0.00140431		3.25034e-06		303.854		0.787395	3.96608e-08	0.00215118		6.03662e-06		305.546		0.740677	4.4324e-08	0.00288983		9.39206e-06		304.682		0.717093	4.20028e-08	0.00348381		1.27801e-05		301.515
724	301.837		0.803272	3.51012e-08	0.000322803		3.58659e-07		301.465		0.817432	3.41094e-08	0.000769191		1.34238e-06		302.34		0.825686	3.61e-08	0.00137335		3.17598e-06		304.084		0.786011	4.03234e-08	0.00211125		5.93791e-06		305.681		0.737535	4.4726e-08	0.00285378		9.30665e-06		305.275		0.711611	4.34944e-08	0.00345943		1.27321e-05		302.033
726	302.27		0.801205	3.61226e-08	0.000319583		3.48681e-07		301.738		0.816508	3.48335e-08	0.000753463		1.30492e-06		302.629		0.823354	3.67673e-08	0.00134417		3.10359e-06		304.691		0.784489	4.19015e-08	0.00207318		5.84097e-06		305.898		0.735353	4.53381e-08	0.00281773		9.21818e-06		305.748		0.705752	4.49012e-08	0.00343506		1.26828e-05		302.403
728	302.642		0.796139	3.70107e-08	0.000317566		3.39801e-07		302.089		0.815823	3.5657e-08	0.000739604		1.26964e-06		302.836		0.82021	3.72871e-08	0.00131709		3.03378e-06		305.2		0.778871	4.33319e-08	0.0020372		5.74639e-06		306.255		0.731735	4.62939e-08	0.0027824		9.12872e-06		306.275		0.697024	4.65659e-08	0.0034109		1.26328e-05		303.143
730	303.02		0.792955	3.79048e-08	0.000316452		3.31902e-07		302.4		0.811545	3.63672e-08	0.000727703		1.2367e-06		303.454		0.816213	3.87611e-08	0.00129196		2.9664e-06		305.558		0.775498	4.44464e-08	0.00200324		5.65409e-06		306.847		0.72612	4.80304e-08	0.00274834		9.03984e-06		306.811		0.689699	4.80979e-08	0.00338733		1.25831e-05		303.741
732	303.516		0.787087	3.9144e-08	0.000316446		3.25076e-07		302.782		0.806864	3.7157e-08	0.000717396		1.20581e-06		303.869		0.813311	3.98365e-08	0.00126922		2.90225e-06		305.991		0.771244	4.56283e-08	0.00197097		5.56333e-06		307.289		0.720245	4.94006e-08	0.0027157		8.95193e-06		307.603		0.680425	5.04785e-08	0.00336459		1.25342e-05		304.385
734	303.942		0.780637	4.0206e-08	0.000317496		3.19318e-07		303.209		0.802166	3.82037e-08	0.000709044		1.17736e-06		304.45		0.805066	4.13908e-08	0.00124898		2.84157e-06		306.172		0.76409	4.61519e-08	0.00194057		5.4746e-06		307.83		0.71267	5.10729e-08	0.00268471		8.86557e-06		308.348		0.669087	5.28575e-08	0.00334278		1.2486e-05		305.08
736	304.436		0.772095	4.1501e-08	0.000319367		3.14543e-07		303.636		0.795864	3.92975e-08	0.000702587		1.15134e-06		304.797		0.797112	4.23584e-08	0.00123092		2.78394e-06		306.408		0.75782	4.69438e-08	0.00191191		5.3877e-06		308.526		0.702768	5.33541e-08	0.00265566		8.78144e-06		309.204		0.655827	5.5657e-08	0.00332284		1.24415e-05		305.787
738	304.95		0.763247	4.27709e-08	0.00032233		3.10865e-07		303.955		0.788959	4.01192e-08	0.000697528		1.12738e-06		305.444		0.787667	4.40319e-08	0.00121506		2.7295e-06		307.016		0.74888	4.86419e-08	0.0018853		5.3034e-06		309.292		0.690324	5.59856e-08	0.00262885		8.70038e-06		309.896		0.642123	5.80716e-08	0.00330455		1.23996e-05		306.582
740	305.572		0.753887	4.45025e-08	0.000326372		3.08298e-07		304.622		0.780562	4.18706e-08	0.000694451		1.10601e-06		305.963		0.779644	4.55238e-08	0.00120183		2.67893e-06		307.759		0.735701	5.10621e-08	0.00186177		5.22383e-06		309.787		0.677999	5.78334e-08	0.00260415		8.62193e-06		310.652		0.627959	6.10421e-08	0.00328803		1.23603e-05		307.417
742	306.271		0.743071	4.65529e-08	0.000331705		3.06952e-07		305.467		0.770908	4.41601e-08	0.000693953		1.08776e-06		306.257		0.769892	4.64015e-08	0.00119076		2.63168e-06		308.726		0.724789	5.42999e-08	0.00184154		5.14952e-06		310.403		0.666475	6.03019e-08	0.00258145		8.54582e-06		311.514		0.612375	6.44006e-08	0.00327362		1.23245e-05		308.04
744	307.064		0.730561	4.90064e-08	0.000338426		3.0691e-07		305.967		0.759818	4.56639e-08	0.000695461		1.07228e-06		306.943		0.760795	4.84784e-08	0.00118191		2.58788e-06		309.488		0.709978	5.68136e-08	0.00182513		5.08151e-06		311.184		0.651995	6.33121e-08	0.00256158		8.47398e-06		312.393		0.596165	6.80031e-08	0.00326164		1.22928e-05		308.701
746	307.9		0.716086	5.16952e-08	0.00034693		3.08373e-07		306.635		0.748295	4.75352e-08	0.000699135		1.05971e-06		307.573		0.749071	5.04407e-08	0.00117583		2.54834e-06		310.387		0.693261	6.01285e-08	0.00181232		5.01946e-06		312.035		0.63474	6.6784e-08	0.00254497		8.40747e-06		313.042		0.578605	7.07712e-08	0.00325214		1.22653e-05		309.49
748	308.754		0.700186	5.45245e-08	0.000357092		3.11379e-07		307.191		0.73428	4.933e-08	0.000705154		1.05027e-06		308.45		0.737121	5.33993e-08	0.00117289		2.51362e-06		311.427		0.67661	6.40521e-08	0.00180345		4.96402e-06		313.041		0.61919	7.0903e-08	0.00253236		8.34797e-06		313.596		0.564017	7.32142e-08	0.00324459		1.22404e-05		310.456
750	309.58		0.684936	5.76682e-08	0.000368994		3.1604e-07		308.094		0.720194	5.22827e-08	0.000713287		1.04387e-06		308.931		0.723047	5.50103e-08	0.00117295		2.4837e-06		312.753		0.657778	6.94493e-08	0.00179951		4.91689e-06		314.263		0.599687	7.63968e-08	0.00252527		8.29873e-06		314.253		0.548554	7.62231e-08	0.00323918		1.22184e-05		311.242
752	310.69		0.666165	6.18798e-08	0.000383029		3.22607e-07		309.078		0.703389	5.55207e-08	0.000724823		1.04157e-06		309.902		0.706067	5.84299e-08	0.00117631		2.45901e-06		313.819		0.635644	7.41526e-08	0.00180102		4.87903e-06		315.397		0.578407	8.18664e-08	0.00252347		8.25933e-06		314.994		0.533068	7.96489e-08	0.00323683		1.22016e-05		311.984
754	311.755		0.645388	6.60914e-08	0.000399518		3.31351e-07		310.08		0.685275	5.9055e-08	0.000739883		1.04363e-06		310.691		0.689506	6.13385e-08	0.0011835		2.44033e-06		315.183		0.610681	8.05711e-08	0.0018078		4.8503e-06		316.628		0.555205	8.81186e-08	0.00252761		8.23113e-06		315.954		0.516212	8.44284e-08	0.00323873		1.21932e-05		312.579
756	312.915		0.623484	7.09589e-08	0.000418609		3.42507e-07		311.22		0.66492	6.34014e-08	0.000758883		1.05057e-06		311.695		0.672137	6.53831e-08	0.00119458		2.42786e-06		316.459		0.586747	8.71602e-08	0.0018207		4.8322e-06		318.028		0.531293	9.61697e-08	0.00253878		8.21638e-06		316.671		0.49662	8.82674e-08	0.00324488		1.21932e-05		313.189
758	314.131		0.600885	7.63306e-08	0.000440787		3.56488e-07		312.321		0.641447	6.78266e-08	0.000782061		1.06283e-06		312.97		0.649706	7.05792e-08	0.00121082		2.42324e-06		318.018		0.561108	9.54856e-08	0.00184057		4.82614e-06		319.483		0.504955	1.04704e-07	0.00255841		8.21792e-06		317.421		0.476816	9.23116e-08	0.00325597		1.22034e-05		313.648
760	315.429		0.574331	8.2527e-08	0.000466695		3.73832e-07		313.632		0.617285	7.34069e-08	0.000809998		1.08113e-06		314.446		0.624559	7.68986e-08	0.00123343		2.42803e-06		319.512		0.530374	1.04306e-07	0.00186942		4.83524e-06		320.942		0.475462	1.14302e-07	0.00258728		8.23749e-06		318.04		0.458136	9.56804e-08	0.00327162		1.2223e-05		314.092
762	316.731		0.546792	8.90421e-08	0.000496185		3.94834e-07		314.985		0.59049	7.96456e-08	0.000843599		1.10654e-06		315.968		0.595576	8.45108e-08	0.00126384		2.4442e-06		321.029		0.502328	1.13789e-07	0.00190677		4.85949e-06		322.546		0.447014	1.24979e-07	0.00262648		8.2775e-06		318.545		0.441894	9.84227e-08	0.00329176		1.22521e-05		314.261
764	317.98		0.518742	9.58006e-08	0.000529822		4.20111e-07		316.341		0.56065	8.65416e-08	0.000883305		1.13993e-06		317.436		0.568809	9.21899e-08	0.0013019		2.4722e-06		322.875		0.471451	1.26259e-07	0.00195476		4.90223e-06		323.997		0.415924	1.35859e-07	0.00267677		8.33999e-06		319.118		0.426559	1.01708e-07	0.00331751		1.22936e-05		314.117
766	319.005		0.492659	1.0136e-07	0.000566878		4.49811e-07		317.591		0.533856	9.33281e-08	0.000928991		1.18189e-06		318.862		0.538718	1.00364e-07	0.00134824		2.51342e-06		324.686		0.438003	1.39929e-07	0.00201598		4.96779e-06		325.25		0.387508	1.45681e-07	0.00273786		8.42556e-06		319.344		0.412147	1.03127e-07	0.00334815		1.23463e-05		314.071
768	319.993		0.469491	1.07443e-07	0.000606151		4.83749e-07		318.84		0.50762	1.00352e-07	0.000981386		1.23369e-06		320.538		0.507397	1.10365e-07	0.00140408		2.56995e-06		326.108		0.405534	1.51877e-07	0.0020894		5.05651e-06		326.021		0.364486	1.51695e-07	0.00280813		8.533e-06		319.693		0.400729	1.05235e-07	0.00338363		1.24106e-05		313.907
770	320.806		0.448672	1.12701e-07	0.000647166		5.21903e-07		319.694		0.482709	1.05811e-07	0.00103867		1.29492e-06		321.645		0.477668	1.17706e-07	0.00146827		2.64197e-06		327.179		0.375446	1.6116e-07	0.00217346		5.16826e-06		326.458		0.345566	1.55035e-07	0.00288458		8.65897e-06		319.892		0.391346	1.06739e-07	0.00342431		1.24883e-05		313.795
772	321.697		0.429406	1.18314e-07	0.000690192		5.64504e-07		320.673		0.459576	1.11709e-07	0.00109993		1.36549e-06		322.891		0.452556	1.26672e-07	0.00153993		2.72977e-06		328.387		0.354365	1.72551e-07	0.0022662		5.30235e-06		326.169		0.333726	1.52746e-07	0.00296243		8.79691e-06		319.646		0.384716	1.05267e-07	0.00346847		1.25766e-05		313.495
774	322.05		0.411337	1.21026e-07	0.000733729		6.11016e-07		321.567		0.442212	1.17497e-07	0.00116501		1.44584e-06		323.73		0.428993	1.32764e-07	0.00161807		2.83356e-06		328.312		0.337272	1.72055e-07	0.00236273		5.45453e-06		325.618		0.329495	1.47771e-07	0.00303806		8.94099e-06		319.305		0.38162	1.03365e-07	0.00351335		1.26699e-05		313.324
776	322.071		0.397961	1.20624e-07	0.000774204		6.59485e-07		322.246		0.423072	1.21859e-07	0.0012335		1.53618e-06		324.619		0.409811	1.39756e-07	0.00170211		2.95375e-06		327.987		0.329542	1.68921e-07	0.00245575		5.61606e-06		325.076		0.329884	1.4324e-07	0.00311098		9.09001e-06		318.843		0.381363	1.0054e-07	0.00355869		1.27683e-05		312.785
778	321.446		0.392739	1.16049e-07	0.000808824		7.07645e-07		322.295		0.409599	1.22169e-07	0.00130222		1.63444e-06		324.873		0.393604	1.42033e-07	0.00178969		3.08894e-06		327.337		0.329597	1.6314e-07	0.00254327		5.78309e-06		323.871		0.332861	1.33875e-07	0.00317787		9.23756e-06		318.23		0.384491	9.67231e-08	0.00360315		1.2869e-05		312.115
780	320.671		0.394247	1.10832e-07	0.000835686		7.53252e-07		321.897		0.405484	1.19281e-07	0.00136574		1.73575e-06		324.787		0.385078	1.41211e-07	0.00187578		3.23422e-06		326.393		0.332154	1.54268e-07	0.00262281		5.95062e-06		322.464		0.343853	1.23504e-07	0.00323594		9.37683e-06		317.333		0.390093	9.15407e-08	0.00364518		1.29684e-05		311.511
782	319.711		0.40052	1.0462e-07	0.000854341		7.94629e-07		320.957		0.406467	1.12987e-07	0.00142101		1.83606e-06		324.068		0.382473	1.35694e-07	0.00195642		3.38461e-06		325.015		0.339614	1.42406e-07	0.00269263		6.11389e-06		321.092		0.357895	1.14219e-07	0.00328611		9.5075e-06		316.337		0.398992	8.62969e-08	0.00368333		1.30626e-05		310.738
784	318.612		0.410274	9.83049e-08	0.000864623		8.30286e-07		319.917		0.413307	1.06583e-07	0.00146557		1.93103e-06		323.03		0.388662	1.27865e-07	0.0020265		3.53241e-06		323.569		0.352037	1.31298e-07	0.00275061		6.267e-06		319.758		0.374875	1.0532e-07	0.00332818		9.62731e-06		315.265		0.411695	8.09245e-08	0.00371684		1.31487e-05		309.891
786	317.408		0.423641	9.16766e-08	0.000867317		8.59504e-07		318.997		0.424721	1.01019e-07	0.00149999		2.01891e-06		321.882		0.400281	1.1976e-07	0.002086		3.67481e-06		322.188		0.369877	1.21503e-07	0.00279803		6.40902e-06		318.345		0.392663	9.7016e-08	0.00336314		9.73665e-06		314.067		0.42362	7.52577e-08	0.00374613		1.32273e-05		309.204
788	316.16		0.439534	8.51294e-08	0.000862938		8.81706e-07		317.767		0.439179	9.40567e-08	0.00152492		2.09835e-06		320.674		0.412346	1.11598e-07	0.00213442		3.80844e-06		320.53		0.386897	1.10407e-07	0.00283579		6.53896e-06		316.955		0.411504	8.96794e-08	0.00339107		9.83412e-06		312.714		0.438102	6.91998e-08	0.00376999		1.32938e-05		308.461
790	314.809		0.456806	7.83293e-08	0.000852937		8.97161e-07		316.308		0.457208	8.61048e-08	0.00154		2.16713e-06		319.201		0.429113	1.02504e-07	0.00217127		3.92986e-06		319.108		0.407718	1.01602e-07	0.00286376		6.65426e-06		315.566		0.430932	8.26543e-08	0.0034119		9.91797e-06		311.367		0.45546	6.38018e-08	0.00378892		1.33486e-05		307.777
792	313.514		0.476854	7.24601e-08	0.000837817		9.0578e-07		314.959		0.476097	7.94388e-08	0.00154564		2.22396e-06		317.861		0.448125	9.44698e-08	0.00219746		4.0378e-06		317.609		0.429136	9.27827e-08	0.0028833		6.75545e-06		314.294		0.451614	7.65274e-08	0.00342696		9.99018e-06		310.193		0.475172	5.95019e-08	0.00380303		1.33911e-05		306.87
794	312.066		0.498146	6.63045e-08	0.000818184		9.07693e-07		313.67		0.498644	7.37186e-08	0.00154303		2.26879e-06		316.459		0.470206	8.70667e-08	0.00221363		4.13095e-06		316.188		0.451762	8.53855e-08	0.00289558		6.84322e-06		313.256		0.472011	7.18539e-08	0.00343747		1.00531e-05		309.209		0.493067	5.58926e-08	0.00381352		1.34246e-05		306.176
796	310.751		0.520788	6.131e-08	0.000795182		9.03627e-07		312.235		0.519479	6.73359e-08	0.00153293		2.30143e-06		314.781		0.495183	7.85614e-08	0.00222019		4.20794e-06		314.896		0.472147	7.8977e-08	0.00290104		6.91711e-06		312.179		0.49216	6.73074e-08	0.00344341		1.01057e-05		308.251		0.511659	5.26457e-08	0.00382063		1.34493e-05		305.416
798	309.587		0.544156	5.6977e-08	0.000769903		8.94424e-07		311.214		0.538058	6.319e-08	0.00151689		2.32301e-06		313.149		0.519906	7.10138e-08	0.00221776		4.26799e-06		313.39		0.497406	7.22189e-08	0.00289995		6.97647e-06		311.006		0.511019	6.27778e-08	0.00344445		1.01463e-05		307.202		0.530521	4.93057e-08	0.00382468		1.34659e-05		304.712
800	308.455		0.564974	5.31096e-08	0.000743195		8.80912e-07		309.954		0.559558	5.84195e-08	0.00149576		2.33406e-06		311.783		0.545262	6.53762e-08	0.00220756		4.31174e-06		311.947		0.521228	6.58868e-08	0.00289269		7.02104e-06		310.107		0.532754	5.9307e-08	0.00344159		1.01772e-05		306.224		0.550017	4.63552e-08	0.00382537		1.34729e-05		303.876
802	307.246		0.584861	4.92374e-08	0.000715324		8.63536e-07		308.848		0.58098	5.46045e-08	0.00147017		2.33504e-06		310.637		0.568911	6.11135e-08	0.00219142		4.34154e-06		310.747		0.545193	6.13936e-08	0.00287972		7.0509e-06		309.208		0.549772	5.6099e-08	0.00343515		1.01989e-05		305.617		0.568265	4.4639e-08	0.0038237		1.34738e-05		303.108
804	306.213		0.607421	4.61149e-08	0.000686952		8.43079e-07		307.903		0.602159	5.13698e-08	0.00144132		2.3274e-06		309.909		0.591136	5.83457e-08	0.00217125		4.36054e-06		309.595		0.569663	5.72378e-08	0.00286187		7.06718e-06		308.411		0.569359	5.3369e-08	0.00342521		1.0211e-05		305.083		0.585135	4.3131e-08	0.00382007		1.34702e-05		302.378
806	305.164		0.627744	4.33189e-08	0.000658483		8.20148e-07		306.787		0.625504	4.79186e-08	0.00140937		2.31124e-06		308.695		0.610669	5.39691e-08	0.0021471		4.36846e-06		308.729		0.590211	5.42812e-08	0.00284059		7.07315e-06		307.647		0.590093	5.07447e-08	0.00341226		1.02148e-05		304.418		0.600876	4.12844e-08	0.00381412		1.34603e-05		301.741
808	304.35		0.648707	4.10421e-08	0.000630295		7.95346e-07		305.866		0.646789	4.51827e-08	0.00137503		2.28755e-06		307.551		0.634701	5.02458e-08	0.0021183		4.36337e-06		307.931		0.611249	5.15672e-08	0.00281643		7.06996e-06		306.926		0.610229	4.85345e-08	0.00339619		1.02093e-05		303.82		0.617262	3.9768e-08	0.00380614		1.34452e-05		301.372
810	303.388		0.669877	3.858e-08	0.000602663		7.69183e-07		304.965		0.666903	4.26476e-08	0.00133901		2.25742e-06		306.658		0.653678	4.75559e-08	0.00208626		4.34791e-06		307.203		0.631274	4.92309e-08	0.00278947		7.05759e-06		306.103		0.627488	4.60143e-08	0.00337707		1.01943e-05		303.418		0.631944	3.86551e-08	0.00379616		1.34248e-05		300.977
812	302.683		0.690066	3.67994e-08	0.000575877		7.42158e-07		304.212		0.685784	4.06493e-08	0.00130183		2.22176e-06		305.44		0.672819	4.40115e-08	0.00205093		4.3217e-06		306.682		0.649661	4.7683e-08	0.00276017		7.03711e-06		305.703		0.643539	4.49059e-08	0.00335575		1.01726e-05		302.958		0.646229	3.75167e-08	0.00378438		1.33998e-05		300.676
814	301.95		0.707909	3.49536e-08	0.000549881		7.14509e-07		303.401		0.704441	3.86209e-08	0.00126387		2.18132e-06		304.683		0.691819	4.18813e-08	0.00201286		4.2857e-06		306.268		0.666661	4.63695e-08	0.00272895		7.00951e-06		305.423		0.658833	4.4094e-08	0.00333276		1.01457e-05		302.683		0.66133	3.68779e-08	0.00377085		1.33703e-05		300.305
816	301.304		0.725471	3.35221e-08	0.00052499		6.86684e-07		302.566		0.722387	3.65915e-08	0.00122521		2.13638e-06		303.989		0.711263	4.00105e-08	0.00197325		4.24261e-06		305.537		0.683192	4.42175e-08	0.00269567		6.97422e-06		305.027		0.672119	4.29349e-08	0.00330813		1.01136e-05		302.631		0.674013	3.67889e-08	0.00375597		1.33379e-05		300.18
818	300.646		0.744424	3.20404e-08	0.000501173		6.58894e-07		301.751		0.739453	3.45798e-08	0.00118641		2.088e-06		303.593		0.730472	3.89265e-08	0.00193236		4.19298e-06		304.816		0.698818	4.21979e-08	0.00265975		6.9292e-06		304.72		0.684625	4.20327e-08	0.00328177		1.00758e-05		302.519		0.682806	3.65272e-08	0.00374		1.33036e-05		299.883
820	300.306		0.761455	3.13997e-08	0.000478646		6.31478e-07		301.291		0.757295	3.35536e-08	0.00114767		2.03673e-06		303.07		0.748475	3.76903e-08	0.00189071		4.13809e-06		304.534		0.713011	4.12892e-08	0.00262248		6.87809e-06		304.304		0.695655	4.09748e-08	0.00325367		1.00319e-05		302.361		0.692819	3.61022e-08	0.00372272		1.32662e-05		299.698
822	299.808		0.774374	3.0387e-08	0.000457454		6.04641e-07		300.622		0.771495	3.22042e-08	0.00110956		1.98364e-06		302.418		0.763686	3.61485e-08	0.00184804		4.07736e-06		303.916		0.727014	3.9718e-08	0.00258362		6.82002e-06		304.261		0.7083	4.09398e-08	0.00322423		9.98336e-06		302.429		0.700317	3.62471e-08	0.0037043		1.32265e-05		299.552
824	299.678		0.786431	3.01777e-08	0.000437677		5.78584e-07		300.071		0.785692	3.10495e-08	0.00107181		1.92856e-06		302.083		0.776054	3.53698e-08	0.00180502		4.01237e-06		303.565		0.737873	3.88301e-08	0.00254332		6.75528e-06		304.029		0.716393	4.03517e-08	0.00319355		9.93018e-06		302.527		0.707385	3.65187e-08	0.003685		1.31852e-05		299.583
826	299.562		0.797668	2.99608e-08	0.000419602		5.53616e-07		299.633		0.800626	3.01184e-08	0.00103506		1.87269e-06		301.575		0.78924	3.42012e-08	0.00176157		3.943e-06		303.146		0.750111	3.77564e-08	0.00250198		6.68496e-06		303.715		0.725567	3.94879e-08	0.00316129		9.8709e-06		302.415		0.712969	3.6215e-08	0.00366466		1.31416e-05		299.585
828	299.576		0.806798	3.0022e-08	0.000403085		5.2975e-07		299.654		0.813546	3.01259e-08	0.000999672		1.81673e-06		300.99		0.802767	3.28874e-08	0.0017177		3.86937e-06		302.82		0.760468	3.70725e-08	0.00245969		6.6093e-06		303.333		0.735939	3.84555e-08	0.00312742		9.80521e-06		302.377		0.718975	3.62163e-08	0.00364301		1.30942e-05		299.666
830	299.244		0.815215	2.9417e-08	0.000387741		5.0685e-07		299.567		0.823541	3.00269e-08	0.000966038		1.76149e-06		300.695		0.815104	3.21942e-08	0.0016741		3.79311e-06		302.454		0.771786	3.61661e-08	0.00241661		6.52864e-06		303.103		0.7441	3.79433e-08	0.00309225		9.73404e-06		302.63		0.724014	3.68044e-08	0.00362027		1.30436e-05		300.09
832	299.186		0.823273	2.93077e-08	0.00037353		4.84939e-07		299.665		0.831584	3.02887e-08	0.000934178		1.70722e-06		300.314		0.825666	3.14696e-08	0.00163084		3.71444e-06		301.996		0.783775	3.51923e-08	0.00237255		6.44234e-06		302.827		0.751275	3.72534e-08	0.0030557		9.65684e-06		302.584		0.727446	3.66872e-08	0.00359656		1.29904e-05		300.288
834	299.085		0.828913	2.91075e-08	0.000360475		4.64078e-07		299.46		0.836204	2.99429e-08	0.000903873		1.6538e-06		300.115		0.836271	3.11019e-08	0.00158828		3.63428e-06		301.967		0.793613	3.50937e-08	0.00232815		6.35224e-06		302.809		0.758531	3.71468e-08	0.00301824		9.57522e-06		302.525		0.731205	3.66157e-08	0.00357154		1.29327e-05		300.337
836	299.176		0.834187	2.9194e-08	0.000348663		4.44354e-07		299.235		0.843717	2.94688e-08	0.000874961		1.6012e-06		300.144		0.843965	3.11193e-08	0.00154677		3.55355e-06		301.979		0.801071	3.51747e-08	0.00228423		6.26076e-06		302.784		0.765562	3.709e-08	0.00298		9.48951e-06		302.573		0.73613	3.66269e-08	0.00354542		1.28712e-05		300.551
838	299.325		0.837839	2.94484e-08	0.00033809		4.25794e-07		299.217		0.848361	2.93641e-08	0.000847405		1.54952e-06		299.943		0.849883	3.07305e-08	0.00150634		3.47249e-06		301.803		0.807653	3.48054e-08	0.00224021		6.16613e-06		302.787		0.769547	3.71036e-08	0.00294134		9.40079e-06		302.609		0.739459	3.6715e-08	0.00351816		1.28055e-05		300.87
840	299.57		0.840499	2.99421e-08	0.000328796		4.08446e-07		299.268		0.852665	2.93665e-08	0.000821491		1.49926e-06		300.063		0.854818	3.105e-08	0.0014672		3.39166e-06		301.672		0.814335	3.44834e-08	0.00219637		6.06916e-06		302.927		0.77463	3.7424e-08	0.00290246		9.3096e-06		302.68		0.740711	3.69238e-08	0.00349006		1.27365e-05		301.11
842	299.575		0.843118	2.99539e-08	0.000320515		3.922e-07		299.073		0.855584	2.89838e-08	0.000797016		1.45031e-06		299.772		0.861422	3.04356e-08	0.00142896		3.31038e-06		301.594		0.820534	3.42681e-08	0.00215282		5.9701e-06		303.052		0.777035	3.78743e-08	0.00286325		9.21547e-06		302.976		0.741234	3.76455e-08	0.00346141		1.26654e-05		301.382
844	299.677		0.840636	3.00429e-08	0.000313136		3.76994e-07		299.192		0.856075	2.91363e-08	0.000774198		1.40304e-06		299.5		0.864847	2.99717e-08	0.00139172		3.22905e-06		301.488		0.826708	3.39953e-08	0.00210964		5.86926e-06		303.256		0.780979	3.83441e-08	0.00282394		9.11896e-06		303.239		0.740472	3.82809e-08	0.00343224		1.25919e-05		301.836
846	299.757		0.841639	3.02906e-08	0.000306602		3.62806e-07		299.306		0.858138	2.94468e-08	0.000752897		1.35742e-06		299.54		0.870918	2.99951e-08	0.00135563		3.1481e-06		301.493		0.830287	3.40475e-08	0.00206697		5.76705e-06		303.416		0.781152	3.86643e-08	0.00278488		9.02118e-06		303.45		0.74057	3.87653e-08	0.0034026		1.25161e-05		302.199
848	299.89		0.840291	3.05942e-08	0.00030087		3.49601e-07		299.434		0.859204	2.97094e-08	0.000733261		1.31371e-06		299.781		0.872517	3.04957e-08	0.00132117		3.06858e-06		301.616		0.834118	3.44731e-08	0.00202515		5.66448e-06		303.508		0.780779	3.88938e-08	0.00274555		8.92025e-06		303.728		0.737861	3.94241e-08	0.00337269		1.24385e-05		302.511
850	300.443		0.838718	3.17984e-08	0.000296291		3.37523e-07		299.652		0.857611	3.00949e-08	0.000715265		1.27196e-06		300.026		0.873135	3.09627e-08	0.00128875		2.99138e-06		301.798		0.835033	3.49114e-08	0.00198426		5.56168e-06		303.528		0.783018	3.88916e-08	0.00270623		8.81695e-06		304.155		0.734429	4.04749e-08	0.00334278		1.23599e-05		302.979
852	300.746		0.836508	3.24877e-08	0.000292816		3.26562e-07		299.939		0.856947	3.06085e-08	0.000698961		1.23227e-06		300.093		0.87134	3.11299e-08	0.00125792		2.91583e-06		301.803		0.834509	3.49667e-08	0.00194455		5.4594e-06		303.802		0.783135	3.96086e-08	0.00266703		8.71157e-06		304.553		0.730558	4.16106e-08	0.00331286		1.22802e-05		303.494
854	301.196		0.830394	3.3389e-08	0.000290427		3.16705e-07		300.155		0.855733	3.10534e-08	0.000684208		1.19457e-06		300.347		0.870745	3.16459e-08	0.00122868		2.84199e-06		301.975		0.833103	3.52904e-08	0.00190582		5.35717e-06		303.827		0.780596	3.95904e-08	0.00262848		8.60573e-06		305.088		0.725447	4.31828e-08	0.0032832		1.22e-05		303.87
856	301.568		0.826709	3.41371e-08	0.000289037		3.07922e-07		300.509		0.854298	3.18918e-08	0.000671104		1.15898e-06		300.47		0.867969	3.1877e-08	0.0012012		2.77031e-06		302.237		0.832127	3.59793e-08	0.00186838		5.25584e-06		304.263		0.777847	4.07986e-08	0.00259041		8.49877e-06		305.688		0.720829	4.49234e-08	0.0032541		1.21202e-05		304.334
858	301.922		0.824013	3.49872e-08	0.000288445		3.00127e-07		301.07		0.850183	3.30532e-08	0.000660059		1.12595e-06		300.708		0.867066	3.23449e-08	0.00117546		2.70082e-06		302.453		0.829195	3.64402e-08	0.00183249		5.15608e-06		304.591		0.774882	4.17151e-08	0.00255311		8.39156e-06		306.264		0.712328	4.65927e-08	0.0032256		1.20407e-05		304.75
860	302.457		0.817428	3.63179e-08	0.000288744		2.93345e-07		301.421		0.843266	3.38165e-08	0.000650808		1.09529e-06		300.859		0.865529	3.26247e-08	0.00115167		2.63393e-06		302.881		0.826858	3.74245e-08	0.00179849		5.05875e-06		305.085		0.767832	4.30852e-08	0.0025172		8.28584e-06		306.653		0.703765	4.78421e-08	0.00319767		1.19611e-05		305.21
862	303.013		0.810439	3.75822e-08	0.00029007		2.87624e-07		301.993		0.83694	3.51919e-08	0.000643321		1.06701e-06		301.435		0.861802	3.38859e-08	0.00112977		2.56967e-06		303.031		0.822332	3.78335e-08	0.00176594		4.9629e-06		305.453		0.761293	4.4117e-08	0.00248258		8.18128e-06		307.203		0.696165	4.94479e-08	0.00317019		1.18808e-05		305.726
864	303.665		0.799987	3.908e-08	0.000292755		2.83102e-07		302.464		0.827841	3.63651e-08	0.000637754		1.04125e-06		301.757		0.855892	3.46031e-08	0.00111018		2.50874e-06		303.432		0.817588	3.88209e-08	0.00173521		4.86939e-06		305.995		0.754962	4.56917e-08	0.00244936		8.0781e-06		307.859		0.685506	5.15341e-08	0.00314389		1.1802e-05		306.3
866	304.336		0.790035	4.08688e-08	0.000296512		2.79705e-07		303.129		0.818959	3.8002e-08	0.000634259		1.01818e-06		302.411		0.84818	3.62207e-08	0.00109307		2.45146e-06		303.92		0.811596	4.0049e-08	0.0017065		4.77874e-06		306.687		0.746644	4.78303e-08	0.00241791		7.97725e-06		308.32		0.675211	5.31382e-08	0.00311877		1.17246e-05		306.818
868	305.043		0.777542	4.28382e-08	0.000301543		2.77517e-07		304.056		0.807797	4.03563e-08	0.000633139		9.98066e-07		303.169		0.837901	3.80349e-08	0.00107857		2.39802e-06		304.045		0.807391	4.03781e-08	0.00167951		4.69033e-06		307.364		0.736828	4.97596e-08	0.00238877		7.8801e-06		309.062		0.662937	5.56014e-08	0.00309495		1.16486e-05		307.357
870	305.759		0.765333	4.48315e-08	0.000307818		2.76558e-07		304.611		0.796159	4.18769e-08	0.00063424		9.80863e-07		304.135		0.824295	4.0468e-08	0.00106731		2.34937e-06		304.66		0.798904	4.19749e-08	0.0016548		4.60537e-06		307.974		0.723617	5.18126e-08	0.00236174		7.78608e-06		309.604		0.650493	5.75478e-08	0.00307268		1.15746e-05		307.894
872	306.638		0.749532	4.74074e-08	0.000315655		2.76979e-07		305.53		0.78154	4.4281e-08	0.000637785		9.66776e-07		304.975		0.81073	4.29299e-08	0.00105934		2.30558e-06		305.306		0.788616	4.36862e-08	0.0016329		4.5249e-06		308.733		0.714351	5.44431e-08	0.00233683		7.69515e-06		310.153		0.637814	5.9755e-08	0.00305169		1.15019e-05		308.571
874	307.644		0.73171	5.04779e-08	0.000325166		2.78897e-07		306.013		0.767246	4.56714e-08	0.000643485		9.55664e-07		305.856		0.79811	4.53378e-08	0.00105471		2.2668e-06		306.268		0.774091	4.64234e-08	0.00161464		4.45048e-06		309.437		0.700427	5.68546e-08	0.00231467		7.60875e-06		311.077		0.625259	6.30852e-08	0.00303283		1.14325e-05		309.09
876	308.771		0.71203	5.41916e-08	0.000337077		2.82656e-07		306.783		0.75111	4.78666e-08	0.000651364		9.47588e-07		306.822		0.777843	4.82249e-08	0.00105347		2.23319e-06		307.32		0.756767	4.95502e-08	0.00160039		4.38278e-06		310.352		0.684433	6.0157e-08	0.00229571		7.52781e-06		312.204		0.607783	6.76297e-08	0.00301774		1.13711e-05		309.917
878	309.892		0.691465	5.81168e-08	0.000351284		2.88369e-07		307.658		0.733913	5.05105e-08	0.000661709		9.42826e-07		307.69		0.759581	5.0934e-08	0.00105569		2.20491e-06		308.462		0.740951	5.32008e-08	0.00159034		4.32219e-06		311.396		0.667137	6.40581e-08	0.00228064		7.45382e-06		313.216		0.589306	7.19116e-08	0.00300628		1.13168e-05		310.826
880	311.087		0.668285	6.26475e-08	0.000368086		2.96298e-07		308.582		0.715611	5.3428e-08	0.000675237		9.41993e-07		309.02		0.738358	5.55075e-08	0.0010618		2.18257e-06		309.7		0.719243	5.75976e-08	0.00158517		4.26985e-06		312.437		0.647393	6.84622e-08	0.00227018		7.38822e-06		314.236		0.5692	7.64176e-08	0.00299906		1.12712e-05		311.634
882	312.317		0.64246	6.74986e-08	0.000387813		3.06763e-07		309.49		0.696064	5.65679e-08	0.000691831		9.45186e-07		310.187		0.714314	5.97011e-08	0.0010729		2.16749e-06		310.892		0.694792	6.18795e-08	0.00158531		4.22649e-06		313.777		0.624046	7.42795e-08	0.00226485		7.33203e-06		315.454		0.547033	8.2306e-08	0.00299642		1.12348e-05		312.354
884	313.865		0.616718	7.43409e-08	0.000410928		3.20183e-07		310.532		0.673943	6.03367e-08	0.000712175		9.53068e-07		311.716		0.69209	6.55576e-08	0.00108899		2.15987e-06		312.47		0.66841	6.83467e-08	0.00159157		4.19337e-06		315.184		0.599124	8.06824e-08	0.00226619		7.28821e-06		316.445		0.523311	8.74573e-08	0.0029988		1.12087e-05		313.21
886	315.498		0.587333	8.22511e-08	0.00043899		3.37477e-07		311.953		0.652628	6.58624e-08	0.000737162		9.66512e-07		312.924		0.664036	7.04606e-08	0.00111094		2.16088e-06		314.253		0.639294	7.61798e-08	0.00160571		4.17317e-06		316.945		0.5687	8.95772e-08	0.0022758		7.25964e-06		317.589		0.499678	9.34963e-08	0.0030072		1.11951e-05		314.166
888	317.153		0.554684	9.06903e-08	0.000472364		3.59315e-07		313.445		0.625251	7.20772e-08	0.000768275		9.86925e-07		314.562		0.634884	7.77485e-08	0.00113921		2.17129e-06		316.192		0.607051	8.57492e-08	0.00162871		4.16745e-06		318.922		0.535525	1.00698e-07	0.0022957		7.24989e-06		318.795		0.475572	1.00166e-07	0.00302215		1.1195e-05		314.796
890	318.871		0.519622	1.006e-07	0.000511754		3.86564e-07		315.321		0.593647	8.07787e-08	0.000806997		1.01589e-06		316.256		0.601665	8.61014e-08	0.00117589		2.19358e-06		318.48		0.567115	9.81116e-08	0.00166344		4.18023e-06		320.957		0.498741	1.1367e-07	0.00232773		7.26219e-06		319.828		0.45161	1.0634e-07	0.00304463		1.12109e-05		315.3
892	320.488		0.484906	1.10647e-07	0.0005571		4.19974e-07		317.358		0.558434	9.13423e-08	0.0008551		1.05546e-06		318.018		0.567488	9.56341e-08	0.00122119		2.22868e-06		321.038		0.52188	1.13621e-07	0.00171231		4.21509e-06		323.011		0.46019	1.28091e-07	0.00237421		7.30067e-06		320.796		0.426496	1.12426e-07	0.0030747		1.1243e-05		315.897
894	322.084		0.452218	1.21427e-07	0.000609067		4.60613e-07		319.1		0.519893	1.01291e-07	0.000912797		1.10696e-06		319.905		0.533108	1.06541e-07	0.0012771		2.27934e-06		324.071		0.47175	1.35118e-07	0.00178031		4.27878e-06		325.3		0.418487	1.45671e-07	0.00243862		7.37133e-06		322.14		0.403694	1.2171e-07	0.00311435		1.12958e-05		316.1
896	323.499		0.42083	1.31795e-07	0.000666828		5.09061e-07		320.858		0.484146	1.12051e-07	0.000981424		1.17266e-06		322.198		0.491953	1.21868e-07	0.00134686		2.34979e-06		326.912		0.419954	1.58624e-07	0.00187109		4.37726e-06		326.886		0.378805	1.59166e-07	0.00252037		7.47518e-06		322.965		0.378886	1.27243e-07	0.0031649		1.13726e-05		316.101
898	324.498		0.392218	1.39268e-07	0.00072877		5.65394e-07		322.05		0.446924	1.20774e-07	0.00105944		1.25324e-06		324.251		0.450881	1.36951e-07	0.00143282		2.44418e-06		329.267		0.372869	1.81114e-07	0.00198471		4.51368e-06		328.366		0.344695	1.73063e-07	0.00261791		7.61236e-06		323.345		0.359459	1.30023e-07	0.00322276		1.14679e-05		316.148
900	324.883		0.370147	1.42401e-07	0.000789937		6.27732e-07		323.308		0.418569	1.30149e-07	0.00114441		1.34857e-06		326.247		0.410729	1.53398e-07	0.00153458		2.56486e-06		331.169		0.329702	2.01691e-07	0.00211894		4.68971e-06		329.468		0.3158	1.83525e-07	0.00273141		7.78594e-06		323.284		0.344395	1.2959e-07	0.00328638		1.15797e-05		316.004
902	324.822		0.356683	1.42078e-07	0.000847091		6.93919e-07		323.784		0.398181	1.33808e-07	0.00123281		1.4573e-06		327.493		0.376789	1.64778e-07	0.00164936		2.71239e-06		332.17		0.298631	2.12672e-07	0.00226835		4.90396e-06		329.539		0.296504	1.84263e-07	0.00285297		7.98833e-06		322.974		0.336198	1.27374e-07	0.00335358		1.17048e-05		315.49
904	324.347		0.351717	1.38757e-07	0.000896713		7.60967e-07		324.022		0.38301	1.35819e-07	0.00132084		1.57694e-06		327.764		0.355426	1.67279e-07	0.00176887		2.88174e-06		332.302		0.279834	2.14718e-07	0.00242192		5.14791e-06		328.836		0.286878	1.77299e-07	0.00297387		8.20886e-06		322.138		0.332837	1.2155e-07	0.00342152		1.18386e-05		314.906
906	323.301		0.353562	1.30536e-07	0.000935193		8.25053e-07		323.517		0.375759	1.32067e-07	0.00140367		1.70315e-06		327.663		0.34466	1.65954e-07	0.00188657		3.06724e-06		331.564		0.274452	2.06524e-07	0.00256758		5.40829e-06		327.669		0.288511	1.66073e-07	0.00308676		8.43609e-06		321.127		0.334799	1.14448e-07	0.00348751		1.19762e-05		314.369
908	322.04		0.362123	1.21304e-07	0.00096143		8.83121e-07		322.403		0.376578	1.23862e-07	0.00147584		1.82953e-06		326.905		0.343185	1.59383e-07	0.00199522		3.26046e-06		329.817		0.27866	1.88603e-07	0.00269496		5.66911e-06		326.276		0.296437	1.53648e-07	0.00318997		8.66507e-06		319.866		0.342193	1.06236e-07	0.00354989		1.2114e-05		313.698
910	320.721		0.374766	1.12601e-07	0.000975654		9.33012e-07		321.011		0.387068	1.14038e-07	0.00153419		1.95026e-06		325.401		0.350119	1.46723e-07	0.00208978		3.45277e-06		327.838		0.29298	1.68729e-07	0.00279862		5.91637e-06		324.378		0.307605	1.38009e-07	0.00327921		8.88547e-06		318.655		0.353953	9.91501e-08	0.0036073		1.22483e-05		312.936
912	319.159		0.387977	1.02663e-07	0.000979625		9.73952e-07		319.685		0.402059	1.05481e-07	0.00157829		2.06143e-06		324.167		0.363904	1.36892e-07	0.00216802		3.63717e-06		325.895		0.310415	1.51062e-07	0.00288178		6.14676e-06		322.623		0.324176	1.25038e-07	0.00335433		9.09268e-06		317.315		0.367513	9.14757e-08	0.00365996		1.2379e-05		312.171
914	317.664		0.406651	9.3785e-08	0.000974091		1.00499e-06		317.928		0.419608	9.4974e-08	0.00160912		2.16084e-06		322.612		0.37841	1.25025e-07	0.00223122		3.81059e-06		323.813		0.332198	1.34374e-07	0.00294569		6.35565e-06		320.908		0.345281	1.13196e-07	0.00341716		9.28613e-06		316.058		0.382832	8.48693e-08	0.00370741		1.25041e-05		311.108
916	316.194		0.427022	8.58435e-08	0.000960497		1.02609e-06		316.351		0.440454	8.63855e-08	0.00162717		2.24619e-06		320.748		0.398518	1.12265e-07	0.00227887		3.96819e-06		321.739		0.358185	1.19371e-07	0.00299233		6.5405e-06		319.334		0.368706	1.03122e-07	0.00346791		9.46258e-06		314.637		0.399075	7.79801e-08	0.00374922		1.26214e-05		309.964
918	314.548		0.447781	7.79017e-08	0.000940732		1.038e-06		314.78		0.461255	7.86235e-08	0.00163404		2.31695e-06		319.069		0.41899	1.01815e-07	0.00231115		4.10609e-06		319.671		0.38254	1.05608e-07	0.00302457		6.70178e-06		317.83		0.392806	9.46072e-08	0.00350809		9.62208e-06		313.385		0.418061	7.21913e-08	0.00378553		1.27301e-05		308.834
920	312.887		0.471603	7.01336e-08	0.000915481		1.04095e-06		312.86		0.486757	7.0042e-08	0.00162992		2.37132e-06		316.984		0.445297	8.98931e-08	0.00232908		4.22203e-06		317.584		0.410746	9.36365e-08	0.00304314		6.83698e-06		316.362		0.414733	8.67607e-08	0.00353982		9.76712e-06		312.173		0.437815	6.71758e-08	0.00381718		1.28317e-05		307.586
922	311.472		0.494272	6.43189e-08	0.000886474		1.03615e-06		311.272		0.51395	6.35792e-08	0.00161707		2.41062e-06		314.981		0.474606	7.98043e-08	0.00233486		4.3165e-06		315.433		0.440493	8.23091e-08	0.00305039		6.94764e-06		314.62		0.439029	7.81625e-08	0.00356138		9.89073e-06		311.043		0.457488	6.25845e-08	0.0038436		1.29232e-05		306.766
924	309.969		0.51816	5.85819e-08	0.000854498		1.02436e-06		310.032		0.539858	5.89471e-08	0.0015973		2.43632e-06		313.097		0.504116	7.14049e-08	0.00232955		4.38876e-06		313.6		0.473312	7.3544e-08	0.0030476		7.03408e-06		312.783		0.466247	6.99147e-08	0.0035734		9.9918e-06		309.864		0.477597	5.80826e-08	0.00386502		1.30045e-05		305.748
926	308.681		0.542518	5.39603e-08	0.000821002		1.00702e-06		308.578		0.563382	5.38217e-08	0.00157212		2.4499e-06		311.604		0.533624	6.52111e-08	0.00231552		4.44126e-06		311.931		0.502435	6.64794e-08	0.00303678		7.09904e-06		311.151		0.493907	6.33784e-08	0.00357698		1.00709e-05		308.913		0.498604	5.47472e-08	0.00388177		1.30758e-05		304.991
928	307.383		0.567485	4.99382e-08	0.000786623		9.85051e-07		307.509		0.587155	5.03685e-08	0.00154203		2.45162e-06		310.193		0.562065	5.95284e-08	0.00229518		4.47757e-06		310.567		0.531735	6.10471e-08	0.00302006		7.1467e-06		309.818		0.520403	5.83833e-08	0.00357371		1.0131e-05		307.81		0.519361	5.10444e-08	0.00389406		1.3137e-05		304.181
930	306.332		0.592808	4.66502e-08	0.000751974		9.59336e-07		306.455		0.609912	4.70367e-08	0.00150884		2.44398e-06		309.028		0.588184	5.52221e-08	0.00226961		4.4992e-06		309.337		0.560585	5.65558e-08	0.00299817		7.17808e-06		308.571		0.546102	5.39754e-08	0.00356475		1.01743e-05		306.717		0.54058	4.77506e-08	0.00390146		1.31853e-05		303.391
932	305.031		0.61511	4.29557e-08	0.00071753		9.30736e-07		305.333		0.633655	4.37518e-08	0.00147256		2.42692e-06		307.827		0.615695	5.1116e-08	0.0022394		4.5068e-06		308.31		0.585829	5.30078e-08	0.00297212		7.19534e-06		307.224		0.573948	4.9554e-08	0.00355076		1.02019e-05		305.703		0.563506	4.4803e-08	0.00390439		1.32215e-05		302.648
934	304.115		0.636671	4.05032e-08	0.000683561		8.99871e-07		304.472		0.655087	4.14436e-08	0.00143398		2.40162e-06		306.726		0.640781	4.77174e-08	0.00220539		4.50187e-06		307.366		0.609693	4.99883e-08	0.00294266		7.20026e-06		306.096		0.600534	4.60713e-08	0.0035322		1.02144e-05		304.963		0.584757	4.28393e-08	0.0039035		1.32473e-05		302.027
936	303.269		0.65994	3.82666e-08	0.000650698		8.67669e-07		303.682		0.67753	3.93295e-08	0.00139393		2.3695e-06		305.764		0.663449	4.49197e-08	0.00216797		4.48494e-06		306.438		0.633375	4.70019e-08	0.00290988		7.19276e-06		305.302		0.624097	4.38907e-08	0.00350972		1.02134e-05		304.315		0.603363	4.10152e-08	0.00389923		1.32641e-05		301.355
938	302.729		0.683271	3.68933e-08	0.000619297		8.34795e-07		303.108		0.697456	3.78978e-08	0.00135316		2.33192e-06		304.808		0.685891	4.22721e-08	0.00212779		4.45735e-06		305.273		0.656055	4.35877e-08	0.00287404		7.17323e-06		304.42		0.645656	4.14871e-08	0.00348457		1.02031e-05		303.694		0.621283	3.94229e-08	0.00389144		1.32705e-05		300.725
940	302.105		0.703375	3.54771e-08	0.000589591		8.01814e-07		302.275		0.716554	3.58388e-08	0.00131192		2.28945e-06		304.01		0.705851	4.00827e-08	0.00208564		4.42081e-06		304.622		0.676224	4.17165e-08	0.00283553		7.14264e-06		303.79		0.667863	3.98299e-08	0.00345638		1.01815e-05		302.994		0.640462	3.76713e-08	0.00388057		1.32677e-05		300.464
942	301.515		0.722721	3.4159e-08	0.000561495		7.68968e-07		301.76		0.735273	3.46441e-08	0.0012703		2.24239e-06		303.461		0.726094	3.86417e-08	0.00204215		4.37686e-06		303.985		0.697338	4.00736e-08	0.00279516		7.1034e-06		303.231		0.686185	3.83903e-08	0.00342585		1.01512e-05		302.347		0.659565	3.60216e-08	0.00386676		1.32561e-05		300.089
944	301.022		0.73926	3.31236e-08	0.00053488		7.36427e-07		301.384		0.75256	3.3804e-08	0.00122925		2.19255e-06		302.91		0.742127	3.73549e-08	0.00199776		4.32658e-06		303.298		0.716219	3.83708e-08	0.00275289		7.05515e-06		302.783		0.703392	3.72288e-08	0.00339352		1.0114e-05		301.987		0.676804	3.521e-08	0.0038503		1.32363e-05		299.703
946	300.6		0.753117	3.21835e-08	0.000509928		7.04549e-07		300.706		0.768729	3.22943e-08	0.00118873		2.14016e-06		302.144		0.760451	3.54498e-08	0.00195221		4.26929e-06		302.78		0.73349	3.70769e-08	0.00270927		6.9996e-06		302.22		0.720168	3.58085e-08	0.00335917		1.00687e-05		301.697		0.691521	3.45185e-08	0.00383174		1.32106e-05		299.372
948	300.333		0.764828	3.16321e-08	0.000486504		6.73432e-07		300.301		0.781527	3.13963e-08	0.00114865		2.08526e-06		301.716		0.776417	3.44851e-08	0.0019061		4.20655e-06		302.331		0.749939	3.59615e-08	0.00266437		6.93689e-06		301.758		0.735732	3.48053e-08	0.00332282		1.00151e-05		301.47		0.703788	3.40492e-08	0.00381118		1.31791e-05		299.261
950	300.158		0.777187	3.12414e-08	0.000464923		6.43468e-07		299.984		0.793871	3.0812e-08	0.00110966		2.02916e-06		301.291		0.791952	3.34767e-08	0.00185974		4.13919e-06		301.888		0.765142	3.50259e-08	0.0026185		6.86795e-06		301.251		0.75095	3.36538e-08	0.00328475		9.95395e-06		301.315		0.715629	3.36792e-08	0.0037889		1.31429e-05		299.017
952	299.966		0.787657	3.08794e-08	0.000445022		6.14684e-07		299.802		0.80546	3.04545e-08	0.00107185		1.97223e-06		300.973		0.804506	3.27601e-08	0.00181331		4.06769e-06		301.491		0.778358	3.41579e-08	0.00257182		6.79319e-06		301.066		0.76578	3.33134e-08	0.00324534		9.8867e-06		301.003		0.728468	3.3021e-08	0.00376452		1.30996e-05		298.911
954	299.818		0.797528	3.05588e-08	0.000426711		5.87132e-07		299.868		0.814161	3.0627e-08	0.00103562		1.91533e-06		300.508		0.81654	3.18959e-08	0.00176714		3.99297e-06		301.15		0.791172	3.3367e-08	0.00252447		6.71303e-06		300.997		0.774273	3.31887e-08	0.00320507		9.81516e-06		300.78		0.73873	3.2519e-08	0.0037383		1.30501e-05		298.906
956	299.691		0.805613	3.03035e-08	0.000409758		5.60758e-07		299.761		0.821456	3.04201e-08	0.00100104		1.85881e-06		300.216		0.826152	3.13659e-08	0.00172135		3.91541e-06		301.33		0.798829	3.37695e-08	0.00247721		6.62996e-06		301.066		0.783103	3.32568e-08	0.00316411		9.73986e-06		300.782		0.74877	3.26116e-08	0.00371054		1.29955e-05		298.869
958	299.682		0.813597	3.03364e-08	0.000394298		5.35711e-07		299.883		0.828217	3.06235e-08	0.000968347		1.80319e-06		300.11		0.837979	3.11678e-08	0.00167625		3.83584e-06		301.291		0.807671	3.36603e-08	0.0024302		6.5444e-06		301.276		0.789861	3.36134e-08	0.00312271		9.66149e-06		300.795		0.755337	3.26068e-08	0.00368146		1.29366e-05		298.972
960	299.841		0.818622	3.06807e-08	0.000380412		5.12088e-07		300.022		0.833173	3.08615e-08	0.000937517		1.74866e-06		299.98		0.844756	3.09313e-08	0.0016322		3.75521e-06		301.299		0.814111	3.3686e-08	0.00238337		6.45602e-06		301.228		0.795582	3.33887e-08	0.00308103		9.58056e-06		300.632		0.760936	3.22306e-08	0.00365114		1.28734e-05		299.033
962	299.916		0.822714	3.08138e-08	0.000368003		4.89877e-07		299.939		0.83619	3.06836e-08	0.000908378		1.69515e-06		300.055		0.848668	3.10883e-08	0.00158955		3.67444e-06		301.125		0.821135	3.33909e-08	0.00233681		6.36507e-06		301.254		0.798988	3.33938e-08	0.00303895		9.49626e-06		300.83		0.767636	3.26258e-08	0.00361987		1.28069e-05		299.17
964	300.026		0.824459	3.10742e-08	0.00035681		4.68966e-07		300.009		0.839168	3.08164e-08	0.000880763		1.64263e-06		300.193		0.852097	3.13537e-08	0.00154823		3.59353e-06		300.943		0.827518	3.30546e-08	0.00229029		6.27076e-06		301.585		0.801754	3.4191e-08	0.00299684		9.40992e-06		300.891		0.771114	3.2667e-08	0.00358784		1.27378e-05		299.415
966	300.154		0.826653	3.13586e-08	0.00034688		4.49392e-07		300.216		0.840933	3.11803e-08	0.000854959		1.59161e-06		300.138		0.857	3.12105e-08	0.00150838		3.51295e-06		300.975		0.832277	3.31132e-08	0.00224421		6.17425e-06		301.622		0.803103	3.42721e-08	0.00295475		9.32149e-06		301.145		0.773713	3.32746e-08	0.00355522		1.26665e-05		299.52
968	300.454		0.82966	3.1945e-08	0.000338233		4.31169e-07		300.415		0.843748	3.16767e-08	0.000830988		1.54228e-06		300.397		0.859314	3.18694e-08	0.00147007		3.43294e-06		301.022		0.835349	3.32622e-08	0.00219887		6.07649e-06		301.675		0.804832	3.44062e-08	0.00291237		9.22953e-06		301.369		0.775273	3.37706e-08	0.00352221		1.25936e-05		299.621
970	300.688		0.828546	3.24632e-08	0.000330887		4.14309e-07		300.653		0.842449	3.21775e-08	0.000809003		1.49491e-06		300.664		0.859067	3.23884e-08	0.0014337		3.35442e-06		300.978		0.837597	3.31482e-08	0.00215426		5.9774e-06		301.739		0.805602	3.45628e-08	0.00286991		9.13472e-06		301.709		0.774037	3.45615e-08	0.00348879		1.25187e-05		299.877
972	300.896		0.828187	3.29131e-08	0.000324599		3.98705e-07		301.176		0.841724	3.33491e-08	0.000788959		1.44958e-06		300.899		0.858396	3.27999e-08	0.00139913		3.27727e-06		301.174		0.837775	3.35993e-08	0.00211063		5.87773e-06		302.087		0.806894	3.54205e-08	0.00282758		9.03769e-06		301.911		0.77497	3.4962e-08	0.0034551		1.24422e-05		300.253
974	301.251		0.82387	3.37014e-08	0.000319396		3.84356e-07		301.506		0.837689	3.41369e-08	0.00077098		1.40653e-06		301.329		0.85592	3.37596e-08	0.00136669		3.2022e-06		301.308		0.835501	3.38426e-08	0.00206828		5.7783e-06		302.362		0.808307	3.60368e-08	0.00278581		8.93973e-06		302.322		0.772402	3.59918e-08	0.00342114		1.23637e-05		300.597
976	301.654		0.81929	3.46989e-08	0.000315433		3.71327e-07		301.98		0.83363	3.51976e-08	0.000755191		1.36597e-06		301.546		0.852882	3.42218e-08	0.00133632		3.1292e-06		301.856		0.834861	3.50563e-08	0.00202763		5.68027e-06		302.645		0.805322	3.67538e-08	0.00274471		8.84116e-06		302.666		0.770221	3.68903e-08	0.00338723		1.22842e-05		300.945
978	302.147		0.81469	3.58632e-08	0.000312674		3.59602e-07		302.58		0.827297	3.65803e-08	0.000741583		1.32795e-06		301.809		0.847573	3.48972e-08	0.00130779		3.05796e-06		302.098		0.830658	3.5709e-08	0.00198861		5.58344e-06		302.854		0.801457	3.72897e-08	0.00270416		8.74128e-06		303.061		0.765478	3.77684e-08	0.00335347		1.22038e-05		301.385
980	302.517		0.808328	3.66893e-08	0.000310973		3.49116e-07		303.068		0.819756	3.78432e-08	0.000730104		1.29251e-06		302.236		0.839889	3.59321e-08	0.00128153		2.98933e-06		302.786		0.826958	3.73596e-08	0.00195163		5.48892e-06		303.337		0.796891	3.85035e-08	0.0026646		8.64148e-06		303.481		0.759955	3.87882e-08	0.00332005		1.21231e-05		301.925
982	302.996		0.801583	3.77653e-08	0.000310375		3.39874e-07		303.679		0.810271	3.93529e-08	0.000720636		1.25959e-06		302.938		0.832828	3.76699e-08	0.00125765		2.9236e-06		303.111		0.819269	3.81317e-08	0.00191671		5.39668e-06		303.995		0.791198	4.02864e-08	0.00262668		8.54369e-06		303.829		0.754535	3.97193e-08	0.00328688		1.20413e-05		302.353
984	303.578		0.793646	3.9298e-08	0.00031096		3.31911e-07		303.854		0.801649	3.98325e-08	0.000713101		1.22921e-06		303.639		0.822879	3.95037e-08	0.00123685		2.86194e-06		303.813		0.810262	3.99209e-08	0.00188417		5.3075e-06		304.496		0.782883	4.16336e-08	0.00259026		8.44732e-06		304.416		0.746229	4.12292e-08	0.00325444		1.196e-05		302.985
986	304.271		0.785757	4.10638e-08	0.000312861		3.25281e-07		304.618		0.791763	4.18354e-08	0.000707451		1.20134e-06		304.032		0.812619	4.0427e-08	0.0012184		2.80341e-06		304.448		0.802036	4.15438e-08	0.0018542		5.22181e-06		305.111		0.774498	4.3258e-08	0.00255573		8.35338e-06		305.008		0.738616	4.29036e-08	0.00322305		1.18802e-05		303.442
988	304.919		0.775003	4.27042e-08	0.000316155		3.2003e-07		305.368		0.781882	4.38687e-08	0.000704229		1.1765e-06		304.645		0.803393	4.21171e-08	0.00120257		2.74844e-06		304.868		0.791864	4.27478e-08	0.00182671		5.13943e-06		305.681		0.76544	4.48529e-08	0.0025232		8.26203e-06		305.654		0.729193	4.47093e-08	0.00319302		1.18025e-05		303.779
990	305.642		0.763416	4.47284e-08	0.000320841		3.16191e-07		306.141		0.769639	4.606e-08	0.000703535		1.15484e-06		305.377		0.791187	4.40785e-08	0.00118959		2.69746e-06		305.563		0.783215	4.45981e-08	0.00180179		5.06057e-06		306.534		0.755139	4.73624e-08	0.00249281		8.17353e-06		306.246		0.718207	4.63925e-08	0.00316415		1.17261e-05		304.25
992	306.438		0.750951	4.7067e-08	0.000326984		3.1382e-07		306.932		0.755063	4.85161e-08	0.000705526		1.13657e-06		306.265		0.777358	4.67222e-08	0.00117981		2.65101e-06		306.284		0.770569	4.67307e-08	0.00177973		4.98589e-06		307.086		0.743653	4.90091e-08	0.00246503		8.08911e-06		306.948		0.706385	4.84779e-08	0.00313704		1.16526e-05		304.952
994	307.277		0.735218	4.95161e-08	0.000334783		3.13024e-07		307.893		0.738707	5.16313e-08	0.000710415		1.12193e-06		307.109		0.761907	4.9142e-08	0.0011734		2.60942e-06		307.129		0.756725	4.92844e-08	0.00176112		4.91655e-06		307.957		0.72795	5.17822e-08	0.00244006		8.00916e-06		307.817		0.690511	5.11576e-08	0.00311214		1.15833e-05		305.627
996	308.21		0.718167	5.23117e-08	0.000344377		3.1392e-07		309.122		0.719351	5.56972e-08	0.000718583		1.11132e-06		307.894		0.746768	5.16904e-08	0.00117049		2.57295e-06		308.144		0.738723	5.25995e-08	0.00174641		4.85344e-06		308.929		0.711813	5.49851e-08	0.00241842		7.93484e-06		308.654		0.675929	5.39842e-08	0.00308976		1.15189e-05		306.248
998	309.114		0.701064	5.55217e-08	0.000355704		3.16569e-07		310.181		0.69951	5.94297e-08	0.000730735		1.10542e-06		308.642		0.730054	5.39388e-08	0.00117093		2.54153e-06		308.941		0.720878	5.51599e-08	0.00173553		4.7965e-06		309.913		0.693755	5.85098e-08	0.00240047		7.86694e-06		309.489		0.660093	5.6864e-08	0.00307021		1.14601e-05		306.937
1000	310.181		0.682504	5.93026e-08	0.000369121		3.21178e-07		311.29		0.678202	6.36379e-08	0.000746612		1.10424e-06		309.949		0.708209	5.8228e-08	0.00117596		2.51676e-06		310.059		0.702227	5.92172e-08	0.00172893		4.74655e-06		311.124		0.672258	6.31895e-08	0.00238707		7.80732e-06		310.537		0.641827	6.07241e-08	0.00305409		1.14082e-05		307.795
1002	311.337		0.660713	6.3711e-08	0.000385224		3.28104e-07		312.599		0.654688	6.88854e-08	0.000766831		1.10843e-06		311.424		0.685385	6.36751e-08	0.00118681		2.50025e-06		311.356		0.680157	6.4109e-08	0.00172756		4.70524e-06		312.453		0.64869	6.85291e-08	0.00237917		7.75797e-06		311.784		0.621061	6.56977e-08	0.00304254		1.13663e-05		308.443
1004	312.615		0.638973	6.88711e-08	0.000404437		3.37708e-07		314.203		0.628928	7.61366e-08	0.000792351		1.11893e-06		313.11		0.659828	7.08635e-08	0.00120423		2.49309e-06		312.838		0.656656	7.01529e-08	0.00173242		4.67425e-06		313.932		0.622068	7.51226e-08	0.00237758		7.72043e-06		313.091		0.597373	7.13423e-08	0.00303602		1.13352e-05		309.099
1006	313.906		0.612648	7.46258e-08	0.000426962		3.50331e-07		315.901		0.598858	8.43147e-08	0.000824759		1.13727e-06		314.819		0.628514	7.86928e-08	0.00122991		2.49739e-06		314.357		0.625636	7.7093e-08	0.00174525		4.65632e-06		315.587		0.593551	8.28759e-08	0.00238308		7.69617e-06		314.632		0.571205	7.82224e-08	0.00303597		1.13182e-05		310.011
1008	315.374		0.586081	8.1447e-08	0.000453382		3.66485e-07		317.731		0.565787	9.41305e-08	0.000865017		1.16473e-06		316.992		0.593751	8.96867e-08	0.00126561		2.51546e-06		316.421		0.592383	8.72423e-08	0.00176792		4.65433e-06		317.295		0.55963	9.17947e-08	0.00239802		7.68954e-06		316.142		0.541649	8.55766e-08	0.00304375		1.13185e-05		311.008
1010	316.752		0.557752	8.86774e-08	0.000484107		3.86715e-07		319.643		0.528029	1.05397e-07	0.000914601		1.20311e-06		318.849		0.556428	1.00627e-07	0.00131214		2.54893e-06		318.462		0.555563	9.83977e-08	0.0018019		4.67074e-06		319.115		0.525929	1.02594e-07	0.00242318		7.70205e-06		317.518		0.51144	9.2567e-08	0.00305967		1.13363e-05		311.916
1012	318.407		0.526453	9.77536e-08	0.000519809		4.11735e-07		321.461		0.492765	1.17117e-07	0.00097396		1.25387e-06		321.292		0.513902	1.15656e-07	0.00137183		2.60106e-06		321.013		0.513273	1.14046e-07	0.00185118		4.71141e-06		321.372		0.487174	1.16952e-07	0.00246174		7.73934e-06		319.241		0.478984	1.02677e-07	0.00308491		1.13743e-05		312.875
1014	320.051		0.49275	1.07425e-07	0.000561855		4.42723e-07		323.279		0.45401	1.29649e-07	0.00104436		1.31912e-06		323.514		0.470312	1.31378e-07	0.00144758		2.6762e-06		323.519		0.466568	1.31528e-07	0.0019191		4.7817e-06		323.822		0.443579	1.34672e-07	0.00251843		7.80957e-06		320.839		0.445172	1.12584e-07	0.00312223		1.14384e-05		313.807
1016	321.777		0.46124	1.18829e-07	0.00061049		4.80601e-07		324.54		0.422469	1.39387e-07	0.00112409		1.39941e-06		325.668		0.426337	1.48524e-07	0.00154097		2.77808e-06		326.393		0.416256	1.54516e-07	0.00200922		4.88774e-06		326.138		0.401187	1.53138e-07	0.00259541		7.9173e-06		322.239		0.411819	1.22064e-07	0.00317164		1.1529e-05		314.9
1018	323.188		0.426553	1.29227e-07	0.000665961		5.26408e-07		325.606		0.393638	1.47993e-07	0.0012109		1.49458e-06		327.359		0.388732	1.63894e-07	0.00164998		2.90791e-06		328.619		0.367514	1.7516e-07	0.00212371		5.0353e-06		327.94		0.360039	1.69086e-07	0.00269256		8.06469e-06		323.288		0.381726	1.2981e-07	0.00323323		1.16473e-05		315.75
1020	324.222		0.397858	1.37028e-07	0.000725649		5.79927e-07		326.087		0.370616	1.52066e-07	0.00130156		1.60344e-06		328.469		0.358067	1.74879e-07	0.00177039		3.06474e-06		330.076		0.331584	1.90398e-07	0.00225599		5.22137e-06		329.021		0.326874	1.79156e-07	0.00280667		8.25046e-06		323.799		0.356507	1.33488e-07	0.00330483		1.17904e-05		316.376
1022	324.69		0.375593	1.4089e-07	0.000785473		6.39661e-07		325.946		0.35668	1.50779e-07	0.00139046		1.72216e-06		328.777		0.338687	1.77366e-07	0.00189481		3.24382e-06		330.557		0.307425	1.95378e-07	0.00239751		5.44005e-06		329.483		0.302648	1.8365e-07	0.00293129		8.46891e-06		323.985		0.339643	1.34952e-07	0.00338284		1.19533e-05		316.799
1024	324.666		0.362774	1.40646e-07	0.000841314		7.03208e-07		325.451		0.350557	1.46826e-07	0.00147336		1.84654e-06		328.35		0.328464	1.73834e-07	0.00201572		3.43812e-06		330.656		0.291599	1.96271e-07	0.00254124		5.68499e-06		329.049		0.292019	1.7916e-07	0.00305618		8.70754e-06		323.595		0.328895	1.32008e-07	0.00346463		1.21324e-05		316.985
1026	324.071		0.357265	1.36052e-07	0.000889711		7.67659e-07		324.454		0.351929	1.38302e-07	0.00154637		1.9715e-06		327.228		0.329222	1.62649e-07	0.00212396		3.63617e-06		329.764		0.288891	1.86453e-07	0.00267781		5.94473e-06		327.753		0.291107	1.66961e-07	0.0031741		8.95498e-06		322.819		0.326313	1.26619e-07	0.00354555		1.23197e-05		316.824
1028	323.199		0.357665	1.29291e-07	0.00092724		8.29232e-07		323.236		0.361069	1.29079e-07	0.00160763		2.0928e-06		325.495		0.337181	1.47197e-07	0.00221473		3.82821e-06		328.474		0.295288	1.73948e-07	0.00279767		6.20357e-06		326.128		0.296689	1.52884e-07	0.00327773		9.19677e-06		321.639		0.329084	1.18128e-07	0.00362202		1.25077e-05		316.096
1030	321.995		0.364801	1.20717e-07	0.000953477		8.85436e-07		322.046		0.370926	1.21027e-07	0.00165701		2.20753e-06		324.002		0.354311	1.3509e-07	0.00228726		4.00781e-06		326.554		0.307074	1.56063e-07	0.00289832		6.45206e-06		324.242		0.312061	1.37273e-07	0.00336663		9.42741e-06		320.137		0.338636	1.08322e-07	0.00369116		1.26891e-05		315.55
1032	320.564		0.374434	1.11132e-07	0.000968385		9.341e-07		320.459		0.384867	1.10381e-07	0.0016944		2.31301e-06		321.981		0.373108	1.1997e-07	0.00234387		4.17289e-06		324.482		0.328275	1.38893e-07	0.00297653		6.67836e-06		322.503		0.330243	1.24074e-07	0.00344125		9.6431e-06		318.723		0.352537	9.99508e-08	0.00375252		1.2861e-05		314.518
1034	319.121		0.389705	1.02062e-07	0.000972377		9.73607e-07		318.993		0.402056	1.01301e-07	0.00171957		2.4064e-06		320.24		0.395994	1.08914e-07	0.00238446		4.31895e-06		322.142		0.352396	1.2155e-07	0.00303402		6.87777e-06		320.712		0.350775	1.11824e-07	0.0035031		9.84266e-06		317.464		0.368383	9.27176e-08	0.00380656		1.30227e-05		313.334
1036	317.548		0.407376	9.31796e-08	0.000967225		1.00366e-06		317.243		0.422537	9.12537e-08	0.00173238		2.48506e-06		318.533		0.418739	9.8722e-08	0.00241307		4.44845e-06		320.283		0.377883	1.09164e-07	0.00307539		7.05246e-06		318.774		0.374034	9.97146e-08	0.00355205		1.00219e-05		315.89		0.386404	8.44556e-08	0.00385308		1.31717e-05		312.008
1038	316.062		0.428438	8.53298e-08	0.000954243		1.02417e-06		315.629		0.446098	8.29482e-08	0.00173433		2.54863e-06		316.688		0.444573	8.82769e-08	0.00242937		4.55808e-06		318.474		0.403909	9.81436e-08	0.00310346		7.20348e-06		316.853		0.400217	8.92654e-08	0.00358822		1.01769e-05		314.289		0.40722	7.65975e-08	0.0038919		1.33056e-05		310.766
1040	314.568		0.451521	7.80997e-08	0.000935127		1.03571e-06		314.028		0.468801	7.53239e-08	0.00172722		2.59772e-06		315.161		0.469645	8.05643e-08	0.00243536		4.64878e-06		316.757		0.429774	8.86774e-08	0.00312004		7.33125e-06		315.084		0.425867	8.03197e-08	0.00361357		1.03089e-05		312.757		0.428155	6.96747e-08	0.00392326		1.34229e-05		309.617
1042	312.875		0.474553	7.01784e-08	0.000910568		1.03849e-06		312.711		0.493081	6.94713e-08	0.00171265		2.63328e-06		313.768		0.495187	7.38255e-08	0.00243324		4.72288e-06		315.137		0.459405	8.03479e-08	0.00312633		7.43563e-06		313.458		0.451766	7.26308e-08	0.00363006		1.04203e-05		311.4		0.451284	6.40695e-08	0.00394844		1.35259e-05		308.459
1044	311.364		0.500018	6.3948e-08	0.000881623		1.03316e-06		311.406		0.517326	6.39397e-08	0.00169178		2.65614e-06		312.242		0.523141	6.72368e-08	0.00242352		4.77995e-06		313.596		0.485778	7.31905e-08	0.00312452		7.51969e-06		311.884		0.479506	6.60264e-08	0.00363874		1.05118e-05		309.952		0.472214	5.87203e-08	0.0039671		1.36119e-05		307.121
1046	309.915		0.52412	5.84372e-08	0.000850137		1.02129e-06		310.094		0.542031	5.8969e-08	0.00166516		2.66643e-06		310.643		0.548901	6.1019e-08	0.0024064		4.81917e-06		312.077		0.512615	6.66656e-08	0.00311529		7.5835e-06		310.376		0.507265	6.00968e-08	0.00364024		1.05833e-05		308.644		0.496538	5.40086e-08	0.0039802		1.36828e-05		305.967
1048	308.636		0.549764	5.38648e-08	0.000816843		1.00372e-06		309.06		0.565803	5.52897e-08	0.00163395		2.66543e-06		309.403		0.577252	5.65066e-08	0.00238333		4.84261e-06		310.721		0.539996	6.14199e-08	0.00309968		7.62853e-06		309.265		0.531358	5.61758e-08	0.0036363		1.06391e-05		307.608		0.520656	5.06226e-08	0.00398845		1.374e-05		304.956
1050	307.437		0.574822	4.99932e-08	0.000782836		9.81687e-07		307.732		0.589619	5.08921e-08	0.00159916		2.6544e-06		307.79		0.602987	5.13109e-08	0.00235486		4.85071e-06		309.938		0.565445	5.84091e-08	0.00307982		7.65982e-06		308.09		0.559289	5.21098e-08	0.00362735		1.06796e-05		306.497		0.543824	4.71186e-08	0.00399226		1.37841e-05		304.09
1052	306.218		0.598338	4.62245e-08	0.000748555		9.56003e-07		306.481		0.614613	4.70428e-08	0.00156048		2.63258e-06		306.441		0.626883	4.69963e-08	0.00232151		4.84403e-06		308.771		0.589298	5.43273e-08	0.00305557		7.67649e-06		307.248		0.5822	4.95216e-08	0.00361431		1.07069e-05		305.814		0.564276	4.51598e-08	0.00399249		1.38179e-05		303.202
1054	305.16		0.620818	4.31391e-08	0.000714335		9.27366e-07		305.42		0.638901	4.38753e-08	0.00151933		2.60217e-06		305.488		0.65107	4.41901e-08	0.00228457		4.82531e-06		307.555		0.612661	5.04434e-08	0.00302685		7.67773e-06		306.415		0.605507	4.7029e-08	0.00359793		1.07234e-05		304.984		0.586094	4.28242e-08	0.00398932		1.38415e-05		302.554
1056	304.232		0.643624	4.05747e-08	0.000680934		8.96808e-07		304.279		0.660209	4.07526e-08	0.00147608		2.56378e-06		304.551		0.673083	4.16027e-08	0.00224477		4.79606e-06		306.488		0.636975	4.71094e-08	0.00299364		7.66277e-06		305.61		0.626247	4.46276e-08	0.00357802		1.07278e-05		304.177		0.607376	4.06771e-08	0.00398291		1.3855e-05		301.797
1058	303.379		0.666689	3.83262e-08	0.000648579		8.64934e-07		303.867		0.681948	3.96815e-08	0.00143206		2.51975e-06		303.483		0.697777	3.88143e-08	0.00220197		4.75569e-06		305.262		0.660346	4.36911e-08	0.00295703		7.63461e-06		305.036		0.645755	4.31563e-08	0.00355524		1.07222e-05		303.743		0.624777	3.96229e-08	0.00397385		1.38607e-05		301.294
1060	302.888		0.686222	3.71829e-08	0.000617658		8.32419e-07		303.087		0.699679	3.76851e-08	0.00138797		2.47146e-06		302.767		0.719566	3.71055e-08	0.00215716		4.70653e-06		304.503		0.683501	4.16382e-08	0.00291731		7.59383e-06		304.605		0.664374	4.20321e-08	0.00352972		1.07068e-05		303.175		0.641982	3.81786e-08	0.00396232		1.38589e-05		300.851
1062	302.338		0.70277	3.59309e-08	0.00058855		7.99914e-07		302.332		0.717578	3.58954e-08	0.00134348		2.4185e-06		302.138		0.739287	3.56208e-08	0.00211112		4.65057e-06		303.671		0.70433	3.92855e-08	0.00287528		7.54283e-06		303.931		0.680623	4.02183e-08	0.00350185		1.06827e-05		302.856		0.659197	3.74223e-08	0.00394849		1.38502e-05		300.496
1064	301.849		0.718694	3.47865e-08	0.000561014		7.67544e-07		301.814		0.735495	3.47858e-08	0.00129909		2.36193e-06		301.415		0.755796	3.39173e-08	0.00206403		4.58823e-06		302.795		0.722676	3.71949e-08	0.00283108		7.4819e-06		303.32		0.69737	3.8487e-08	0.00347105		1.06472e-05		302.337		0.674082	3.61556e-08	0.00393248		1.38347e-05		300.167
1066	301.569		0.733167	3.41846e-08	0.000535277		7.35738e-07		301.409		0.750605	3.38345e-08	0.00125537		2.30293e-06		301.032		0.773688	3.30844e-08	0.00201617		4.52026e-06		302.076		0.742917	3.54846e-08	0.00278496		7.41168e-06		302.979		0.713624	3.75992e-08	0.0034378		1.06018e-05		302.046		0.687344	3.54831e-08	0.00391414		1.38115e-05		299.868
1068	301.099		0.746549	3.31592e-08	0.000511272		7.04692e-07		301.186		0.764483	3.33483e-08	0.001213		2.24286e-06		300.528		0.788471	3.20429e-08	0.0019679		4.44756e-06		301.535		0.761713	3.42785e-08	0.00273743		7.33381e-06		302.681		0.729132	3.70411e-08	0.00340282		1.05494e-05		301.729		0.700134	3.46663e-08	0.00389378		1.37818e-05		299.611
1070	300.876		0.758336	3.26637e-08	0.0004888		6.74437e-07		300.753		0.776457	3.23155e-08	0.00117164		2.18146e-06		300.25		0.80106	3.14707e-08	0.00191973		4.37143e-06		301.133		0.776559	3.33076e-08	0.00268892		7.24976e-06		302.33		0.742022	3.6167e-08	0.00336597		1.04889e-05		301.528		0.711961	3.42723e-08	0.00387154		1.37458e-05		299.493
1072	300.541		0.769982	3.19525e-08	0.000467851		6.45127e-07		300.552		0.788385	3.19786e-08	0.00113154		2.11936e-06		299.959		0.813501	3.08705e-08	0.00187157		4.29174e-06		300.825		0.790746	3.26351e-08	0.0026398		7.16071e-06		301.813		0.752861	3.48611e-08	0.00332716		1.04198e-05		301.327		0.722768	3.37793e-08	0.00384742		1.37035e-05		299.497
1074	300.417		0.780476	3.16657e-08	0.000448447		6.16894e-07		300.18		0.79856	3.11706e-08	0.00109284		2.05704e-06		299.578		0.824104	2.99406e-08	0.00182383		4.20955e-06		300.72		0.802688	3.24693e-08	0.0025905		7.06813e-06		301.478		0.763913	3.40598e-08	0.00328649		1.03421e-05		301.304		0.732445	3.3702e-08	0.00382168		1.36556e-05		299.567
1076	300.194		0.789815	3.12944e-08	0.000430503		5.89801e-07		300.097		0.808147	3.09754e-08	0.00105556		1.99476e-06		299.581		0.835244	2.99957e-08	0.00177659		4.12513e-06		300.646		0.814271	3.22601e-08	0.0025413		6.97293e-06		301.192		0.775978	3.33286e-08	0.00324458		1.02582e-05		301.055		0.740572	3.3088e-08	0.00379438		1.36023e-05		299.446
1078	300.127		0.798714	3.11406e-08	0.000413964		5.63898e-07		299.993		0.815943	3.08139e-08	0.00101995		1.93313e-06		299.463		0.843069	2.97684e-08	0.00173027		4.0396e-06		300.372		0.822535	3.16162e-08	0.00249209		6.87466e-06		301.194		0.788189	3.33415e-08	0.00320187		1.01697e-05		301.157		0.74834	3.33367e-08	0.00376546		1.3543e-05		299.338
1080	300.166		0.806847	3.11429e-08	0.000398916		5.39307e-07		299.979		0.821668	3.09097e-08	0.00098616		1.87257e-06		299.128		0.849127	2.91639e-08	0.00168466		3.95251e-06		300.256		0.829473	3.1464e-08	0.00244282		6.77305e-06		301.298		0.795255	3.35857e-08	0.00315852		1.00772e-05		301.252		0.753885	3.34689e-08	0.00373559		1.34805e-05		299.487
1082	300.184		0.811045	3.12385e-08	0.000385323		5.16054e-07		299.728		0.828159	3.04391e-08	0.000953977		1.81296e-06		299.156		0.855708	2.92364e-08	0.00163987		3.86424e-06		300.117		0.836142	3.11862e-08	0.0023936		6.66841e-06		301.158		0.802539	3.32933e-08	0.00311455		9.98038e-06		301.398		0.759653	3.38362e-08	0.00370465		1.34141e-05		299.67
1084	300.171		0.816798	3.11193e-08	0.0003729		4.94024e-07		299.591		0.83351	3.01278e-08	0.000923229		1.75426e-06		299.164		0.858891	2.93091e-08	0.00159639		3.77606e-06		300.25		0.840634	3.14338e-08	0.00234493		6.5624e-06		300.997		0.806369	3.29278e-08	0.00306998		9.87933e-06		301.397		0.762923	3.37971e-08	0.00367265		1.33433e-05		299.692
1086	300.307		0.822535	3.14069e-08	0.000361729		4.73285e-07		299.754		0.839903	3.0464e-08	0.000894197		1.69701e-06		299.009		0.864351	2.90653e-08	0.00155412		3.6879e-06		300.244		0.843554	3.14018e-08	0.00229687		6.45515e-06		301.051		0.811381	3.30168e-08	0.00302479		9.77365e-06		301.631		0.766649	3.43405e-08	0.00363967		1.32684e-05		299.934
1088	300.553		0.823565	3.19048e-08	0.000351908		4.53905e-07		299.885		0.842637	3.07146e-08	0.000867219		1.64179e-06		299.045		0.86823	2.91828e-08	0.00151305		3.5998e-06		300.191		0.846148	3.12143e-08	0.00224931		6.34627e-06		301.372		0.814523	3.37299e-08	0.00297984		9.66671e-06		301.567		0.768051	3.41498e-08	0.00360579		1.31894e-05		300.134
1090	300.676		0.824904	3.22343e-08	0.000343345		4.35857e-07		300.045		0.845872	3.10934e-08	0.000842013		1.58837e-06		298.933		0.870137	2.8917e-08	0.0014735		3.51257e-06		300.164		0.849937	3.12995e-08	0.00220245		6.23637e-06		301.52		0.815345	3.40319e-08	0.00293519		9.55856e-06		301.794		0.770178	3.46814e-08	0.00357097		1.31057e-05		300.274
1092	300.855		0.826265	3.2588e-08	0.000335834		4.19042e-07		300.407		0.847294	3.18481e-08	0.000818994		1.53738e-06		299.015		0.873265	2.90633e-08	0.00143514		3.42563e-06		300.326		0.852697	3.1583e-08	0.00215641		6.12587e-06		301.53		0.815347	3.4189e-08	0.00289053		9.44783e-06		301.874		0.769315	3.48992e-08	0.00353571		1.30195e-05		300.633
1094	301.232		0.822865	3.33912e-08	0.000329577		4.03549e-07		300.765		0.845475	3.25332e-08	0.000797923		1.48863e-06		299.106		0.876432	2.92e-08	0.00139852		3.34023e-06		300.344		0.854437	3.16305e-08	0.00211133		6.01513e-06		301.925		0.816882	3.50749e-08	0.00284616		9.33548e-06		301.91		0.770558	3.4958e-08	0.00349953		1.29282e-05		301.021
1096	301.319		0.822137	3.37016e-08	0.000324295		3.89257e-07		300.885		0.842905	3.27617e-08	0.000778829		1.44224e-06		299.362		0.87912	2.97553e-08	0.00136367		3.25655e-06		300.498		0.856383	3.19947e-08	0.0020672		5.90413e-06		302.115		0.816458	3.55654e-08	0.00280237		9.22247e-06		302.205		0.770826	3.56404e-08	0.00346307		1.28345e-05		301.24
1098	301.495		0.821232	3.3974e-08	0.00031979		3.76061e-07		301.169		0.840568	3.34103e-08	0.00076133		1.39791e-06		299.653		0.878379	3.03004e-08	0.00133072		3.17496e-06		300.904		0.855694	3.29787e-08	0.0020245		5.79429e-06		302.218		0.816295	3.58452e-08	0.00275884		9.10749e-06		302.316		0.76843	3.58854e-08	0.0034263		1.27379e-05		301.545
1100	301.764		0.8185	3.459e-08	0.00031607		3.63938e-07		301.217		0.837828	3.34517e-08	0.000745408		1.35569e-06		300.097		0.875856	3.12061e-08	0.00129993		3.09609e-06		301.378		0.853097	3.3993e-08	0.00198361		5.68656e-06		302.401		0.813007	3.62916e-08	0.00271583		8.99135e-06		302.699		0.766145	3.6818e-08	0.00338947		1.26394e-05		301.803
1102	302.196		0.814305	3.56492e-08	0.000313404		3.5299e-07		301.732		0.835864	3.45645e-08	0.000730999		1.31557e-06		300.525		0.872031	3.20527e-08	0.00127141		3.02024e-06		301.835		0.849909	3.4998e-08	0.00194461		5.58119e-06		302.835		0.811248	3.74236e-08	0.00267358		8.87478e-06		303.068		0.763646	3.78003e-08	0.00335278		1.25396e-05		302.109
1104	302.669		0.809235	3.67613e-08	0.000311854		3.4324e-07		302.276		0.829801	3.57953e-08	0.000718767		1.27825e-06		300.81		0.868203	3.27104e-08	0.00124478		2.94682e-06		302.052		0.846174	3.5554e-08	0.00190735		5.47773e-06		303.517		0.805391	3.91407e-08	0.00263286		8.76018e-06		303.512		0.759386	3.90215e-08	0.0033166		1.24396e-05		302.489
1106	303.128		0.802838	3.79457e-08	0.000311449		3.34701e-07		302.869		0.823569	3.72076e-08	0.000708905		1.24394e-06		301.36		0.862113	3.38654e-08	0.0012204		2.87651e-06		302.461		0.840518	3.64799e-08	0.00187185		5.37631e-06		304.136		0.79753	4.06433e-08	0.00259403		8.64859e-06		304.234		0.7515	4.09546e-08	0.00328137		1.2341e-05		302.832
1108	303.58		0.794103	3.90281e-08	0.000312108		3.27346e-07		303.277		0.816609	3.82213e-08	0.000700896		1.21222e-06		302.142		0.852567	3.55937e-08	0.0011987		2.81003e-06		302.901		0.835372	3.74918e-08	0.00183816		5.27704e-06		304.741		0.788897	4.22546e-08	0.00255697		8.53942e-06		305.09		0.742417	4.33013e-08	0.00324751		1.2245e-05		303.165
1110	304.177		0.78605	4.05058e-08	0.000313762		3.21146e-07		303.575		0.80693	3.89516e-08	0.00069458		1.18298e-06		302.476		0.845036	3.62616e-08	0.00117947		2.74719e-06		303.383		0.827301	3.86818e-08	0.00180683		5.18121e-06		305.431		0.778951	4.41068e-08	0.00252186		8.43314e-06		305.783		0.730931	4.52606e-08	0.00321535		1.21525e-05		303.757
1112	304.679		0.776521	4.18673e-08	0.000316611		3.16185e-07		304.206		0.797449	4.05354e-08	0.000689999		1.15629e-06		303.367		0.836633	3.8473e-08	0.00116272		2.68803e-06		303.951		0.818132	4.00877e-08	0.00177767		5.08848e-06		306.296		0.767541	4.65806e-08	0.00248899		8.33038e-06		306.807		0.717655	4.83418e-08	0.00318521		1.20643e-05		304.291
1114	305.255		0.767076	4.34205e-08	0.000320324		3.12344e-07		304.816		0.7866	4.22139e-08	0.000687617		1.13258e-06		303.999		0.823317	4.00891e-08	0.00114903		2.63346e-06		305.07		0.80474	4.30309e-08	0.00175186		5.00128e-06		306.98		0.754025	4.87579e-08	0.00245864		8.23175e-06		307.733		0.702998	5.11464e-08	0.0031573		1.19806e-05		304.954
1116	305.997		0.754607	4.5634e-08	0.000325309		3.0978e-07		305.439		0.774228	4.4027e-08	0.000687283		1.11176e-06		304.811		0.810582	4.22654e-08	0.00113803		2.58305e-06		306.056		0.790579	4.59169e-08	0.00172987		4.9206e-06		307.861		0.74035	5.1395e-08	0.0024311		8.13786e-06		308.72		0.684639	5.44464e-08	0.00313214		1.19027e-05		305.854
1118	306.827		0.740756	4.81598e-08	0.00033208		3.08732e-07		305.988		0.762811	4.56641e-08	0.000688822		1.09374e-06		305.315		0.796532	4.36837e-08	0.00112937		2.53639e-06		307.071		0.775404	4.89926e-08	0.00171146		4.8459e-06		308.956		0.722451	5.51293e-08	0.00240707		8.05032e-06		309.87		0.666184	5.8548e-08	0.00311016		1.18318e-05		306.739
1120	307.727		0.726083	5.10202e-08	0.000340571		3.09252e-07		306.755		0.75084	4.80044e-08	0.000692618		1.07884e-06		306.153		0.782007	4.61429e-08	0.00112357		2.49424e-06		308.209		0.754905	5.25752e-08	0.00169729		4.7784e-06		310.193		0.703186	5.96082e-08	0.0023873		7.9707e-06		311.044		0.644589	6.28367e-08	0.00309211		1.17694e-05		307.675
1122	308.743		0.708865	5.44733e-08	0.000351037		3.11498e-07		307.875		0.734557	5.13555e-08	0.000699709		1.06792e-06		306.927		0.766201	4.84987e-08	0.00112085		2.45692e-06		309.276		0.734987	5.62583e-08	0.00168702		4.71751e-06		311.433		0.680172	6.43377e-08	0.0023725		7.90051e-06		312.29		0.621185	6.78502e-08	0.00307826		1.17159e-05		308.613
1124	309.76		0.689886	5.8062e-08	0.00036364		3.15652e-07		309.015		0.715943	5.52716e-08	0.000710812		1.06166e-06		307.823		0.750214	5.12274e-08	0.00112153		2.42491e-06		310.67		0.713489	6.1471e-08	0.00168165		4.66491e-06		312.99		0.654339	7.09758e-08	0.00236354		7.84135e-06		313.796		0.595856	7.4325e-08	0.00306965		1.16738e-05		309.667
1126	310.859		0.668168	6.20766e-08	0.000378678		3.2195e-07		310.082		0.695367	5.91272e-08	0.000725286		1.05977e-06		308.829		0.732599	5.46154e-08	0.00112597		2.3987e-06		312.347		0.684987	6.82695e-08	0.00168224		4.62228e-06		314.633		0.624449	7.841e-08	0.00236121		7.79469e-06		315.2		0.566866	8.10335e-08	0.00306777		1.16464e-05		310.549
1128	312.161		0.645589	6.73726e-08	0.000396382		3.30645e-07		311.363		0.673108	6.41797e-08	0.000743511		1.0627e-06		309.826		0.714099	5.81727e-08	0.00113443		2.37877e-06		313.986		0.654614	7.52675e-08	0.00169001		4.59151e-06		316.469		0.591641	8.75935e-08	0.00236769		7.76452e-06		316.816		0.536401	8.91383e-08	0.00307322		1.16348e-05		311.743
1130	313.492		0.620048	7.31122e-08	0.000417752		3.42336e-07		312.669		0.647723	6.95886e-08	0.000766932		1.0717e-06		311.178		0.690187	6.31879e-08	0.00114828		2.36679e-06		315.857		0.620277	8.41921e-08	0.00170549		4.57345e-06		318.409		0.554642	9.81816e-08	0.00238397		7.75255e-06		318.358		0.504208	9.76409e-08	0.00308707		1.16412e-05		313.034
1132	315.146		0.591348	8.06206e-08	0.000443578		3.57652e-07		313.935		0.621027	7.517e-08	0.000795616		1.08722e-06		312.439		0.66274	6.81627e-08	0.00116818		2.36378e-06		317.996		0.583769	9.53829e-08	0.00173069		4.571e-06		321.041		0.513439	1.14567e-07	0.00241302		7.76374e-06		319.841		0.473105	1.06621e-07	0.00310979		1.16664e-05		314.109
1134	316.765		0.559069	8.90324e-08	0.000474725		3.77391e-07		315.588		0.591906	8.29101e-08	0.000830154		1.11005e-06		313.609		0.637657	7.30214e-08	0.00119334		2.36927e-06		320.322		0.540957	1.09022e-07	0.00176791		4.58752e-06		323.792		0.464198	1.34251e-07	0.00246095		7.80799e-06		321.381		0.438925	1.16562e-07	0.00314354		1.17149e-05		315.156
1136	318.401		0.526717	9.79857e-08	0.000511678		4.02341e-07		317.205		0.559243	9.14686e-08	0.000872828		1.14238e-06		315.08		0.608925	8.00601e-08	0.00122533		2.38527e-06		322.903		0.497195	1.26292e-07	0.00181967		4.62674e-06		326.522		0.414794	1.56559e-07	0.0025289		7.88767e-06		322.955		0.405345	1.2756e-07	0.00318999		1.17905e-05		316.209
1138	319.98		0.493929	1.07571e-07	0.000554123		4.33058e-07		319.128		0.525668	1.02178e-07	0.000924764		1.18589e-06		316.885		0.57624	8.8818e-08	0.00126633		2.41452e-06		325.34		0.450667	1.45154e-07	0.00188902		4.69339e-06		328.366		0.36968	1.72998e-07	0.00261808		8.00623e-06		324.193		0.375266	1.36489e-07	0.00324922		1.18939e-05		317.247
1140	321.629		0.460594	1.18092e-07	0.000602491		4.70427e-07		320.96		0.490119	1.13797e-07	0.00098697		1.24249e-06		318.505		0.543816	9.76431e-08	0.00131804		2.45963e-06		327.629		0.404258	1.64826e-07	0.00197672		4.79019e-06		329.715		0.332556	1.86145e-07	0.00272166		8.15697e-06		325.16		0.345562	1.43977e-07	0.00332106		1.20265e-05		318.076
1142	323.088		0.42863	1.28349e-07	0.000657623		5.1563e-07		322.548		0.454868	1.2489e-07	0.0010596		1.31378e-06		320.727		0.508891	1.11257e-07	0.00138221		2.5235e-06		329.553		0.363541	1.83425e-07	0.00208116		4.91802e-06		330.241		0.306929	1.91444e-07	0.0028346		8.33543e-06		325.433		0.326003	1.4648e-07	0.00340105		1.21819e-05		318.667
1144	324.084		0.399383	1.35735e-07	0.000717188		5.68591e-07		323.992		0.422746	1.35375e-07	0.00114215		1.40105e-06		322.704		0.47332	1.24929e-07	0.00146059		2.60962e-06		330.924		0.329002	1.98174e-07	0.00220123		5.07854e-06		330.143		0.290513	1.90133e-07	0.00294951		8.53293e-06		325.207		0.312681	1.44673e-07	0.0034839		1.23518e-05		318.855
1146	324.628		0.374948	1.40053e-07	0.000777087		6.27841e-07		324.717		0.396079	1.41091e-07	0.00123088		1.50337e-06		324.431		0.43617	1.37758e-07	0.00155364		2.7207e-06		331.376		0.306026	2.02982e-07	0.0023283		5.26534e-06		329.461		0.282002	1.83371e-07	0.00306112		8.74198e-06		324.423		0.309299	1.38365e-07	0.00356566		1.25294e-05		318.387
1148	324.46		0.361677	1.38436e-07	0.000832744		6.90836e-07		325.395		0.378058	1.46555e-07	0.00132243		1.6192e-06		325.975		0.402703	1.50152e-07	0.0016598		2.85791e-06		331.417		0.293028	2.03259e-07	0.00245534		5.47169e-06		328.482		0.281957	1.73328e-07	0.00316387		8.95284e-06		323.319		0.309274	1.29772e-07	0.00364176		1.27051e-05		317.829
1150	323.885		0.357061	1.33776e-07	0.00088059		7.54488e-07		325.261		0.364628	1.45642e-07	0.00141295		1.74594e-06		327.071		0.374801	1.59794e-07	0.00177586		3.02075e-06		330.85		0.285885	1.968e-07	0.00257792		5.69186e-06		326.973		0.288437	1.59295e-07	0.00325607		9.1601e-06		321.837		0.31796	1.18963e-07	0.00371007		1.2873e-05		316.938
1152	322.88		0.360371	1.26205e-07	0.000917238		8.1503e-07		324.528		0.360264	1.3921e-07	0.00149513		1.87678e-06		327.338		0.355692	1.61524e-07	0.00189629		3.20575e-06		329.312		0.288317	1.80855e-07	0.00268641		5.91186e-06		325.681		0.299239	1.48069e-07	0.00333725		9.35991e-06		320.156		0.329573	1.07921e-07	0.0037696		1.30287e-05		315.588
1154	321.745		0.368421	1.18264e-07	0.000942618		8.70087e-07		323.411		0.36354	1.3051e-07	0.00156496		2.00574e-06		327.393		0.345899	1.62191e-07	0.00201287		3.40487e-06		327.806		0.297505	1.66627e-07	0.00277994		6.12586e-06		323.787		0.314748	1.33317e-07	0.00340685		9.54832e-06		318.541		0.345141	9.79828e-08	0.00382017		1.31692e-05		314.264
1156	320.446		0.377944	1.09831e-07	0.00095673		9.17569e-07		322.023		0.373861	1.20318e-07	0.00161991		2.12708e-06		326.679		0.344403	1.55829e-07	0.00212203		3.6127e-06		326.43		0.311333	1.54128e-07	0.00286078		6.33269e-06		322.113		0.334194	1.21317e-07	0.0034639		9.72004e-06		317.039		0.363757	8.96361e-08	0.00386306		1.32956e-05		312.885
1158	319.001		0.392135	1.00815e-07	0.000960982		9.56592e-07		320.352		0.386861	1.09446e-07	0.0016601		2.23727e-06		325.153		0.351336	1.43661e-07	0.00221503		3.81618e-06		324.996		0.32701	1.42173e-07	0.00293077		6.53187e-06		320.568		0.35429	1.10875e-07	0.00351119		9.87749e-06		315.299		0.383837	8.07923e-08	0.00389858		1.34068e-05		311.506
1160	317.404		0.410202	9.15845e-08	0.00095579		9.86057e-07		318.579		0.40466	9.83789e-08	0.00168558		2.33295e-06		323.147		0.366838	1.2808e-07	0.00228652		4.0032e-06		323.481		0.343047	1.30575e-07	0.00299028		6.72148e-06		319.177		0.374008	1.01924e-07	0.00355107		1.00235e-05		313.834		0.404301	7.40383e-08	0.00392764		1.35035e-05		310.333
1162	315.95		0.431601	8.40121e-08	0.000942956		1.00617e-06		316.954		0.428497	8.93315e-08	0.00169804		2.41303e-06		321.489		0.387135	1.16792e-07	0.00234001		4.17226e-06		321.626		0.364678	1.1725e-07	0.00303665		6.89416e-06		317.587		0.395228	9.275e-08	0.00358359		1.01567e-05		312.467		0.425274	6.82229e-08	0.00395123		1.35871e-05		308.876
1164	314.498		0.452459	7.713e-08	0.00092417		1.01756e-06		315.452		0.453809	8.17185e-08	0.00169938		2.47744e-06		319.342		0.412265	1.02839e-07	0.00237587		4.31885e-06		320.104		0.385508	1.0743e-07	0.0030715		7.04957e-06		315.962		0.417348	8.40096e-08	0.00360802		1.02733e-05		311.203		0.446806	6.30134e-08	0.00397014		1.36591e-05		307.619
1166	312.96		0.474137	7.04057e-08	0.000900565		1.0208e-06		313.987		0.477325	7.4837e-08	0.00169214		2.52775e-06		317.54		0.440229	9.25016e-08	0.00239656		4.44233e-06		318.12		0.409972	9.5664e-08	0.00309475		7.18466e-06		314.428		0.441666	7.65009e-08	0.00362563		1.03752e-05		309.925		0.469279	5.82106e-08	0.00398479		1.37202e-05		306.338
1168	311.513		0.49761	6.43893e-08	0.000873113		1.01658e-06		312.571		0.502588	6.84506e-08	0.00167691		2.56356e-06		315.734		0.46912	8.3057e-08	0.00240442		4.54315e-06		316.551		0.43487	8.72859e-08	0.00310751		7.29891e-06		313.121		0.464324	7.06152e-08	0.003637		1.04625e-05		308.987		0.490772	5.47528e-08	0.0039958		1.37719e-05		305.158
1170	310.032		0.522113	5.86482e-08	0.000842767		1.0057e-06		311.31		0.5268	6.34928e-08	0.00165517		2.58599e-06		314.231		0.495257	7.58711e-08	0.00240208		4.62344e-06		315.063		0.461535	7.985e-08	0.00311201		7.39508e-06		311.672		0.488923	6.47428e-08	0.0036425		1.05351e-05		307.72		0.512074	5.05784e-08	0.00400346		1.38146e-05		304.12
1172	308.73		0.545954	5.42753e-08	0.000810489		9.89167e-07		309.874		0.549959	5.80245e-08	0.00162773		2.59558e-06		312.833		0.522163	6.9808e-08	0.00239146		4.68506e-06		313.789		0.487605	7.38853e-08	0.00310895		7.47317e-06		310.459		0.512421	6.02057e-08	0.00364284		1.05942e-05		306.64		0.532665	4.72032e-08	0.00400724		1.38458e-05		303.483
1174	307.481		0.569338	5.03336e-08	0.000777103		9.67971e-07		308.743		0.571239	5.41042e-08	0.00159579		2.59366e-06		311.137		0.548805	6.29779e-08	0.00237298		4.72751e-06		312.568		0.512506	6.8436e-08	0.00309967		7.53508e-06		309.531		0.534721	5.67861e-08	0.00363916		1.06425e-05		305.744		0.554047	4.4568e-08	0.00400786		1.38679e-05		302.668
1176	306.372		0.591733	4.68989e-08	0.000743658		9.43346e-07		307.548		0.594527	5.02232e-08	0.00155992		2.58086e-06		309.864		0.575245	5.82447e-08	0.00234779		4.75202e-06		311.398		0.535114	6.37327e-08	0.00308457		7.58081e-06		308.578		0.556051	5.34954e-08	0.00363153		1.06799e-05		305.05		0.573771	4.27567e-08	0.00400606		1.38836e-05		301.974
1178	305.316		0.613865	4.38041e-08	0.000710315		9.15851e-07		306.63		0.61755	4.73503e-08	0.00152117		2.55866e-06		308.412		0.60105	5.30549e-08	0.00231692		4.75993e-06		310.069		0.560039	5.88899e-08	0.00306392		7.61009e-06		307.683		0.575925	5.07304e-08	0.00362018		1.07064e-05		304.366		0.59328	4.09335e-08	0.00400208		1.38938e-05		301.458
1180	304.362		0.639236	4.12088e-08	0.000677577		8.86292e-07		305.473		0.639846	4.40919e-08	0.00148027		2.52827e-06		307.06		0.627511	4.87218e-08	0.00228133		4.75279e-06		308.931		0.584858	5.48052e-08	0.00303788		7.62241e-06		306.633		0.595394	4.74413e-08	0.00360505		1.07213e-05		303.78		0.610576	3.94861e-08	0.00399573		1.38975e-05		301.028
1182	303.385		0.661227	3.86355e-08	0.00064562		8.55214e-07		304.644		0.663007	4.177e-08	0.00143796		2.49095e-06		305.797		0.6532	4.49183e-08	0.00224155		4.73135e-06		307.929		0.608141	5.15133e-08	0.00300765		7.62056e-06		305.898		0.613621	4.52927e-08	0.00358639		1.07249e-05		303.366		0.625021	3.84399e-08	0.00398736		1.38962e-05		300.507
1184	302.675		0.68033	3.68227e-08	0.00061474		8.23201e-07		303.895		0.682384	3.97423e-08	0.00139483		2.44786e-06		304.971		0.678762	4.24898e-08	0.002199		4.69875e-06		307.118		0.630461	4.8952e-08	0.0029739		7.60599e-06		305.196		0.632566	4.33338e-08	0.00356469		1.07187e-05		302.888		0.641168	3.72297e-08	0.00397697		1.38896e-05		300.161
1186	302.004		0.698768	3.52634e-08	0.000585232		7.90818e-07		303.027		0.700866	3.75869e-08	0.00135088		2.39918e-06		303.872		0.698772	3.96295e-08	0.00215404		4.65571e-06		305.997		0.653094	4.56058e-08	0.00293635		7.57733e-06		304.634		0.652918	4.17513e-08	0.00354001		1.07024e-05		302.394		0.657122	3.59824e-08	0.00396433		1.38764e-05		299.705
1188	301.333		0.718019	3.36417e-08	0.000557246		7.58481e-07		302.205		0.719954	3.56656e-08	0.00130674		2.34616e-06		303.019		0.720179	3.74373e-08	0.00210689		4.60275e-06		305.11		0.67447	4.3076e-08	0.00289568		7.53628e-06		304.117		0.670401	4.03152e-08	0.00351302		1.06785e-05		301.963		0.67236	3.49351e-08	0.00394965		1.38576e-05		299.535
1190	300.842		0.734415	3.25905e-08	0.00053079		7.26468e-07		301.464		0.739445	3.40116e-08	0.00126258		2.28933e-06		302.297		0.740171	3.57429e-08	0.00205854		4.54232e-06		304.231		0.695148	4.06812e-08	0.0028522		7.48346e-06		303.705		0.687129	3.92836e-08	0.00348377		1.06467e-05		301.513		0.686631	3.39584e-08	0.00393288		1.38325e-05		299.306
1192	300.41		0.750698	3.16333e-08	0.000505894		6.95026e-07		301.048		0.757854	3.30872e-08	0.00121902		2.22997e-06		301.557		0.759578	3.40591e-08	0.00200908		4.47472e-06		303.345		0.714667	3.83843e-08	0.00280634		7.41997e-06		303.142		0.702072	3.7885e-08	0.00345194		1.06055e-05		301.341		0.699042	3.36061e-08	0.00391432		1.38024e-05		299.076
1194	300.11		0.765766	3.09537e-08	0.000482642		6.64401e-07		300.542		0.774824	3.19903e-08	0.00117631		2.16877e-06		300.994		0.77612	3.29121e-08	0.00195924		4.40185e-06		302.874		0.732749	3.71942e-08	0.00275875		7.34779e-06		302.518		0.718222	3.63452e-08	0.00341738		1.05536e-05		301.372		0.709806	3.3702e-08	0.00389425		1.37687e-05		298.962
1196	299.916		0.778754	3.05795e-08	0.000461026		6.34765e-07		300.262		0.788696	3.14403e-08	0.00113487		2.10665e-06		300.502		0.792458	3.18313e-08	0.00190898		4.32374e-06		302.562		0.749237	3.64005e-08	0.00271012		7.26914e-06		302.146		0.731185	3.55007e-08	0.00338069		1.04934e-05		301.233		0.718095	3.349e-08	0.0038727		1.37313e-05		298.9
1198	299.816		0.790921	3.03736e-08	0.000441109		6.06297e-07		299.775		0.801177	3.04589e-08	0.00109463		2.0438e-06		300.374		0.808351	3.15889e-08	0.00185917		4.24264e-06		301.933		0.763501	3.49797e-08	0.00266063		7.18443e-06		301.811		0.743842	3.46766e-08	0.00334236		1.04264e-05		301.192		0.727776	3.34274e-08	0.00384955		1.36893e-05		298.95
1200	299.702		0.799317	3.01476e-08	0.000422872		5.79102e-07		299.632		0.812645	3.02491e-08	0.00105593		1.98097e-06		300.538		0.81933	3.1967e-08	0.00181029		4.15995e-06		301.472		0.7789	3.39562e-08	0.00260987		7.09217e-06		301.53		0.755867	3.41064e-08	0.00330228		1.03519e-05		301.116		0.735834	3.32986e-08	0.00382485		1.36427e-05		298.991
1202	299.665		0.809034	3.00558e-08	0.000406169		5.53175e-07		299.358		0.821961	2.97971e-08	0.00101869		1.9183e-06		300.302		0.829249	3.14614e-08	0.00176234		4.07572e-06		301.523		0.79088	3.41171e-08	0.00255902		6.99622e-06		301.27		0.767893	3.35133e-08	0.00326061		1.02702e-05		301.009		0.743995	3.30814e-08	0.00379847		1.35905e-05		299.284
1204	299.658		0.815477	2.99843e-08	0.000391012		5.28591e-07		299.495		0.8297	3.00227e-08	0.000983429		1.85674e-06		299.957		0.83871	3.07816e-08	0.00171486		3.98893e-06		301.361		0.800673	3.37769e-08	0.00250838		6.89754e-06		301.282		0.776904	3.35579e-08	0.00321792		1.01834e-05		300.842		0.749053	3.27399e-08	0.00377046		1.35327e-05		299.365
1206	299.67		0.821692	3.00651e-08	0.000377267		5.05328e-07		299.165		0.836535	2.93281e-08	0.00094982		1.79609e-06		299.919		0.846941	3.07509e-08	0.00166833		3.90088e-06		301.319		0.811638	3.36943e-08	0.00245806		6.79646e-06		301.126		0.787178	3.32149e-08	0.00317446		1.00924e-05		300.792		0.75535	3.26161e-08	0.00374088		1.34692e-05		299.52
1208	299.809		0.824728	3.03596e-08	0.000364861		4.83381e-07		299.322		0.842204	2.96018e-08	0.00091801		1.73671e-06		299.904		0.853049	3.07259e-08	0.00162318		3.8127e-06		301.121		0.819014	3.33616e-08	0.0024079		6.69234e-06		301.242		0.794796	3.3536e-08	0.00313039		9.99744e-06		300.968		0.761048	3.30109e-08	0.00371001		1.34011e-05		299.586
1210	299.963		0.827143	3.06956e-08	0.000353891		4.62837e-07		299.364		0.847897	2.9617e-08	0.000888258		1.67915e-06		300.027		0.858498	3.1068e-08	0.00157935		3.72436e-06		300.925		0.825177	3.30428e-08	0.00235786		6.58508e-06		301.318		0.800703	3.37306e-08	0.00308591		9.89917e-06		301.022		0.765311	3.30397e-08	0.00367819		1.33297e-05		299.696
1212	300.041		0.830619	3.08324e-08	0.000344034		4.43545e-07		299.496		0.85013	2.99027e-08	0.000860267		1.62316e-06		300.192		0.862366	3.14063e-08	0.00153713		3.63662e-06		301.078		0.831381	3.3359e-08	0.00230853		6.47645e-06		301.543		0.803481	3.42949e-08	0.00304127		9.79831e-06		301.225		0.767658	3.34864e-08	0.0036455		1.32551e-05		299.823
1214	300.168		0.831921	3.11331e-08	0.000335401		4.25561e-07		299.556		0.851678	3.00289e-08	0.000834264		1.56919e-06		300.403		0.863338	3.18282e-08	0.00149661		3.54984e-06		300.99		0.837067	3.31063e-08	0.00225973		6.36588e-06		301.631		0.806439	3.46092e-08	0.00299648		9.6947e-06		301.476		0.768266	3.40539e-08	0.00361207		1.31775e-05		300.01
1216	300.436		0.832564	3.17186e-08	0.000327767		4.08776e-07		299.688		0.852186	3.03323e-08	0.000810022		1.5171e-06		300.732		0.863126	3.2618e-08	0.00145804		3.46466e-06		301.162		0.83866	3.34797e-08	0.00221196		6.2549e-06		301.701		0.80826	3.48737e-08	0.00295156		9.58813e-06		301.821		0.769929	3.50004e-08	0.0035781		1.30976e-05		300.079
1218	300.645		0.830282	3.21989e-08	0.000321309		3.93262e-07		299.951		0.852378	3.08065e-08	0.000787805		1.4673e-06		301.055		0.860461	3.3287e-08	0.00142153		3.38137e-06		301.466		0.838021	3.41655e-08	0.00216562		6.14467e-06		301.697		0.810622	3.47215e-08	0.00290655		9.47855e-06		302.098		0.768693	3.56265e-08	0.00354382		1.3016e-05		300.418
1220	300.893		0.82901	3.27298e-08	0.000315795		3.78914e-07		300.311		0.849788	3.1532e-08	0.000767524		1.41978e-06		301.286		0.858628	3.37509e-08	0.00138686		3.2997e-06		301.857		0.836202	3.49674e-08	0.002121		6.03595e-06		302.111		0.811956	3.56215e-08	0.00286207		9.36808e-06		302.395		0.76853	3.63522e-08	0.00350903		1.29315e-05		300.868
1222	301.204		0.825239	3.33787e-08	0.00031137		3.65788e-07		300.688		0.847709	3.23884e-08	0.000749359		1.37484e-06		301.613		0.85438	3.45535e-08	0.00135422		3.22012e-06		302.5		0.83557	3.6371e-08	0.00207827		5.92919e-06		302.88		0.807817	3.7391e-08	0.00281868		9.25852e-06		302.84		0.765145	3.74752e-08	0.0034741		1.28454e-05		301.12
1224	301.586		0.823922	3.42765e-08	0.000307941		3.53837e-07		300.942		0.846085	3.29823e-08	0.00073304		1.33225e-06		301.996		0.850496	3.53832e-08	0.0013237		3.14288e-06		303.213		0.827362	3.80657e-08	0.00203804		5.82597e-06		303.533		0.801682	3.8991e-08	0.00277688		9.15131e-06		303.245		0.762039	3.8426e-08	0.00343947		1.27591e-05		301.396
1226	302.081		0.820566	3.53647e-08	0.000305723		3.43143e-07		301.438		0.843036	3.41523e-08	0.000718603		1.2921e-06		302.166		0.846541	3.57237e-08	0.00129512		3.06779e-06		304.059		0.820043	4.02039e-08	0.00200034		5.72627e-06		304.246		0.793997	4.07939e-08	0.0027368		9.04659e-06		303.808		0.755695	3.97371e-08	0.0034053		1.26729e-05		301.816
1228	302.605		0.813061	3.65543e-08	0.000304789		3.33739e-07		301.867		0.836859	3.50711e-08	0.000706344		1.25473e-06		302.351		0.842341	3.61652e-08	0.00126819		2.9945e-06		304.556		0.810309	4.15081e-08	0.00196511		5.62991e-06		305.157		0.783293	4.32811e-08	0.00269899		8.94578e-06		304.45		0.747783	4.14205e-08	0.00337193		1.25879e-05		302.177
1230	303.134		0.805471	3.78006e-08	0.000304961		3.25559e-07		302.404		0.830169	3.63148e-08	0.000695942		1.21988e-06		302.86		0.837794	3.73395e-08	0.00124346		2.924e-06		305.197		0.799064	4.31996e-08	0.00193224		5.5366e-06		306.139		0.769932	4.61469e-08	0.00266387		8.84989e-06		305.046		0.738473	4.29881e-08	0.00333976		1.2505e-05		302.867
1232	303.729		0.794444	3.93031e-08	0.00030639		3.18663e-07		302.64		0.823657	3.68167e-08	0.000687326		1.18753e-06		303.366		0.833382	3.85547e-08	0.00122101		2.85656e-06		305.811		0.789278	4.4916e-08	0.00190161		5.4461e-06		307.331		0.754417	4.96768e-08	0.00263175		8.75946e-06		305.835		0.728012	4.52904e-08	0.00330909		1.2425e-05		303.466
1234	304.36		0.784121	4.09441e-08	0.000309108		3.13074e-07		303.381		0.814009	3.85927e-08	0.000680664		1.15784e-06		303.821		0.823611	3.97511e-08	0.0012012		2.7928e-06		306.745		0.777172	4.76569e-08	0.0018737		5.35942e-06		308.421		0.736945	5.31981e-08	0.0026029		8.67499e-06		307.039		0.714257	4.88151e-08	0.00328085		1.23508e-05		304.027
1236	305.147		0.774792	4.30005e-08	0.000313098		3.088e-07		304.028		0.803746	4.01959e-08	0.000676573		1.1314e-06		304.345		0.81394	4.10596e-08	0.00118371		2.73235e-06		307.489		0.762401	5.00077e-08	0.00184889		5.27735e-06		309.7		0.716493	5.765e-08	0.00257801		8.59792e-06		308.129		0.696553	5.2248e-08	0.00325599		1.22851e-05		304.72
1238	306.005		0.761792	4.54331e-08	0.000318743		3.06014e-07		304.788		0.790639	4.22076e-08	0.000674862		1.10808e-06		305.516		0.80238	4.42494e-08	0.00116939		2.67645e-06		308.125		0.747639	5.21393e-08	0.00182688		5.19933e-06		310.84		0.694122	6.19417e-08	0.00255708		8.52793e-06		309.194		0.676616	5.58852e-08	0.00323437		1.22268e-05		305.642
1240	306.986		0.746888	4.83347e-08	0.000326223		3.04845e-07		305.837		0.775178	4.51937e-08	0.000676127		1.08841e-06		306.123		0.789189	4.59247e-08	0.00115873		2.62586e-06		309.453		0.730602	5.66676e-08	0.00180878		5.12737e-06		312.275		0.668568	6.777e-08	0.0025405		8.46569e-06		310.406		0.652754	6.03033e-08	0.00321666		1.21776e-05		306.561
1242	308.126		0.731225	5.19272e-08	0.000335971		3.0553e-07		306.6		0.759467	4.74206e-08	0.000680265		1.0724e-06		307.043		0.773756	4.86654e-08	0.00115134		2.58009e-06		310.577		0.707663	6.0728e-08	0.00179547		5.06311e-06		314.012		0.638936	7.50861e-08	0.00253052		8.41588e-06		311.906		0.62618	6.62649e-08	0.00320401		1.21402e-05		307.64
1244	309.347		0.711646	5.59646e-08	0.000348603		3.08423e-07		307.819		0.744475	5.11306e-08	0.000687761		1.06046e-06		308.227		0.754296	5.23051e-08	0.00114787		2.54007e-06		312.016		0.687067	6.61631e-08	0.00178713		5.00677e-06		316.247		0.60688	8.57055e-08	0.00252863		8.38117e-06		313.502		0.598813	7.31465e-08	0.00319738		1.21166e-05		308.884
1246	310.493		0.68723	5.99968e-08	0.000363734		3.13564e-07		309.153		0.721972	5.56781e-08	0.000699545		1.05342e-06		309.034		0.733913	5.50328e-08	0.00114869		2.50631e-06		313.233		0.661418	7.13546e-08	0.00178488		4.96023e-06		318.545		0.566851	9.83186e-08	0.00253795		8.36711e-06		315.383		0.566331	8.20806e-08	0.00319922		1.21125e-05		310.015
1248	311.876		0.661458	6.5378e-08	0.000381801		3.21262e-07		310.904		0.696002	6.19071e-08	0.000716871		1.05239e-06		310.448		0.713091	6.00492e-08	0.0011541		2.47929e-06		314.851		0.633674	7.86049e-08	0.0017887		4.92351e-06		321.167		0.520462	1.14553e-07	0.00256047		8.37681e-06		317.219		0.529253	9.15754e-08	0.00321059		1.21296e-05		311.421
1250	313.369		0.633882	7.17396e-08	0.000403862		3.32148e-07		312.062		0.666176	6.67274e-08	0.00073975		1.05773e-06		311.877		0.688179	6.5531e-08	0.001166		2.46124e-06		316.438		0.601203	8.65013e-08	0.00179988		4.89864e-06		323.406		0.473332	1.30278e-07	0.00259742		8.41223e-06		319.36		0.489357	1.03919e-07	0.00323398		1.21732e-05		312.743
1252	315.017		0.602562	7.93426e-08	0.000430459		3.46791e-07		313.839		0.637181	7.4558e-08	0.000768006		1.06966e-06		313.461		0.658311	7.21531e-08	0.00118466		2.45279e-06		318.451		0.567579	9.77117e-08	0.00182069		4.889e-06		325.719		0.427664	1.48689e-07	0.00264991		8.4754e-06		321.58		0.446782	1.18087e-07	0.00327245		1.22495e-05		314.006
1254	316.648		0.570151	8.75051e-08	0.000462196		3.65878e-07		315.404		0.604999	8.17885e-08	0.000803901		1.0902e-06		315.399		0.626026	8.13385e-08	0.00121199		2.45626e-06		320.373		0.529481	1.09449e-07	0.00185256		4.8969e-06		327.58		0.385431	1.65308e-07	0.00271832		8.56798e-06		323.475		0.404512	1.31393e-07	0.00332687		1.23603e-05		315.545
1256	318.451		0.533634	9.73457e-08	0.000499966		3.90323e-07		317.798		0.56498	9.42617e-08	0.000849458		1.12139e-06		317.921		0.586491	9.44968e-08	0.00125131		2.47548e-06		322.818		0.48809	1.2637e-07	0.00189869		4.92696e-06		328.878		0.353214	1.77792e-07	0.00279853		8.68563e-06		325.066		0.368749	1.43739e-07	0.00339638		1.25048e-05		316.772
1258	320.115		0.499032	1.07298e-07	0.000543935		4.20935e-07		319.717		0.523689	1.05485e-07	0.000906411		1.16557e-06		320.544		0.541265	1.10033e-07	0.00130586		2.51448e-06		325.338		0.444254	1.4571e-07	0.0019635		4.98561e-06		330.031		0.324807	1.8937e-07	0.00288904		8.82762e-06		326.212		0.338078	1.53405e-07	0.00347833		1.26796e-05		317.782
1260	321.849		0.462558	1.18812e-07	0.000594879		4.5883e-07		321.518		0.48555	1.16813e-07	0.000973077		1.2231e-06		323.589		0.488287	1.31339e-07	0.00138033		2.57907e-06		327.513		0.397604	1.64475e-07	0.00204875		5.07683e-06		330.435		0.302465	1.93611e-07	0.00298617		8.99032e-06		326.284		0.316643	1.54395e-07	0.00356682		1.28753e-05		318.302
1262	323.456		0.42812	1.3026e-07	0.000653028		5.05124e-07		323.151		0.448212	1.28194e-07	0.00105054		1.29619e-06		326.515		0.432365	1.55293e-07	0.00147778		2.67458e-06		329.731		0.354939	1.86271e-07	0.0021548		5.20377e-06		330.383		0.288781	1.93002e-07	0.00308483		9.16721e-06		325.835		0.303554	1.50479e-07	0.00365384		1.30774e-05		318.504
1264	324.619		0.396493	1.39189e-07	0.000716032		5.59809e-07		324.597		0.415451	1.39376e-07	0.0011382		1.38621e-06		329.03		0.383567	1.7929e-07	0.00159804		2.80464e-06		331.222		0.320724	2.02133e-07	0.00228036		5.36882e-06		329.653		0.282034	1.85218e-07	0.00318063		9.35157e-06		324.83		0.301142	1.42268e-07	0.0037351		1.32768e-05		318.428
1266	325.411		0.371265	1.45666e-07	0.000781244		6.22278e-07		325.752		0.385888	1.4887e-07	0.00123383		1.49341e-06		330.315		0.343421	1.92414e-07	0.00173559		2.96903e-06		331.851		0.294314	2.09731e-07	0.00241995		5.5699e-06		328.263		0.282505	1.71127e-07	0.00326865		9.53432e-06		323.584		0.304928	1.32408e-07	0.00380838		1.34673e-05		317.809
1268	325.478		0.354054	1.46175e-07	0.000844768		6.90735e-07		325.975		0.365136	1.50706e-07	0.00133284		1.61588e-06		330.788		0.318066	1.97687e-07	0.00187928		3.16138e-06		331.853		0.280431	2.09659e-07	0.00256097		5.79571e-06		327.017		0.289903	1.59905e-07	0.00334803		9.71173e-06		322.126		0.31514	1.21699e-07	0.00387176		1.36423e-05		316.972
1270	324.969		0.345442	1.41877e-07	0.000899898		7.60825e-07		325.967		0.352669	1.50593e-07	0.00142905		1.74915e-06		330.14		0.306637	1.89957e-07	0.00201732		3.37151e-06		330.958		0.274402	1.99345e-07	0.00269748		6.03914e-06		325.241		0.300619	1.45135e-07	0.00341846		9.881e-06		320.522		0.329047	1.10924e-07	0.00392606		1.3801e-05		315.769
1272	323.89		0.34568	1.33399e-07	0.000943303		8.2856e-07		325.244		0.349076	1.44607e-07	0.0015176		1.8882e-06		328.906		0.306924	1.77413e-07	0.00214005		3.58699e-06		328.895		0.280883	1.78384e-07	0.00281645		6.28134e-06		323.644		0.315839	1.32821e-07	0.00347981		1.00399e-05		318.958		0.344273	1.0132e-07	0.00397156		1.39416e-05		314.287
1274	322.58		0.350545	1.24151e-07	0.000972979		8.90172e-07		324.343		0.350014	1.37706e-07	0.00159501		2.02769e-06		327.071		0.316564	1.60448e-07	0.0022427		3.79723e-06		327.075		0.296483	1.61089e-07	0.00291379		6.5102e-06		322.126		0.333454	1.21335e-07	0.00353417		1.01914e-05		317.397		0.361469	9.23008e-08	0.00400889		1.40634e-05		312.838
1276	321.076		0.36359	1.14062e-07	0.000989773		9.43472e-07		322.898		0.36159	1.26807e-07	0.00165684		2.1603e-06		325.068		0.33294	1.43577e-07	0.00232445		3.99466e-06		325.13		0.315174	1.43701e-07	0.00299322		6.72451e-06		320.371		0.352321	1.09601e-07	0.00357996		1.03308e-05		315.838		0.380564	8.39894e-08	0.00403946		1.41683e-05		311.445
1278	319.412		0.38187	1.03518e-07	0.000994361		9.86648e-07		321.03		0.375911	1.13572e-07	0.00170151		2.28033e-06		322.844		0.356695	1.26324e-07	0.00238565		4.1733e-06		322.976		0.337868	1.27601e-07	0.00305465		6.91842e-06		318.814		0.373525	9.99309e-08	0.00361726		1.04566e-05		314.278		0.40038	7.64698e-08	0.00406351		1.42556e-05		310.085
1280	317.886		0.401302	9.45759e-08	0.000988861		1.01938e-06		319.18		0.395498	1.01966e-07	0.00173029		2.38506e-06		320.99		0.382434	1.13399e-07	0.0024291		4.33131e-06		321.031		0.362955	1.13776e-07	0.00310016		7.09027e-06		317.03		0.395297	9.01902e-08	0.00364696		1.05691e-05		312.655		0.421735	6.94184e-08	0.00408183		1.43264e-05		308.953
1282	316.257		0.424051	8.58755e-08	0.000975184		1.04191e-06		317.326		0.41897	9.12059e-08	0.00174448		2.47251e-06		318.996		0.406815	1.0101e-07	0.00245781		4.46877e-06		319.048		0.389309	1.01286e-07	0.00313188		7.23964e-06		315.708		0.418526	8.31066e-08	0.00366927		1.06673e-05		311.451		0.443519	6.45083e-08	0.0040953		1.43827e-05		307.844
1284	314.758		0.444538	7.85564e-08	0.000954928		1.0547e-06		315.848		0.44435	8.37683e-08	0.00174671		2.54314e-06		317.339		0.436281	9.15935e-08	0.00247376		4.58555e-06		317.133		0.416953	9.06184e-08	0.00315168		7.36673e-06		314.384		0.441034	7.66594e-08	0.00368583		1.07544e-05		310.018		0.464734	5.90035e-08	0.00410464		1.44262e-05		306.803
1286	313.126		0.46882	7.11777e-08	0.000929632		1.05865e-06		314.496		0.468889	7.71774e-08	0.00173957		2.59839e-06		315.589		0.462417	8.27324e-08	0.00247885		4.68224e-06		315.526		0.445438	8.23069e-08	0.00316113		7.47204e-06		313.057		0.464297	7.05328e-08	0.0036963		1.0828e-05		308.814		0.488265	5.47094e-08	0.00411011		1.44574e-05		305.85
1288	311.437		0.493755	6.41385e-08	0.000899898		1.05416e-06		313.052		0.492497	7.06036e-08	0.00172501		2.6397e-06		313.776		0.488668	7.40676e-08	0.00247414		4.75862e-06		314.107		0.472656	7.54609e-08	0.00316299		7.55991e-06		311.627		0.488794	6.47805e-08	0.00370084		1.08874e-05		307.757		0.510567	5.10469e-08	0.00411245		1.44786e-05		304.915
1290	309.999		0.519086	5.86562e-08	0.000866724		1.04206e-06		311.356		0.516225	6.36537e-08	0.00170248		2.66527e-06		312.155		0.517745	6.73136e-08	0.00246154		4.81675e-06		312.64		0.500095	6.90043e-08	0.00315713		7.62841e-06		310.422		0.513338	6.00895e-08	0.00370024		1.09338e-05		306.797		0.532159	4.80509e-08	0.00411168		1.449e-05		303.799
1292	308.632		0.54506	5.38584e-08	0.000832085		1.02422e-06		309.613		0.542079	5.70628e-08	0.00167224		2.67442e-06		310.567		0.544188	6.09123e-08	0.00244145		4.85626e-06		311.105		0.525204	6.27715e-08	0.00314472		7.67914e-06		309.379		0.537216	5.62808e-08	0.00369491		1.09676e-05		305.975		0.553167	4.55712e-08	0.00410849		1.4494e-05		303.018
1294	307.52		0.57019	5.03341e-08	0.000796888		1.00182e-06		308.309		0.569993	5.27014e-08	0.00163662		2.67e-06		309.067		0.572291	5.57028e-08	0.00241474		4.87796e-06		309.65		0.549943	5.74038e-08	0.00312608		7.71173e-06		308.391		0.559957	5.2935e-08	0.0036856		1.09907e-05		305.29		0.573406	4.34358e-08	0.00410308		1.44917e-05		302.499
1296	306.609		0.595197	4.7368e-08	0.000762006		9.76075e-07		306.992		0.59731	4.853e-08	0.00159723		2.65422e-06		307.811		0.600508	5.14027e-08	0.002383		4.88466e-06		308.612		0.5767	5.37647e-08	0.00310232		7.72836e-06		307.373		0.580748	4.95713e-08	0.00367221		1.10019e-05		304.507		0.591643	4.12782e-08	0.00409541		1.44827e-05		301.775
1298	305.565		0.618112	4.45038e-08	0.000727642		9.47625e-07		305.655		0.624289	4.46977e-08	0.00155499		2.62845e-06		306.64		0.62753	4.76317e-08	0.00234713		4.87797e-06		307.504		0.601089	5.01253e-08	0.0030745		7.73162e-06		306.799		0.602506	4.77535e-08	0.00365547		1.10033e-05		304.036		0.609695	4.00352e-08	0.00408558		1.44674e-05		301.058
1300	304.595		0.64045	4.19043e-08	0.000693911		9.1701e-07		304.554		0.648894	4.15993e-08	0.00151035		2.59345e-06		305.696		0.653283	4.48926e-08	0.0023075		4.85833e-06		306.64		0.625546	4.74633e-08	0.00304315		7.72257e-06		305.817		0.622959	4.50308e-08	0.00363552		1.09949e-05		303.353		0.625586	3.8304e-08	0.00407369		1.44462e-05		300.705
1302	303.914		0.660867	4.00605e-08	0.000661317		8.85037e-07		303.795		0.671618	3.96069e-08	0.00146465		2.55161e-06		304.702		0.676068	4.19251e-08	0.00226504		4.82782e-06		305.775		0.648894	4.48975e-08	0.00300856		7.70174e-06		305.184		0.641671	4.32083e-08	0.00361246		1.09765e-05		302.802		0.642583	3.69854e-08	0.00405972		1.44188e-05		300.239
1304	303.148		0.681702	3.80431e-08	0.000630099		8.52312e-07		302.966		0.692962	3.75327e-08	0.00141847		2.50418e-06		303.802		0.699318	3.96418e-08	0.00221991		4.78654e-06		304.979		0.667831	4.27403e-08	0.00297117		7.67016e-06		304.694		0.659545	4.19191e-08	0.00358682		1.09498e-05		302.531		0.657843	3.63826e-08	0.00404389		1.43863e-05		300.044
1306	302.609		0.698442	3.68468e-08	0.00060035		8.19258e-07		302.2		0.713332	3.56197e-08	0.00137201		2.45171e-06		302.859		0.720945	3.73142e-08	0.00217277		4.73597e-06		304.052		0.690246	4.03611e-08	0.00293076		7.62683e-06		304.116		0.677732	4.03785e-08	0.00355878		1.09153e-05		302.122		0.6701	3.54886e-08	0.00402646		1.43498e-05		299.687
1308	302.228		0.714725	3.60492e-08	0.000572494		7.86522e-07		301.839		0.732606	3.48038e-08	0.00132606		2.39582e-06		302.392		0.743084	3.62817e-08	0.00212435		4.67803e-06		303.417		0.712182	3.87989e-08	0.00288805		7.57378e-06		303.445		0.694613	3.87363e-08	0.00352813		1.08716e-05		301.924		0.683178	3.50511e-08	0.00400739		1.4309e-05		299.461
1310	301.819		0.72984	3.50035e-08	0.000546389		7.54281e-07		301.35		0.750447	3.37538e-08	0.00128104		2.33751e-06		301.748		0.762487	3.48497e-08	0.00207499		4.61346e-06		303.021		0.729844	3.78425e-08	0.00284368		7.513e-06		302.716		0.710623	3.69711e-08	0.00349479		1.08179e-05		301.682		0.696309	3.45584e-08	0.00398663		1.42635e-05		299.2
1312	301.291		0.744698	3.3807e-08	0.000521745		7.22548e-07		300.934		0.765027	3.28532e-08	0.00123699		2.27716e-06		301.003		0.777824	3.31752e-08	0.00202487		4.54273e-06		302.5		0.744812	3.65925e-08	0.00279796		7.44536e-06		302.265		0.727417	3.59301e-08	0.00345926		1.0756e-05		301.356		0.707431	3.38671e-08	0.0039642		1.42133e-05		299.054
1314	301.055		0.758654	3.3296e-08	0.000498601		6.91537e-07		300.668		0.777741	3.22929e-08	0.00119414		2.21547e-06		300.662		0.793115	3.25025e-08	0.00197442		4.46693e-06		302.09		0.759247	3.56252e-08	0.00275089		7.37071e-06		302.162		0.740545	3.57471e-08	0.00342232		1.06889e-05		301.121		0.719491	3.33073e-08	0.00393994		1.41573e-05		298.955
1316	300.804		0.77018	3.26615e-08	0.000477153		6.61559e-07		300.627		0.78859	3.22138e-08	0.00115293		2.1534e-06		300.278		0.808098	3.16373e-08	0.00192394		4.38695e-06		301.695		0.774823	3.46686e-08	0.00270276		7.28985e-06		302.206		0.752089	3.58461e-08	0.00338421		1.06174e-05		301.024		0.728749	3.31318e-08	0.00391417		1.40969e-05		298.97
1318	300.447		0.780336	3.18346e-08	0.000457077		6.32539e-07		300.259		0.79867	3.13505e-08	0.00111326		2.09109e-06		300.154		0.820825	3.14153e-08	0.00187401		4.30432e-06		301.608		0.787203	3.44603e-08	0.00265401		7.20412e-06		302.131		0.761891	3.56309e-08	0.00334518		1.05424e-05		301.05		0.73669	3.32561e-08	0.00388724		1.40337e-05		298.973
1320	300.263		0.790942	3.14967e-08	0.000438394		6.04602e-07		300.088		0.805234	3.0965e-08	0.00107505		2.0287e-06		299.818		0.83164	3.06329e-08	0.00182474		4.21943e-06		301.19		0.799467	3.35142e-08	0.00260461		7.11328e-06		302.162		0.769949	3.56141e-08	0.00330532		1.04637e-05		300.942		0.743901	3.30149e-08	0.00385903		1.39667e-05		298.95
1322	300.272		0.799467	3.15993e-08	0.000421257		5.77931e-07		299.826		0.81485	3.0478e-08	0.00103829		1.96645e-06		299.797		0.841093	3.05878e-08	0.00177614		4.1324e-06		301.032		0.80904	3.32068e-08	0.00255492		7.0184e-06		302.327		0.7764	3.61219e-08	0.0032646		1.03812e-05		301.148		0.751391	3.34722e-08	0.00382994		1.38978e-05		299.11
1324	300.245		0.805605	3.14388e-08	0.000405782		5.52668e-07		299.662		0.822897	3.01621e-08	0.00100301		1.90461e-06		299.667		0.846247	3.03039e-08	0.00172877		4.04476e-06		301.03		0.81731	3.31339e-08	0.0025052		6.92026e-06		302.448		0.781608	3.64523e-08	0.00322338		1.02959e-05		301.191		0.75745	3.36026e-08	0.00379989		1.38262e-05		299.351
1326	300.251		0.811729	3.14222e-08	0.000391642		5.2868e-07		299.878		0.828018	3.0572e-08	0.000969723		1.84411e-06		299.525		0.852882	2.99456e-08	0.00168223		3.95564e-06		301.046		0.824559	3.31017e-08	0.00245572		6.8197e-06		302.505		0.785758	3.65817e-08	0.00318157		1.02071e-05		301.465		0.760708	3.41732e-08	0.00376906		1.37526e-05		299.496
1328	300.44		0.814382	3.18638e-08	0.000378985		5.06088e-07		299.799		0.833101	3.03507e-08	0.000938361		1.78505e-06		299.381		0.85706	2.96063e-08	0.00163679		3.86577e-06		301.264		0.829815	3.36042e-08	0.00240696		6.71814e-06		302.68		0.789296	3.6897e-08	0.00313936		1.01154e-05		301.683		0.762126	3.47095e-08	0.00373762		1.36774e-05		299.846
1330	300.611		0.817442	3.21422e-08	0.000367832		4.84944e-07		299.828		0.836945	3.04168e-08	0.000908758		1.72738e-06		299.232		0.861592	2.93569e-08	0.00159251		3.77546e-06		301.328		0.833479	3.37489e-08	0.00235867		6.61471e-06		302.743		0.792056	3.70049e-08	0.00309686		1.00209e-05		302.067		0.762544	3.5592e-08	0.00370581		1.36016e-05		300.236
1332	300.717		0.818669	3.23527e-08	0.000357906		4.65127e-07		299.895		0.840808	3.0611e-08	0.000881065		1.67144e-06		299.467		0.865924	2.99034e-08	0.00154965		3.68543e-06		301.387		0.836986	3.37994e-08	0.00231081		6.5093e-06		303.075		0.792331	3.78469e-08	0.00305431		9.92423e-06		302.547		0.763307	3.67842e-08	0.00367378		1.35253e-05		300.512
1334	300.899		0.818004	3.28219e-08	0.000349297		4.46691e-07		300.084		0.842748	3.09805e-08	0.000855303		1.61742e-06		299.736		0.867791	3.04441e-08	0.00150872		3.59693e-06		301.616		0.837994	3.43411e-08	0.00226392		6.4034e-06		303.213		0.790267	3.80659e-08	0.00301196		9.82612e-06		303.124		0.757744	3.80673e-08	0.00364192		1.34502e-05		300.833
1336	301.22		0.816816	3.35053e-08	0.000341764		4.29522e-07		300.298		0.843572	3.13421e-08	0.000831418		1.56538e-06		300.073		0.867255	3.10736e-08	0.00146983		3.51032e-06		301.725		0.837265	3.46161e-08	0.00221802		6.2971e-06		303.728		0.788253	3.94928e-08	0.00296981		9.72636e-06		303.66		0.752666	3.94239e-08	0.00361024		1.33757e-05		301.304
1338	301.464		0.814657	3.40808e-08	0.000335546		4.13735e-07		300.405		0.842193	3.16781e-08	0.000809295		1.51531e-06		300.236		0.86642	3.1471e-08	0.0014329		3.42551e-06		302.011		0.836362	3.53417e-08	0.00217321		6.19057e-06		304.068		0.785708	4.03953e-08	0.00292819		9.62589e-06		304.434		0.745964	4.14025e-08	0.00357919		1.33034e-05		301.717
1340	301.6		0.81449	3.43792e-08	0.000330149		3.99105e-07		300.428		0.841983	3.16866e-08	0.000788859		1.46722e-06		300.246		0.865434	3.15114e-08	0.00139756		3.34191e-06		302.21		0.834532	3.58214e-08	0.00212982		6.08475e-06		304.416		0.78293	4.13235e-08	0.00288727		9.52506e-06		305.061		0.737836	4.30692e-08	0.00354868		1.32323e-05		302.119
1342	301.985		0.811638	3.52956e-08	0.000325844		3.85726e-07		300.748		0.840193	3.24731e-08	0.000770139		1.42126e-06		300.538		0.863186	3.21103e-08	0.00136394		3.25991e-06		302.428		0.831314	3.62866e-08	0.00208762		5.97907e-06		305.009		0.775028	4.29633e-08	0.00284723		9.42427e-06		305.46		0.726762	4.42299e-08	0.00351844		1.31611e-05		302.709
1344	302.361		0.809406	3.61117e-08	0.000322659		3.73611e-07		301.144		0.838723	3.341e-08	0.000753463		1.37783e-06		300.804		0.860693	3.26827e-08	0.00133223		3.18e-06		302.75		0.828921	3.70847e-08	0.00204667		5.87374e-06		305.413		0.768036	4.40996e-08	0.00280818		9.32374e-06		306.077		0.718368	4.6072e-08	0.00348865		1.309e-05		303.513
1346	302.749		0.802657	3.70211e-08	0.000320538		3.62732e-07		301.406		0.834407	3.40121e-08	0.000738641		1.33682e-06		301.2		0.856258	3.35865e-08	0.00130252		3.10243e-06		302.976		0.825656	3.76488e-08	0.00200714		5.76921e-06		305.887		0.761021	4.53552e-08	0.00277014		9.22332e-06		306.724		0.709031	4.80472e-08	0.00345963		1.302e-05		304.07
1348	303.298		0.798792	3.84102e-08	0.000319608		3.53131e-07		302.067		0.830048	3.54581e-08	0.000725851		1.29846e-06		301.276		0.85265	3.37417e-08	0.00127495		3.02758e-06		303.343		0.819854	3.86248e-08	0.0019694		5.66644e-06		306.478		0.751965	4.71222e-08	0.00273325		9.12333e-06		307.494		0.696551	5.03379e-08	0.00343166		1.29516e-05		304.713
1350	303.81		0.792759	3.97234e-08	0.000319883		3.4482e-07		302.608		0.824413	3.6682e-08	0.000715478		1.26316e-06		301.412		0.850983	3.39854e-08	0.00124877		2.95425e-06		303.959		0.815322	4.01867e-08	0.00193376		5.56628e-06		306.95		0.742079	4.85525e-08	0.00269791		9.02486e-06		308.297		0.683123	5.28589e-08	0.00340517		1.2886e-05		305.469
1352	304.426		0.783349	4.14469e-08	0.000321326		3.37791e-07		303.21		0.816287	3.81996e-08	0.000707411		1.23086e-06		302.074		0.845315	3.54331e-08	0.00122508		2.88433e-06		304.49		0.807557	4.14789e-08	0.00190041		5.46917e-06		307.7		0.731836	5.10067e-08	0.0026642		8.92793e-06		309.034		0.668588	5.53663e-08	0.00338022		1.28232e-05		306.061
1354	305.133		0.773592	4.33744e-08	0.000324318		3.32209e-07		303.867		0.803809	3.98323e-08	0.000701659		1.20162e-06		302.631		0.840005	3.67412e-08	0.00120402		2.81814e-06		305.101		0.79867	4.30944e-08	0.00186941		5.37524e-06		308.278		0.721856	5.27776e-08	0.00263253		8.83361e-06		309.945		0.653577	5.85955e-08	0.00335724		1.27641e-05		306.928
1356	305.883		0.759564	4.55593e-08	0.000328782		3.2808e-07		304.575		0.792368	4.1879e-08	0.000698175		1.17543e-06		303.346		0.830964	3.84234e-08	0.00118582		2.75611e-06		305.766		0.788282	4.48636e-08	0.00184089		5.28478e-06		309.19		0.709486	5.5862e-08	0.00260326		8.74278e-06		310.678		0.637577	6.1344e-08	0.00333601		1.27077e-05		307.833
1358	306.768		0.744977	4.8192e-08	0.000334968		3.25528e-07		305.406		0.780307	4.40613e-08	0.000697323		1.15264e-06		304.043		0.82102	4.0399e-08	0.00117062		2.6985e-06		306.12		0.778692	4.59437e-08	0.00181465		5.19743e-06		309.822		0.696912	5.81163e-08	0.00257647		8.65549e-06		311.501		0.620433	6.45856e-08	0.00331686		1.26547e-05		308.708
1360	307.627		0.728714	5.08796e-08	0.000342769		3.24576e-07		306.352		0.766425	4.67033e-08	0.0006993		1.13348e-06		304.822		0.808746	4.23624e-08	0.00115846		2.64541e-06		306.794		0.767592	4.80303e-08	0.00179101		5.11384e-06		310.741		0.681581	6.15285e-08	0.00255276		8.57318e-06		312.253		0.604829	6.76486e-08	0.00330023		1.26063e-05		309.594
1362	308.508		0.710631	5.37596e-08	0.000352569		3.25434e-07		307.346		0.746405	4.9787e-08	0.000704676		1.11846e-06		305.849		0.793733	4.54455e-08	0.0011499		2.59767e-06		307.528		0.754668	5.03247e-08	0.00177036		5.03486e-06		311.624		0.664313	6.49845e-08	0.00253221		8.49597e-06		313.324		0.586896	7.22542e-08	0.0032864		1.25629e-05		310.327
1364	309.47		0.693083	5.71029e-08	0.00036431		3.28174e-07		308.424		0.727025	5.33224e-08	0.000713364		1.10765e-06		306.754		0.77612	4.81206e-08	0.00114547		2.55604e-06		308.483		0.741727	5.33589e-08	0.00175352		4.96205e-06		312.551		0.646457	6.86464e-08	0.00251507		8.42435e-06		314.274		0.568876	7.6574e-08	0.00327608		1.25264e-05		311.187
1366	310.434		0.675617	6.06993e-08	0.000377905		3.32869e-07		309.459		0.707177	5.68761e-08	0.000725562		1.10134e-06		307.835		0.758743	5.15963e-08	0.00114482		2.52017e-06		309.775		0.722474	5.7927e-08	0.00174143		4.89706e-06		313.796		0.62724	7.42378e-08	0.00250211		8.35994e-06		315.654		0.547377	8.32414e-08	0.00327038		1.24994e-05		312.06
1368	311.469		0.65372	6.4717e-08	0.000393878		3.39809e-07		310.762		0.684577	6.16817e-08	0.000741995		1.10024e-06		308.857		0.735872	5.49223e-08	0.00114878		2.49117e-06		311.077		0.699481	6.29476e-08	0.00173489		4.8413e-06		315.113		0.60277	8.01696e-08	0.00249521		8.30657e-06		316.964		0.522896	8.99322e-08	0.00327089		1.24857e-05		312.608
1370	312.579		0.632667	6.93498e-08	0.000412424		3.49217e-07		311.893		0.661103	6.62599e-08	0.000762627		1.10456e-06		309.862		0.713008	5.85826e-08	0.0011572		2.46907e-06		312.325		0.672664	6.79389e-08	0.00173409		4.79515e-06		316.637		0.577604	8.79964e-08	0.00249507		8.26562e-06		318.061		0.497267	9.59843e-08	0.00327676		1.24831e-05		313.534
1372	313.743		0.60821	7.445e-08	0.000433692		3.61365e-07		312.937		0.634876	7.06306e-08	0.000787254		1.11446e-06		311.37		0.68786	6.41761e-08	0.00117103		2.45513e-06		313.881		0.644001	7.47202e-08	0.00173981		4.75992e-06		318.467		0.54516	9.81026e-08	0.00250362		8.24065e-06		319.305		0.471062	1.03006e-07	0.00328954		1.2495e-05		314.176
1374	314.862		0.582423	7.94473e-08	0.00045801		3.76612e-07		314.308		0.609785	7.70092e-08	0.000816556		1.13068e-06		312.773		0.659436	7.02301e-08	0.00119156		2.45112e-06		315.498		0.614151	8.24101e-08	0.00175326		4.73755e-06		320.008		0.514366	1.07504e-07	0.00252152		8.23303e-06		320.572		0.446135	1.1091e-07	0.00330939		1.25217e-05		314.777
1376	316.146		0.558315	8.59598e-08	0.000485575		3.95293e-07		315.849		0.581817	8.44352e-08	0.000851878		1.1546e-06		314.588		0.628418	7.85536e-08	0.00121965		2.45829e-06		316.938		0.584735	9.00234e-08	0.0017748		4.72892e-06		321.602		0.481206	1.17871e-07	0.00254884		8.24315e-06		321.551		0.423457	1.17491e-07	0.0033366		1.25643e-05		315.374
1378	317.209		0.534098	9.1499e-08	0.000516368		4.17716e-07		317.289		0.551567	9.17616e-08	0.000894168		1.18747e-06		316.333		0.591718	8.70999e-08	0.00125642		2.47839e-06		318.885		0.549113	1.01192e-07	0.00180674		4.73751e-06		323.178		0.44987	1.29123e-07	0.00258738		8.27452e-06		322.396		0.400105	1.2337e-07	0.00337		1.26205e-05		315.852
1380	318.392		0.507943	9.8113e-08	0.000550289		4.44145e-07		318.756		0.521102	1.00165e-07	0.000943281		1.22998e-06		318.281		0.556454	9.77698e-08	0.00130331		2.51358e-06		320.832		0.510248	1.13034e-07	0.00185042		4.7658e-06		324.816		0.418008	1.41815e-07	0.00263736		8.32832e-06		322.895		0.379849	1.27117e-07	0.00340969		1.26912e-05		316.163
1382	319.46		0.482547	1.04441e-07	0.000587863		4.75152e-07		320.337		0.490244	1.1013e-07	0.00100008		1.28353e-06		319.939		0.520566	1.07748e-07	0.00136074		2.56536e-06		322.95		0.47336	1.27725e-07	0.00190791		4.8174e-06		326.354		0.384915	1.54528e-07	0.00270106		8.40914e-06		323.197		0.363836	1.29477e-07	0.00345329		1.2772e-05		316.215
1384	320.358		0.458478	1.10393e-07	0.000628012		5.1063e-07		321.484		0.463499	1.17452e-07	0.00106409		1.34886e-06		321.757		0.485511	1.19804e-07	0.00142938		2.63567e-06		324.783		0.433275	1.41606e-07	0.00198074		4.89575e-06		327.412		0.356831	1.64259e-07	0.00277639		8.51552e-06		323.257		0.350489	1.29833e-07	0.00350116		1.28641e-05		316.363
1386	321.053		0.437848	1.14927e-07	0.000669346		5.50178e-07		322.462		0.439529	1.2435e-07	0.00113298		1.42526e-06		323.538		0.449917	1.32469e-07	0.00151071		2.72754e-06		326.403		0.396464	1.55076e-07	0.00206803		5.00185e-06		327.767		0.335188	1.67322e-07	0.00285872		8.64238e-06		323.055		0.342089	1.28211e-07	0.00355129		1.29639e-05		316.163
1388	321.258		0.423808	1.16196e-07	0.000709683		5.9277e-07		323.116		0.419709	1.29253e-07	0.00120467		1.51185e-06		325.014		0.415613	1.43788e-07	0.0016036		2.84194e-06		327.748		0.365667	1.67141e-07	0.00216895		5.13707e-06		327.729		0.322042	1.66596e-07	0.00294354		8.78399e-06		322.417		0.337325	1.23467e-07	0.0036012		1.30668e-05		315.762
1390	321.146		0.415312	1.15385e-07	0.00074662		6.36796e-07		323.558		0.402273	1.32417e-07	0.00127893		1.60879e-06		325.724		0.3909	1.49854e-07	0.00170375		2.97677e-06		328.138		0.34123	1.70489e-07	0.00227734		5.29679e-06		327.509		0.315171	1.64913e-07	0.00302891		8.93776e-06		321.588		0.339148	1.17607e-07	0.00364901		1.31688e-05		315.22
1392	320.834		0.407731	1.13126e-07	0.000778948		6.8087e-07		323.102		0.394598	1.28891e-07	0.00134825		1.71025e-06		325.801		0.373282	1.50443e-07	0.00180392		3.12599e-06		328.163		0.327894	1.7113e-07	0.00238706		5.47499e-06		326.748		0.312538	1.58168e-07	0.00311159		9.09867e-06		320.574		0.343358	1.10803e-07	0.00369405		1.32681e-05		314.414
1394	320.158		0.407433	1.08669e-07	0.000804962		7.23124e-07		322.426		0.39401	1.24216e-07	0.00140948		1.81209e-06		325.459		0.365342	1.47004e-07	0.00189993		3.28489e-06		327.566		0.323409	1.65248e-07	0.00249179		5.66368e-06		325.732		0.316168	1.49791e-07	0.00318812		9.26034e-06		319.686		0.352078	1.04964e-07	0.00373586		1.33635e-05		313.528
1396	319.008		0.41195	1.016e-07	0.000822707		7.61255e-07		321.764		0.396611	1.19614e-07	0.00146242		1.91221e-06		324.551		0.367881	1.39447e-07	0.00198625		3.4459e-06		326.573		0.325946	1.56224e-07	0.00258848		5.8572e-06		324.472		0.323674	1.39646e-07	0.003257		9.41861e-06		318.762		0.362504	9.95391e-08	0.00377498		1.34561e-05		312.729
1398	318.039		0.422417	9.5714e-08	0.000832132		7.93855e-07		320.553		0.404158	1.11201e-07	0.0015047		2.00647e-06		323.541		0.37523	1.31749e-07	0.0020615		3.60453e-06		325.407		0.33395	1.46244e-07	0.00267327		6.04753e-06		322.993		0.337751	1.28303e-07	0.00331635		9.56808e-06		317.549		0.373064	9.27577e-08	0.0038102		1.35426e-05		311.83
1400	317.176		0.43388	9.10227e-08	0.000835998		8.21554e-07		319.046		0.417708	1.01702e-07	0.00153531		2.09147e-06		321.8		0.39055	1.19924e-07	0.00212196		3.75294e-06		324.19		0.345678	1.37125e-07	0.00274621		6.23129e-06		321.635		0.353248	1.18394e-07	0.00336759		9.70923e-06		316.075		0.386205	8.50001e-08	0.00384047		1.36197e-05		310.924
1402	315.909		0.448671	8.42563e-08	0.000833585		8.43205e-07		317.462		0.437213	9.29071e-08	0.00155365		2.16406e-06		320.21		0.408738	1.09205e-07	0.00216802		3.88765e-06		322.71		0.36118	1.26003e-07	0.00280761		6.4057e-06		320.209		0.369138	1.08744e-07	0.00341047		9.83958e-06		314.837		0.402891	7.89428e-08	0.0038658		1.36866e-05		309.812
1404	314.886		0.463731	7.91073e-08	0.000825821		8.58763e-07		315.914		0.455395	8.45918e-08	0.00156167		2.22416e-06		318.48		0.429831	9.84445e-08	0.00220063		4.00641e-06		321.148		0.378874	1.14853e-07	0.00285497		6.56316e-06		318.63		0.386258	9.89075e-08	0.00344504		9.95727e-06		313.47		0.419805	7.2679e-08	0.00388656		1.37434e-05		309.034
1406	313.52		0.481822	7.26626e-08	0.000813378		8.68287e-07		314.574		0.475605	7.79488e-08	0.00156103		2.27205e-06		316.751		0.45202	8.87074e-08	0.00222066		4.10732e-06		319.322		0.400495	1.03218e-07	0.00288905		6.7011e-06		317.094		0.406167	9.01972e-08	0.00347172		1.00614e-05		312.285		0.438691	6.74871e-08	0.00390286		1.37898e-05		307.947
1408	312.278		0.50124	6.74454e-08	0.000796469		8.71624e-07		313.108		0.497167	7.1286e-08	0.00155296		2.30804e-06		315.349		0.477142	8.13242e-08	0.00223036		4.19135e-06		317.339		0.425077	9.17715e-08	0.0029103		6.81683e-06		315.346		0.429349	8.12494e-08	0.0034897		1.01479e-05		311.095		0.45694	6.27199e-08	0.00391519		1.38268e-05		307.001
1410	311.205		0.520297	6.30026e-08	0.000776562		8.69657e-07		312.015		0.519682	6.66122e-08	0.00153854		2.33263e-06		313.982		0.501761	7.47386e-08	0.00223176		4.26006e-06		315.632		0.45191	8.26949e-08	0.00292022		6.91009e-06		313.794		0.453073	7.40141e-08	0.00349984		1.02171e-05		309.897		0.47663	5.82468e-08	0.00392363		1.38541e-05		306.021
1412	310.09		0.538533	5.88404e-08	0.000754721		8.63216e-07		310.667		0.540775	6.14436e-08	0.00151903		2.34685e-06		312.662		0.524655	6.88421e-08	0.00222587		4.31384e-06		314.137		0.479933	7.5619e-08	0.00292125		6.98365e-06		312.314		0.480312	6.77334e-08	0.00350341		1.02707e-05		308.915		0.496056	5.47843e-08	0.00392829		1.38716e-05		304.915
1414	308.909		0.55797	5.46177e-08	0.000731047		8.52506e-07		309.487		0.562018	5.70718e-08	0.00149453		2.35034e-06		311.115		0.550124	6.24193e-08	0.00221301		4.35214e-06		312.55		0.506234	6.85928e-08	0.00291491		7.03922e-06		310.929		0.506878	6.21956e-08	0.00350076		1.03082e-05		307.839		0.515591	5.12712e-08	0.0039295		1.38802e-05		304.162
1416	307.764		0.579841	5.08265e-08	0.000705784		8.37888e-07		308.404		0.584503	5.32066e-08	0.0014666		2.34504e-06		310.038		0.574431	5.86368e-08	0.00219413		4.37578e-06		311.314		0.531395	6.36759e-08	0.00290206		7.07753e-06		309.555		0.531081	5.70538e-08	0.0034928		1.03313e-05		306.918		0.536221	4.83385e-08	0.00392734		1.38795e-05		303.452
1418	306.769		0.599569	4.78295e-08	0.000679765		8.20191e-07		307.458		0.605258	5.00409e-08	0.00143585		2.33174e-06		308.884		0.597161	5.46319e-08	0.00217083		4.38736e-06		310.192		0.55629	5.95412e-08	0.00288449		7.1022e-06		308.473		0.554982	5.32528e-08	0.00348031		1.03412e-05		306.099		0.555867	4.60059e-08	0.00392207		1.38702e-05		302.897
1420	306.067		0.619525	4.57763e-08	0.000653839		8.00299e-07		306.48		0.625677	4.70514e-08	0.00140292		2.31136e-06		307.748		0.622534	5.07679e-08	0.00214279		4.38562e-06		309.26		0.581451	5.61807e-08	0.00286277		7.11407e-06		307.458		0.578137	4.98882e-08	0.00346388		1.03393e-05		305.281		0.576349	4.36121e-08	0.00391399		1.38533e-05		302.339
1422	305.3		0.637877	4.3636e-08	0.000628477		7.78838e-07		305.683		0.646177	4.47392e-08	0.00136832		2.28464e-06		306.972		0.64199	4.83701e-08	0.0021115		4.37339e-06		308.431		0.60496	5.32782e-08	0.00283737		7.11393e-06		306.591		0.600947	4.74152e-08	0.00344437		1.03279e-05		304.488		0.594939	4.14081e-08	0.00390315		1.38283e-05		301.871
1424	304.358		0.656601	4.10841e-08	0.000603301		7.55828e-07		305.138		0.665932	4.32988e-08	0.00133281		2.25284e-06		305.979		0.662763	4.54006e-08	0.0020776		4.35184e-06		307.278		0.625375	4.94533e-08	0.00280851		7.10197e-06		305.657		0.620938	4.46471e-08	0.0034218		1.03066e-05		303.798		0.613498	3.96136e-08	0.0038896		1.37952e-05		301.56
1426	303.778		0.673921	3.94886e-08	0.000578652		7.31742e-07		304.474		0.685032	4.13653e-08	0.00129676		2.21674e-06		305.085		0.683838	4.28937e-08	0.00204127		4.32121e-06		306.539		0.646473	4.7331e-08	0.00277649		7.0786e-06		305.181		0.64116	4.33342e-08	0.00339682		1.02774e-05		303.116		0.632236	3.79916e-08	0.00387365		1.37549e-05		301.135
1428	303.146		0.689609	3.79332e-08	0.000554972		7.07155e-07		303.788		0.700452	3.96292e-08	0.00126038		2.1768e-06		304.768		0.702781	4.2042e-08	0.00200342		4.28347e-06		305.762		0.664593	4.49421e-08	0.00274222		7.04629e-06		304.651		0.659256	4.18938e-08	0.00336974		1.02411e-05		302.53		0.650536	3.6612e-08	0.00385546		1.37078e-05		300.635
1430	302.841		0.706426	3.72901e-08	0.000532525		6.82477e-07		303.19		0.716851	3.81462e-08	0.00122384		2.13345e-06		303.967		0.720082	3.99859e-08	0.00196454		4.23978e-06		305.196		0.68145	4.33257e-08	0.00270603		7.0057e-06		304.083		0.674647	4.03119e-08	0.00334081		1.01983e-05		302.21		0.666067	3.58485e-08	0.0038355		1.36559e-05		300.351
1432	302.325		0.721547	3.60908e-08	0.000511231		6.57873e-07		302.666		0.730353	3.6863e-08	0.00118743		2.08734e-06		303.379		0.734761	3.84874e-08	0.00192419		4.18911e-06		304.496		0.69905	4.1403e-08	0.00266774		6.9562e-06		303.561		0.691035	3.89584e-08	0.00330997		1.01487e-05		301.857		0.681398	3.49758e-08	0.003814		1.36e-05		300.028
1434	301.981		0.734753	3.52967e-08	0.000490991		6.33448e-07		302.085		0.743261	3.54961e-08	0.00115136		2.03897e-06		302.818		0.748571	3.71064e-08	0.00188297		4.13284e-06		303.957		0.714566	3.99613e-08	0.00262795		6.89945e-06		303.316		0.705217	3.83656e-08	0.00327742		1.00926e-05		301.574		0.69438	3.42855e-08	0.0037909		1.35396e-05		299.813
1436	301.567		0.749157	3.4292e-08	0.000471901		6.09423e-07		301.693		0.757543	3.45386e-08	0.00111591		1.989e-06		302.387		0.764961	3.61079e-08	0.00184123		4.0719e-06		303.563		0.730449	3.90103e-08	0.00258703		6.83652e-06		303.014		0.719381	3.76322e-08	0.00324373		1.00321e-05		301.561		0.705869	3.42365e-08	0.00376655		1.34761e-05		299.581
1438	301.169		0.760152	3.34082e-08	0.000453735		5.85787e-07		301.342		0.770181	3.37165e-08	0.00108129		1.93796e-06		302.269		0.776526	3.5891e-08	0.00179965		4.0079e-06		302.92		0.744932	3.75026e-08	0.00254463		6.76617e-06		302.805		0.73197	3.7079e-08	0.00320887		9.96679e-06		301.415		0.716827	3.39575e-08	0.00374124		1.34109e-05		299.349
1440	301.01		0.770512	3.3063e-08	0.000436737		5.62798e-07		301.111		0.781172	3.3331e-08	0.00104757		1.88615e-06		302.039		0.787034	3.53965e-08	0.00175842		3.94137e-06		302.671		0.758887	3.69488e-08	0.00250156		6.69087e-06		302.632		0.742221	3.66483e-08	0.00317274		9.89618e-06		301.41		0.72516	3.39045e-08	0.00371483		1.33428e-05		299.228
1442	300.854		0.779476	3.27561e-08	0.000420982		5.40612e-07		300.924		0.790403	3.29275e-08	0.00101516		1.83439e-06		302.046		0.7968	3.5333e-08	0.0017177		3.87283e-06		302.612		0.770683	3.68655e-08	0.00245836		6.6122e-06		302.391		0.753834	3.61124e-08	0.00313566		9.82121e-06		301.422		0.732092	3.39318e-08	0.00368759		1.3273e-05		299.359
1444	300.806		0.787876	3.26091e-08	0.000406573		5.19371e-07		300.904		0.799743	3.28428e-08	0.000984064		1.78284e-06		302.134		0.802947	3.55185e-08	0.00167791		3.80323e-06		302.375		0.779964	3.62347e-08	0.00241528		6.53094e-06		302.311		0.761244	3.59636e-08	0.0030977		9.74187e-06		301.337		0.73904	3.37057e-08	0.0036594		1.32007e-05		299.344
1446	300.706		0.79375	3.23935e-08	0.000393387		4.99089e-07		300.794		0.806346	3.26443e-08	0.000954514		1.73202e-06		302.055		0.807389	3.53664e-08	0.00163908		3.7328e-06		302.442		0.785999	3.6243e-08	0.00237248		6.44747e-06		302.347		0.765851	3.59961e-08	0.00305944		9.66022e-06		301.39		0.743589	3.38546e-08	0.00363025		1.31255e-05		299.415
1448	300.572		0.798592	3.20997e-08	0.000381136		4.79665e-07		300.698		0.81206	3.24542e-08	0.000926385		1.68193e-06		302.017		0.812069	3.52792e-08	0.00160097		3.66107e-06		302.43		0.790729	3.63883e-08	0.00233006		6.3621e-06		302.33		0.772515	3.59992e-08	0.00302061		9.57501e-06		301.585		0.750049	3.42849e-08	0.0036004		1.30483e-05		299.474
1450	300.465		0.804332	3.19583e-08	0.000369821		4.61124e-07		300.712		0.818014	3.25694e-08	0.000899414		1.63241e-06		301.715		0.8154	3.46936e-08	0.00156364		3.58836e-06		302.622		0.794915	3.68901e-08	0.00228838		6.27589e-06		302.436		0.778127	3.61581e-08	0.00298168		9.4878e-06		301.697		0.753858	3.45763e-08	0.00357004		1.29698e-05		299.525
1452	300.665		0.808634	3.23785e-08	0.00035954		4.43542e-07		300.751		0.821287	3.25304e-08	0.000874164		1.58431e-06		301.799		0.820864	3.48071e-08	0.0015271		3.51477e-06		302.905		0.798641	3.75533e-08	0.00224751		6.18903e-06		302.735		0.781629	3.6847e-08	0.00294286		9.39913e-06		301.995		0.755684	3.52432e-08	0.00353931		1.28903e-05		299.799
1454	300.784		0.811768	3.26162e-08	0.000350529		4.27079e-07		300.719		0.823891	3.24975e-08	0.000850363		1.53743e-06		301.98		0.824679	3.52855e-08	0.00149196		3.44169e-06		303.044		0.800229	3.79018e-08	0.00220748		6.10159e-06		302.913		0.78219	3.72675e-08	0.00290425		9.30922e-06		302.176		0.756262	3.57312e-08	0.00350828		1.28098e-05		300.026
1456	301.015		0.814887	3.30896e-08	0.000342558		4.11645e-07		300.984		0.826578	3.31158e-08	0.000828296		1.49221e-06		302.333		0.825612	3.61431e-08	0.00145853		3.3698e-06		303.272		0.800485	3.84029e-08	0.00216846		6.01398e-06		303.263		0.782249	3.82236e-08	0.0028662		9.21915e-06		302.488		0.755503	3.64628e-08	0.00347709		1.27285e-05		300.336
1458	301.376		0.816074	3.38376e-08	0.000335936		3.974e-07		301.255		0.827593	3.37452e-08	0.000808027		1.44882e-06		302.485		0.825589	3.64997e-08	0.00142664		3.29891e-06		303.418		0.799764	3.87994e-08	0.00213036		5.92598e-06		303.69		0.780052	3.93363e-08	0.00282894		9.1295e-06		302.888		0.754887	3.74289e-08	0.00344599		1.26473e-05		300.485
1460	301.652		0.814014	3.44406e-08	0.000330543		3.84317e-07		301.514		0.82795	3.42641e-08	0.000789458		1.40723e-06		302.403		0.827002	3.63609e-08	0.0013959		3.2284e-06		303.882		0.797143	3.99485e-08	0.00209348		5.83836e-06		303.923		0.775578	4.00199e-08	0.00279241		9.03991e-06		303.5		0.750917	3.88726e-08	0.00341547		1.25679e-05		300.935
1462	301.958		0.811895	3.5108e-08	0.000326252		3.72353e-07		301.773		0.826636	3.48099e-08	0.000772713		1.36767e-06		302.314		0.827088	3.60165e-08	0.00136646		3.15868e-06		304.289		0.793702	4.103e-08	0.00205836		5.75251e-06		304.38		0.772533	4.12443e-08	0.0027568		8.95082e-06		303.914		0.744771	3.99235e-08	0.00338543		1.24895e-05		301.24
1464	302.237		0.810118	3.57647e-08	0.000322872		3.61427e-07		302.109		0.825725	3.55614e-08	0.000757666		1.33007e-06		302.346		0.826674	3.6073e-08	0.0013379		3.08913e-06		304.492		0.791711	4.16089e-08	0.00202446		5.66716e-06		305.034		0.765883	4.3025e-08	0.00272255		8.86348e-06		304.622		0.737282	4.17977e-08	0.00335625		1.24133e-05		301.795
1466	302.528		0.806153	3.64593e-08	0.000320386		3.5153e-07		302.655		0.819277	3.68927e-08	0.000744732		1.29494e-06		302.696		0.825317	3.69302e-08	0.00131111		3.02138e-06		304.754		0.786575	4.24002e-08	0.00199165		5.58206e-06		305.546		0.757948	4.43625e-08	0.00268983		8.77827e-06		305.299		0.729093	4.36978e-08	0.00332834		1.23406e-05		302.163
1468	302.992		0.798943	3.76635e-08	0.000318927		3.42718e-07		303.159		0.813894	3.80841e-08	0.000733896		1.26233e-06		302.843		0.824322	3.72554e-08	0.00128618		2.95571e-06		305.408		0.78106	4.42875e-08	0.00196062		5.49878e-06		306.054		0.750049	4.59437e-08	0.0026583		8.69401e-06		305.922		0.718611	4.54441e-08	0.00330159		1.22704e-05		302.681
1470	303.619		0.793043	3.94078e-08	0.000318705		3.35082e-07		303.764		0.806958	3.96263e-08	0.000725012		1.23215e-06		303.278		0.820309	3.82959e-08	0.00126321		2.89235e-06		306.029		0.773822	4.60364e-08	0.00193183		5.41839e-06		306.731		0.739299	4.7973e-08	0.00262828		8.61152e-06		306.497		0.707637	4.72359e-08	0.00327598		1.22025e-05		303.347
1472	304.187		0.785909	4.10208e-08	0.000319762		3.28663e-07		304.566		0.795127	4.17371e-08	0.000718604		1.20492e-06		303.778		0.815001	3.9747e-08	0.00124279		2.83234e-06		306.605		0.763359	4.77342e-08	0.00190513		5.34054e-06		307.733		0.727501	5.11445e-08	0.00260101		8.53409e-06		307.401		0.695552	5.01315e-08	0.00325201		1.21383e-05		303.963
1474	304.763		0.776275	4.25855e-08	0.000322098		3.23479e-07		305.348		0.78362	4.39186e-08	0.000714895		1.18089e-06		304.255		0.805479	4.08635e-08	0.00122501		2.77589e-06		307.341		0.752314	4.99869e-08	0.00188086		5.26594e-06		308.648		0.71177	5.42648e-08	0.00257677		8.46225e-06		308.155		0.681102	5.25137e-08	0.00323019		1.20791e-05		304.811
1476	305.325		0.765304	4.42847e-08	0.000325571		3.19496e-07		306.058		0.772828	4.5873e-08	0.000713567		1.15986e-06		304.83		0.797114	4.23977e-08	0.0012097		2.72281e-06		307.978		0.741451	5.19933e-08	0.00185935		5.19528e-06		309.842		0.69469	5.84476e-08	0.00255566		8.39602e-06		308.984		0.667251	5.53136e-08	0.00321051		1.20244e-05		305.559
1478	305.931		0.753489	4.59425e-08	0.000330122		3.16709e-07		306.666		0.759954	4.77757e-08	0.000714434		1.14177e-06		305.459		0.787618	4.40271e-08	0.00119718		2.67368e-06		308.643		0.728584	5.42216e-08	0.00184051		5.12841e-06		311.154		0.674728	6.33524e-08	0.00253857		8.33737e-06		309.951		0.65175	5.87804e-08	0.00319367		1.19763e-05		306.376
1480	306.713		0.74061	4.81979e-08	0.000336207		3.15313e-07		307.39		0.74547	5.00534e-08	0.000717416		1.12661e-06		306.565		0.775674	4.73895e-08	0.00118811		2.6295e-06		309.357		0.713774	5.67235e-08	0.00182429		5.06528e-06		312.33		0.653292	6.80647e-08	0.002526		8.2872e-06		311.112		0.631534	6.31914e-08	0.00318043		1.19365e-05		307.085
1482	307.279		0.727901	4.98971e-08	0.000343439		3.15218e-07		308.05		0.731859	5.2184e-08	0.000722695		1.11458e-06		307.524		0.759767	5.03801e-08	0.00118292		2.59095e-06		310.335		0.698087	6.03262e-08	0.00181175		5.00784e-06		313.675		0.630137	7.39775e-08	0.00251783		8.24505e-06		312.281		0.607691	6.78542e-08	0.00317182		1.19076e-05		307.905
1484	308.027		0.71329	5.22291e-08	0.000351775		3.16422e-07		308.96		0.715734	5.51922e-08	0.000730611		1.10603e-06		308.722		0.740912	5.43147e-08	0.00118207		2.55871e-06		311.394		0.680563	6.42628e-08	0.00180355		4.9573e-06		314.933		0.604753	7.97616e-08	0.00251501		8.2128e-06		313.466		0.583716	7.2956e-08	0.00316774		1.1889e-05		308.872
1486	308.907		0.698183	5.52291e-08	0.000361939		3.1925e-07		309.832		0.697721	5.83097e-08	0.000741337		1.10122e-06		309.732		0.71786	5.77187e-08	0.00118555		2.53291e-06		312.541		0.661853	6.89355e-08	0.0018001		4.91442e-06		316.268		0.577844	8.62416e-08	0.00251787		8.19099e-06		314.762		0.55767	7.89087e-08	0.00316912		1.18829e-05		309.87
1488	309.73		0.682598	5.79775e-08	0.000373875		3.23777e-07		310.726		0.679974	6.15561e-08	0.000755153		1.10047e-06		310.863		0.695114	6.19206e-08	0.00119322		2.51354e-06		314.125		0.636236	7.59947e-08	0.00180312		4.88203e-06		317.978		0.548114	9.57005e-08	0.00252809		8.18279e-06		316.236		0.531176	8.62623e-08	0.00317713		1.18918e-05		310.782
1490	310.696		0.663114	6.14229e-08	0.000387662		3.30135e-07		311.923		0.660009	6.6471e-08	0.000772633		1.10437e-06		311.9		0.673179	6.58574e-08	0.00120551		2.50128e-06		315.367		0.610395	8.2016e-08	0.00181273		4.86053e-06		319.399		0.519172	1.04255e-07	0.00254626		8.18935e-06		317.676		0.504262	9.39726e-08	0.00319279		1.1918e-05		311.539
1492	311.505		0.644004	6.4615e-08	0.000403123		3.38367e-07		312.643		0.638902	6.94858e-08	0.000793319		1.11284e-06		313.138		0.648304	7.11194e-08	0.0012228		2.49678e-06		317.295		0.580317	9.1755e-08	0.00183012		4.85186e-06		320.963		0.487365	1.13841e-07	0.0025734		8.21274e-06		319.158		0.47352	1.02637e-07	0.00321689		1.19632e-05		312.471
1494	312.452		0.625159	6.8553e-08	0.000420617		3.48703e-07		313.613		0.617548	7.35439e-08	0.000817218		1.12607e-06		314.768		0.623257	7.87563e-08	0.00124641		2.50177e-06		319.17		0.547843	1.0287e-07	0.00185807		4.86024e-06		322.745		0.457394	1.26566e-07	0.00261096		8.25573e-06		320.538		0.444034	1.11323e-07	0.00325047		1.20298e-05		313.372
1496	313.486		0.604744	7.31564e-08	0.000440091		3.61261e-07		314.377		0.596605	7.66938e-08	0.000843963		1.14407e-06		316.572		0.593943	8.77466e-08	0.00127785		2.51825e-06		321.257		0.511597	1.16023e-07	0.0018975		4.8874e-06		324.327		0.424773	1.3833e-07	0.00266035		8.32134e-06		321.648		0.416038	1.18987e-07	0.00329236		1.21155e-05		314.389
1498	314.53		0.584101	7.79365e-08	0.000462513		3.76595e-07		315.523		0.576065	8.20103e-08	0.000874649		1.16779e-06		318.462		0.559544	9.79383e-08	0.00131913		2.54884e-06		323.498		0.471509	1.31945e-07	0.00195148		4.93802e-06		325.707		0.3919	1.49862e-07	0.00272107		8.40983e-06		322.526		0.390435	1.25171e-07	0.00334226		1.22203e-05		315.213
1500	315.502		0.562282	8.24168e-08	0.000487319		3.94735e-07		316.531		0.555971	8.71024e-08	0.000910013		1.19814e-06		320.06		0.525945	1.07242e-07	0.00136891		2.59312e-06		325.883		0.429176	1.50612e-07	0.00202268		5.01659e-06		326.613		0.366113	1.57677e-07	0.00279182		8.52046e-06		323.08		0.371148	1.29301e-07	0.00339823		1.23411e-05		315.726
1502	316.509		0.54042	8.77475e-08	0.000514353		4.15796e-07		317.475		0.535308	9.23645e-08	0.000949127		1.23493e-06		321.776		0.492118	1.18142e-07	0.00142767		2.65244e-06		327.87		0.389018	1.68247e-07	0.00211153		5.12575e-06		327.104		0.348289	1.62054e-07	0.00286929		8.64953e-06		323.307		0.354655	1.31033e-07	0.00345902		1.24761e-05		316.01
1504	317.519		0.517136	9.31793e-08	0.000544138		4.40209e-07		318.453		0.512392	9.79421e-08	0.000992283		1.27873e-06		323.078		0.461416	1.27671e-07	0.00149528		2.72782e-06		329.665		0.352837	1.85411e-07	0.00221614		5.26586e-06		327.212		0.331775	1.63065e-07	0.00295164		8.79525e-06		323.219		0.34424	1.30549e-07	0.00352191		1.26205e-05		315.934
1506	318.266		0.496561	9.74382e-08	0.000575981		4.67958e-07		319.29		0.49253	1.02773e-07	0.00103947		1.32998e-06		324.396		0.432016	1.37408e-07	0.00157092		2.8196e-06		330.475		0.322933	1.93735e-07	0.0023324		5.43503e-06		327.119		0.321281	1.61797e-07	0.00303643		8.95462e-06		322.408		0.339224	1.24607e-07	0.00358333		1.27672e-05		315.763
1508	318.897		0.477583	1.00974e-07	0.00060897		4.98772e-07		320.154		0.473014	1.08057e-07	0.00109021		1.38881e-06		325.334		0.40759	1.44758e-07	0.0016534		2.92783e-06		330.481		0.305389	1.93972e-07	0.00244895		5.62212e-06		326.673		0.315091	1.57969e-07	0.0031218		9.12534e-06		321.807		0.339703	1.20502e-07	0.0036419		1.29128e-05		315.439
1510	319.375		0.461999	1.0381e-07	0.000641938		5.32123e-07		320.526		0.456944	1.10188e-07	0.00114328		1.45472e-06		326.127		0.388524	1.51575e-07	0.00173998		3.05083e-06		330.284		0.300904	1.91786e-07	0.00256119		5.82098e-06		325.61		0.315691	1.48911e-07	0.00320234		9.29862e-06		320.778		0.344052	1.13207e-07	0.00369714		1.30557e-05		314.774
1512	319.845		0.4502	1.06495e-07	0.000674566		5.67713e-07		320.675		0.445911	1.11313e-07	0.00119593		1.52571e-06		326.19		0.375651	1.52399e-07	0.00182721		3.18567e-06		329.432		0.297706	1.82784e-07	0.00266414		6.02368e-06		324.66		0.321094	1.4115e-07	0.0032773		9.4721e-06		319.398		0.352838	1.04343e-07	0.00374673		1.31899e-05		313.894
1514	319.839		0.440574	1.06477e-07	0.000706043		6.04998e-07		320.775		0.437728	1.11782e-07	0.00124777		1.60118e-06		326		0.370298	1.50508e-07	0.00191085		3.32768e-06		328.158		0.302958	1.70273e-07	0.00275416		6.22228e-06		323.249		0.331186	1.29932e-07	0.0033442		9.63993e-06		318.089		0.363943	9.63014e-08	0.00379036		1.33132e-05		313.168
1516	319.552		0.434488	1.04409e-07	0.000733348		6.42053e-07		320.855		0.429768	1.12018e-07	0.00129814		1.68034e-06		325.584		0.368667	1.47077e-07	0.00198761		3.47205e-06		326.713		0.314243	1.56924e-07	0.0028299		6.41088e-06		321.88		0.344469	1.20084e-07	0.00340165		9.79741e-06		316.931		0.377026	9.00244e-08	0.00382887		1.34269e-05		312.129
1518	319.02		0.434543	1.01295e-07	0.000755855		6.77793e-07		320.601		0.426827	1.10489e-07	0.00134597		1.76187e-06		325.043		0.371091	1.42869e-07	0.00205803		3.61756e-06		325.417		0.329487	1.46055e-07	0.00289289		6.58778e-06		320.617		0.360174	1.11358e-07	0.00345131		9.94579e-06		315.548		0.391021	8.2758e-08	0.00386221		1.35298e-05		311.032
1520	318.332		0.438106	9.71751e-08	0.00077243		7.10725e-07		319.805		0.431023	1.05611e-07	0.00138697		1.84123e-06		324.754		0.373165	1.40667e-07	0.00212324		3.76398e-06		323.867		0.343181	1.33785e-07	0.00294361		6.75025e-06		319.326		0.377821	1.03056e-07	0.00349354		1.00841e-05		314.18		0.409541	7.60014e-08	0.00389055		1.36214e-05		310.085
1522	317.695		0.443798	9.34273e-08	0.000783703		7.40334e-07		318.94		0.435806	1.00229e-07	0.00142063		1.91649e-06		323.599		0.380024	1.32047e-07	0.00217875		3.90446e-06		322.468		0.36067	1.23604e-07	0.00298377		6.89809e-06		317.962		0.395381	9.50656e-08	0.00352779		1.02091e-05		313.03		0.426272	7.07658e-08	0.00391388		1.37009e-05		308.906
1524	316.888		0.451695	8.90374e-08	0.000790094		7.66148e-07		318.084		0.445537	9.52262e-08	0.00144673		1.98599e-06		322.006		0.394175	1.20496e-07	0.00222175		4.0328e-06		321.094		0.377897	1.14016e-07	0.00301548		7.03293e-06		316.558		0.414254	8.7761e-08	0.0035551		1.03216e-05		311.84		0.444618	6.57517e-08	0.00393361		1.37719e-05		307.833
1526	315.96		0.461033	8.43071e-08	0.000791232		7.87352e-07		317.234		0.457203	9.04181e-08	0.00146591		2.04906e-06		320.694		0.409681	1.11756e-07	0.00225241		4.14624e-06		319.619		0.39567	1.0477e-07	0.00303813		7.15194e-06		315.524		0.431632	8.25196e-08	0.00357632		1.04222e-05		310.594		0.462193	6.08904e-08	0.00394907		1.38315e-05		306.671
1528	314.881		0.473485	7.91706e-08	0.000787642		8.03716e-07		316.027		0.471737	8.4521e-08	0.00147824		2.10464e-06		319.235		0.430696	1.03029e-07	0.00227261		4.24488e-06		318.27		0.41574	9.68467e-08	0.00305272		7.25536e-06		314.334		0.451087	7.66617e-08	0.00359194		1.0511e-05		309.502		0.482757	5.69138e-08	0.00396101		1.38818e-05		305.659
1530	313.996		0.487524	7.50784e-08	0.000779652		8.15006e-07		315.08		0.48545	7.99713e-08	0.00148355		2.15143e-06		317.365		0.451504	9.21971e-08	0.0022821		4.32613e-06		316.668		0.438558	8.79129e-08	0.00305832		7.33953e-06		313.071		0.471664	7.08526e-08	0.00360202		1.0587e-05		308.487		0.502798	5.349e-08	0.00396969		1.39233e-05		304.707
1532	312.982		0.501085	7.06119e-08	0.000768368		8.2167e-07		313.868		0.501445	7.43297e-08	0.00148225		2.1889e-06		316.052		0.473837	8.49496e-08	0.00228238		4.39043e-06		315.404		0.45984	8.13892e-08	0.00305697		7.40741e-06		311.904		0.490763	6.59907e-08	0.00360651		1.0649e-05		307.829		0.521875	5.13068e-08	0.00397599		1.3959e-05		303.886
1534	312.077		0.518034	6.68967e-08	0.000754229		8.23891e-07		312.64		0.519892	6.91859e-08	0.00147492		2.21687e-06		314.938		0.494454	7.9431e-08	0.00227678		4.44215e-06		313.996		0.484239	7.48175e-08	0.00304935		7.45934e-06		310.714		0.511479	6.13193e-08	0.00360578		1.06972e-05		307.063		0.538812	4.89403e-08	0.00397976		1.39882e-05		303.174
1536	311.147		0.533545	6.30462e-08	0.000737807		8.22033e-07		311.656		0.538024	6.51269e-08	0.00146246		2.23576e-06		313.429		0.518212	7.23862e-08	0.00226476		4.47955e-06		313.079		0.505208	7.06419e-08	0.00303689		7.49789e-06		309.846		0.532114	5.80481e-08	0.00360043		1.07323e-05		306.33		0.555335	4.66417e-08	0.00398091		1.40104e-05		302.424
1538	310.254		0.550402	5.96246e-08	0.00071973		8.16578e-07		310.628		0.556342	6.09988e-08	0.0014459		2.24642e-06		312.167		0.540845	6.70355e-08	0.00224667		4.50239e-06		312.098		0.525052	6.6603e-08	0.00302038		7.52449e-06		308.893		0.551734	5.48381e-08	0.00359149		1.07572e-05		305.535		0.573458	4.44111e-08	0.00397922		1.40243e-05		301.87
1540	309.249		0.568398	5.59358e-08	0.000700007		8.0762e-07		309.642		0.575521	5.75657e-08	0.00142572		2.24921e-06		310.874		0.56141	6.18967e-08	0.00222395		4.51274e-06		311.285		0.544131	6.32663e-08	0.00300042		7.54027e-06		307.849		0.572205	5.13187e-08	0.00357852		1.07695e-05		305.123		0.58926	4.31675e-08	0.00397539		1.40326e-05		301.217
1542	308.318		0.583603	5.28463e-08	0.000679114		7.95623e-07		308.783		0.593067	5.44929e-08	0.00140209		2.24409e-06		309.521		0.584967	5.69187e-08	0.00219661		4.51019e-06		310.421		0.565254	5.99894e-08	0.00297659		7.54375e-06		306.996		0.591685	4.86223e-08	0.00356229		1.07714e-05		304.635		0.606596	4.18094e-08	0.00396946		1.40355e-05		300.684
1544	307.451		0.600655	4.99968e-08	0.000657314		7.80918e-07		307.753		0.612337	5.08514e-08	0.00137613		2.23252e-06		308.175		0.608826	5.22484e-08	0.00216502		4.49499e-06		309.412		0.584308	5.63539e-08	0.0029492		7.53533e-06		306.461		0.609537	4.69374e-08	0.00354341		1.07647e-05		303.965		0.620421	4.00267e-08	0.00396124		1.40317e-05		300.239
1546	306.556		0.618806	4.72315e-08	0.000635053		7.64001e-07		306.826		0.632774	4.79309e-08	0.00134746		2.21388e-06		307.202		0.633262	4.91404e-08	0.00213062		4.46999e-06		308.338		0.604519	5.2657e-08	0.00291812		7.51421e-06		305.969		0.626697	4.55182e-08	0.00352197		1.07496e-05		303.508		0.63344	3.88817e-08	0.00395077		1.40212e-05		299.852
1548	305.79		0.637145	4.49232e-08	0.00061257		7.4524e-07		306.284		0.648458	4.63283e-08	0.00131761		2.19038e-06		306.543		0.654837	4.70667e-08	0.0020944		4.43731e-06		307.532		0.625345	5.00903e-08	0.00288395		7.48174e-06		305.408		0.641909	4.3937e-08	0.0034984		1.07273e-05		303.192		0.647825	3.8e-08	0.00393818		1.40042e-05		299.511
1550	305.189		0.653247	4.30615e-08	0.000590399		7.25199e-07		305.588		0.663919	4.43216e-08	0.00128675		2.16234e-06		305.673		0.674193	4.44347e-08	0.00205662		4.39755e-06		306.73		0.644658	4.76023e-08	0.00284713		7.43879e-06		304.911		0.656653	4.25191e-08	0.00347232		1.06962e-05		302.832		0.660056	3.71481e-08	0.00392378		1.39821e-05		299.371
1552	304.473		0.667868	4.11953e-08	0.000568688		7.04211e-07		305.252		0.679617	4.34638e-08	0.0012555		2.1308e-06		305.348		0.692156	4.35414e-08	0.00201816		4.35271e-06		305.874		0.663819	4.51729e-08	0.00280787		7.38581e-06		304.457		0.67139	4.14151e-08	0.00344417		1.06576e-05		302.558		0.671717	3.64706e-08	0.0039075		1.39542e-05		299.322
1554	303.69		0.684041	3.91944e-08	0.000547373		6.82431e-07		304.616		0.694681	4.17862e-08	0.00122404		2.09616e-06		304.88		0.708011	4.23642e-08	0.00197932		4.30361e-06		305.405		0.680235	4.37689e-08	0.00276722		7.3257e-06		303.896		0.686307	3.99318e-08	0.00341363		1.06099e-05		302.432		0.68316	3.61423e-08	0.00388978		1.39225e-05		299.251
1556	303.174		0.700557	3.78584e-08	0.000526407		6.60005e-07		304.087		0.705892	4.03712e-08	0.00119219		2.05833e-06		304.193		0.721732	4.05454e-08	0.00193957		4.2491e-06		304.818		0.694605	4.20539e-08	0.00272542		7.25923e-06		303.581		0.699844	3.90888e-08	0.00338139		1.05555e-05		302.383		0.693283	3.60784e-08	0.00387064		1.3887e-05		299.236
1558	302.709		0.71596	3.67486e-08	0.000506299		6.37439e-07		303.639		0.720441	3.92854e-08	0.00116001		2.01759e-06		303.958		0.735276	3.99559e-08	0.00189952		4.1907e-06		304.433		0.709604	4.09587e-08	0.00268242		7.18617e-06		303.291		0.711638	3.83477e-08	0.00334757		1.04947e-05		302.338		0.702323	3.60379e-08	0.00385005		1.38473e-05		299.191
1560	302.362		0.72941	3.59843e-08	0.000487335		6.15087e-07		303.29		0.732159	3.83408e-08	0.00112826		1.97511e-06		303.75		0.745542	3.94449e-08	0.00185988		4.13013e-06		303.921		0.722487	3.96568e-08	0.00263896		7.10876e-06		303.11		0.72247	3.78474e-08	0.00331241		1.04282e-05		302.051		0.709848	3.53979e-08	0.00382785		1.38022e-05		299.336
1562	302.007		0.741642	3.51573e-08	0.000469299		5.92958e-07		302.93		0.743224	3.74529e-08	0.00109687		1.931e-06		303.478		0.754149	3.88342e-08	0.00182059		4.06735e-06		303.63		0.733659	3.89757e-08	0.00259492		7.0266e-06		302.948		0.732266	3.73832e-08	0.00327604		1.03562e-05		301.888		0.717544	3.5045e-08	0.00380397		1.37512e-05		299.455
1564	301.722		0.752535	3.44967e-08	0.00045234		5.71262e-07		302.605		0.754505	3.66374e-08	0.00106605		1.88573e-06		302.931		0.763854	3.75234e-08	0.00178104		4.00112e-06		303.392		0.744818	3.84352e-08	0.00255077		6.94117e-06		302.682		0.740724	3.67615e-08	0.00323856		1.02789e-05		301.713		0.725977	3.46641e-08	0.00377863		1.36951e-05		299.521
1566	301.657		0.760969	3.43305e-08	0.000436602		5.50198e-07		302.047		0.764449	3.52913e-08	0.00103573		1.83934e-06		302.781		0.773144	3.71889e-08	0.00174187		3.93293e-06		302.896		0.755255	3.72821e-08	0.00250632		6.85192e-06		302.661		0.748432	3.67026e-08	0.00320003		1.01963e-05		301.7		0.732023	3.46598e-08	0.00375206		1.36347e-05		299.727
1568	301.627		0.768326	3.42389e-08	0.000422265		5.29981e-07		301.472		0.775121	3.39449e-08	0.0010057		1.79172e-06		302.636		0.780376	3.68021e-08	0.00170314		3.86306e-06		302.603		0.764094	3.66289e-08	0.00246161		6.759e-06		302.567		0.755169	3.65662e-08	0.00316105		1.01106e-05		301.737		0.736788	3.4683e-08	0.00372436		1.35702e-05		299.944
1570	301.604		0.774718	3.42414e-08	0.000409192		5.10628e-07		301.606		0.785493	3.42734e-08	0.000976869		1.7442e-06		302.632		0.787431	3.66604e-08	0.00166511		3.79218e-06		302.426		0.774825	3.61776e-08	0.0024169		6.66317e-06		302.226		0.763006	3.57318e-08	0.00312111		1.00197e-05		301.793		0.742188	3.4769e-08	0.00369571		1.35023e-05		300.054
1572	301.449		0.777555	3.38992e-08	0.000397087		4.92047e-07		301.512		0.792711	3.41089e-08	0.00094954		1.69737e-06		302.75		0.793494	3.69641e-08	0.00162824		3.72129e-06		302.263		0.781467	3.57471e-08	0.0023725		6.56547e-06		302.279		0.770407	3.58406e-08	0.00308035		9.92384e-06		302.092		0.744829	3.53823e-08	0.00366627		1.34315e-05		300.01
1574	301.338		0.781197	3.37147e-08	0.000385756		4.74186e-07		301.38		0.800305	3.38638e-08	0.000923387		1.651e-06		302.466		0.798367	3.62843e-08	0.00159187		3.64917e-06		302.248		0.785978	3.56684e-08	0.00232876		6.4669e-06		302.537		0.77567	3.64071e-08	0.00303956		9.82605e-06		302.261		0.746902	3.57545e-08	0.00363633		1.33587e-05		300.154
1576	301.343		0.786487	3.37951e-08	0.000375426		4.57195e-07		301.357		0.80297	3.36698e-08	0.000898588		1.60547e-06		302.336		0.804101	3.60224e-08	0.00155613		3.57612e-06		302.323		0.791753	3.59161e-08	0.00228568		6.36757e-06		302.545		0.778573	3.64888e-08	0.00299896		9.72695e-06		302.303		0.747853	3.58462e-08	0.00360548		1.32819e-05		300.565
1578	301.439		0.792203	3.39677e-08	0.00036628		4.41202e-07		301.309		0.806396	3.36144e-08	0.000875131		1.56089e-06		302.433		0.80858	3.62551e-08	0.00152142		3.50309e-06		302.406		0.794747	3.60499e-08	0.00224364		6.26861e-06		302.558		0.780699	3.6461e-08	0.00295818		9.62505e-06		302.519		0.749578	3.6407e-08	0.00357408		1.32024e-05		300.977
1580	301.623		0.794363	3.4405e-08	0.000358227		4.26191e-07		301.346		0.809828	3.38501e-08	0.000852968		1.51733e-06		302.317		0.812325	3.59186e-08	0.00148779		3.43029e-06		302.638		0.797378	3.6672e-08	0.00220246		6.16951e-06		302.757		0.783079	3.69662e-08	0.00291761		9.5216e-06		302.891		0.749082	3.73051e-08	0.00354243		1.31213e-05		301.176
1582	301.764		0.79577	3.47678e-08	0.0003511		4.12112e-07		301.545		0.810544	3.43013e-08	0.000832395		1.47523e-06		302.33		0.813044	3.60184e-08	0.00145537		3.35804e-06		302.786		0.799778	3.69657e-08	0.00216254		6.07141e-06		303.135		0.782099	3.78667e-08	0.00287756		9.4176e-06		303.161		0.748012	3.80197e-08	0.0035106		1.30386e-05		301.432
1584	301.919		0.794834	3.5151e-08	0.000344995		3.99026e-07		301.656		0.81244	3.4536e-08	0.000813517		1.43483e-06		302.671		0.814967	3.68943e-08	0.00142444		3.28698e-06		302.826		0.797795	3.705e-08	0.00212359		5.97352e-06		303.457		0.778991	3.86335e-08	0.00283831		9.31401e-06		303.497		0.74495	3.88823e-08	0.00347873		1.29546e-05		301.808
1586	302.133		0.79451	3.56439e-08	0.000339767		3.86875e-07		301.799		0.812735	3.48401e-08	0.000795973		1.39584e-06		302.647		0.816192	3.67824e-08	0.00139493		3.21711e-06		303.21		0.798648	3.80156e-08	0.00208596		5.87676e-06		303.728		0.776526	3.93505e-08	0.00279985		9.21059e-06		303.774		0.741556	3.96117e-08	0.00344684		1.28691e-05		302.385
1588	302.34		0.793867	3.62267e-08	0.00033538		3.75653e-07		301.886		0.813526	3.50136e-08	0.000779965		1.35855e-06		302.899		0.81672	3.74221e-08	0.00136683		3.14849e-06		303.47		0.799194	3.88197e-08	0.00204968		5.78122e-06		304.171		0.77311	4.05591e-08	0.00276229		9.1076e-06		304.162		0.736166	4.05787e-08	0.00341509		1.27826e-05		302.844
1590	302.656		0.793913	3.69693e-08	0.000331911		3.6539e-07		302.147		0.811802	3.54945e-08	0.000765323		1.32288e-06		303.188		0.814493	3.80958e-08	0.00134052		3.08189e-06		304		0.796754	4.02066e-08	0.00201523		5.68815e-06		304.701		0.766807	4.19882e-08	0.00272613		9.00658e-06		304.499		0.73262	4.15106e-08	0.00338366		1.26956e-05		303.197
1592	303.047		0.78767	3.78689e-08	0.000329625		3.56218e-07		302.588		0.808653	3.65181e-08	0.000752539		1.28936e-06		303.416		0.811205	3.86871e-08	0.00131579		3.01706e-06		304.527		0.792077	4.15668e-08	0.00198298		5.59839e-06		305.401		0.758601	4.38263e-08	0.00269172		8.90846e-06		305.064		0.725976	4.30947e-08	0.00335293		1.26092e-05		303.489
1594	303.376		0.784463	3.87279e-08	0.000328313		3.48065e-07		302.986		0.805647	3.74509e-08	0.00074149		1.25794e-06		303.704		0.807622	3.93497e-08	0.00129286		2.95445e-06		305.048		0.783337	4.29534e-08	0.00195257		5.51108e-06		305.868		0.749286	4.52284e-08	0.00265881		8.81228e-06		305.502		0.718981	4.42773e-08	0.00332322		1.25245e-05		303.967
1596	303.758		0.780612	3.97109e-08	0.000327843		3.40881e-07		303.387		0.799227	3.85405e-08	0.000732238		1.22875e-06		304.104		0.804679	4.02376e-08	0.00127198		2.89453e-06		305.549		0.776955	4.43367e-08	0.00192413		5.42655e-06		306.668		0.739616	4.76512e-08	0.00262783		8.71924e-06		306.12		0.709644	4.60415e-08	0.00329465		1.24416e-05		304.507
1598	304.22		0.772561	4.08246e-08	0.000328366		3.34727e-07		303.765		0.792445	3.96464e-08	0.000724637		1.20171e-06		304.465		0.800304	4.12463e-08	0.00125307		2.83726e-06		306.327		0.768617	4.65317e-08	0.00189812		5.34576e-06		307.724		0.728206	5.09464e-08	0.00259957		8.63144e-06		306.949		0.69814	4.85172e-08	0.00326759		1.23617e-05		305.171
1600	304.899		0.76414	4.25858e-08	0.000330112		3.29714e-07		304.255		0.784041	4.09381e-08	0.000718924		1.17708e-06		304.926		0.794662	4.25364e-08	0.0012362		2.78283e-06		306.991		0.757186	4.85713e-08	0.00187462		5.26892e-06		308.652		0.713085	5.39635e-08	0.00257474		8.55053e-06		307.853		0.684977	5.13709e-08	0.00324299		1.22876e-05		305.759
1602	305.568		0.755454	4.45756e-08	0.000333354		3.25984e-07		304.701		0.776637	4.20784e-08	0.000714894		1.15473e-06		305.093		0.788068	4.31022e-08	0.0012212		2.73111e-06		307.599		0.745214	5.0512e-08	0.00185375		5.19624e-06		309.47		0.696578	5.67919e-08	0.0025527		8.47468e-06		308.565		0.670584	5.35915e-08	0.00322084		1.22189e-05		306.388
1604	306.283		0.741135	4.66662e-08	0.000338099		3.23585e-07		305.339		0.765873	4.38799e-08	0.000713013		1.13506e-06		305.603		0.780738	4.45165e-08	0.00120809		2.68218e-06		308.399		0.733345	5.32403e-08	0.00183532		5.12741e-06		310.721		0.679473	6.12553e-08	0.00253428		8.40575e-06		309.582		0.653338	5.71326e-08	0.00320144		1.21564e-05		307.071
1606	306.967		0.729124	4.87143e-08	0.000344004		3.22428e-07		305.94		0.756484	4.56792e-08	0.000713211		1.11811e-06		306.288		0.771534	4.65259e-08	0.00119755		2.63704e-06		309.558		0.718921	5.72393e-08	0.00182041		5.06445e-06		312.012		0.658627	6.62337e-08	0.00252053		8.34609e-06		310.62		0.635821	6.09205e-08	0.0031856		1.21021e-05		307.825
1608	307.877		0.715564	5.14656e-08	0.000351789		3.2283e-07		306.453		0.744516	4.71083e-08	0.000715432		1.10389e-06		306.908		0.760853	4.84547e-08	0.00118984		2.59615e-06		310.706		0.699711	6.14907e-08	0.00180992		5.00898e-06		313.243		0.635977	7.15918e-08	0.00251133		8.29517e-06		311.75		0.615206	6.52804e-08	0.00317397		1.20577e-05		308.446
1610	308.722		0.699627	5.43529e-08	0.000361272		3.24815e-07		306.926		0.733917	4.84656e-08	0.000719429		1.09226e-06		307.624		0.748794	5.06874e-08	0.00118487		2.55951e-06		311.734		0.679958	6.55042e-08	0.00180359		4.96052e-06		314.622		0.610666	7.787e-08	0.00250749		8.25458e-06		313.049		0.592293	7.07111e-08	0.00316727		1.20247e-05		309.367
1612	309.606		0.682308	5.7379e-08	0.000372742		3.28579e-07		307.52		0.719997	5.03336e-08	0.000725857		1.08379e-06		308.309		0.734482	5.30571e-08	0.00118299		2.52765e-06		312.808		0.658721	6.98291e-08	0.00180127		4.91891e-06		316.299		0.583656	8.60989e-08	0.00251068		8.22754e-06		314.704		0.564908	7.81983e-08	0.00316709		1.2007e-05		310.34
1614	310.423		0.665268	6.04313e-08	0.000385862		3.34103e-07		308.534		0.706	5.37129e-08	0.000734993		1.0788e-06		308.92		0.721413	5.52189e-08	0.00118381		2.50021e-06		313.939		0.637257	7.46896e-08	0.00180364		4.88533e-06		318.004		0.551834	9.55672e-08	0.00252152		8.21525e-06		316.27		0.535822	8.60065e-08	0.00317445		1.20069e-05		311.344
1616	311.504		0.645195	6.46471e-08	0.000401048		3.41625e-07		309.516		0.690406	5.70761e-08	0.000747686		1.0781e-06		309.903		0.707499	5.87371e-08	0.00118779		2.47782e-06		315.025		0.613816	7.99675e-08	0.0018105		4.85962e-06		319.605		0.520447	1.04847e-07	0.00254071		8.21899e-06		317.7		0.505011	9.36589e-08	0.00318986		1.20251e-05		312.425
1618	312.593		0.6253	6.9091e-08	0.000418973		3.51572e-07		310.657		0.671065	6.1255e-08	0.000764429		1.08226e-06		310.902		0.690551	6.24045e-08	0.00119614		2.46202e-06		316.517		0.590289	8.76114e-08	0.00182355		4.84442e-06		321.387		0.487336	1.16333e-07	0.00256942		8.24097e-06		319.121		0.474675	1.01769e-07	0.00321365		1.20624e-05		313.303
1620	313.701		0.602604	7.39816e-08	0.000439563		3.64119e-07		311.601		0.651537	6.4859e-08	0.000784636		1.09111e-06		311.802		0.67103	6.59371e-08	0.00120901		2.4532e-06		318.137		0.563124	9.65365e-08	0.00184407		4.84177e-06		322.963		0.454298	1.27605e-07	0.00260859		8.28313e-06		320.362		0.444647	1.09547e-07	0.00324604		1.21192e-05		314.306
1622	315.046		0.578666	8.02399e-08	0.000463695		3.79844e-07		312.486		0.62793	6.86569e-08	0.00080834		1.1049e-06		313.036		0.650383	7.12174e-08	0.0012266		2.45186e-06		319.657		0.532747	1.05293e-07	0.00187266		4.85291e-06		324.456		0.423097	1.3858e-07	0.0026576		8.34515e-06		321.443		0.41705	1.16581e-07	0.00328697		1.2196e-05		315.171
1624	316.441		0.552801	8.71712e-08	0.000491829		3.99263e-07		313.545		0.607283	7.34092e-08	0.000836211		1.12438e-06		314.212		0.625873	7.64275e-08	0.00125009		2.45958e-06		321.236		0.50159	1.15559e-07	0.00191018		4.87947e-06		325.909		0.392442	1.50295e-07	0.0027172		8.42899e-06		322.371		0.393713	1.22932e-07	0.0033358		1.2292e-05		315.826
1626	317.845		0.525785	9.49277e-08	0.000524748		4.23141e-07		314.729		0.58455	7.87638e-08	0.000869038		1.15049e-06		315.593		0.601455	8.30909e-08	0.00127982		2.47716e-06		322.65		0.47062	1.25635e-07	0.00195675		4.92236e-06		326.995		0.36594	1.59878e-07	0.00278651		8.53454e-06		322.868		0.37239	1.26466e-07	0.00339141		1.24056e-05		316.3
1628	319.245		0.496949	1.02701e-07	0.000562076		4.51843e-07		316.087		0.558652	8.53609e-08	0.000908297		1.18481e-06		317.075		0.571864	9.07876e-08	0.001317		2.50636e-06		324.07		0.439707	1.36295e-07	0.00201228		4.9824e-06		327.405		0.34482	1.63603e-07	0.00286054		8.65555e-06		323.003		0.358575	1.27598e-07	0.00345029		1.25305e-05		316.57
1630	320.463		0.469173	1.10498e-07	0.000604063		4.85998e-07		317.495		0.531805	9.28875e-08	0.000954084		1.22814e-06		318.847		0.542539	1.00946e-07	0.0013626		2.54884e-06		325.553		0.412122	1.48087e-07	0.00207786		5.06192e-06		327.478		0.33075	1.64404e-07	0.00293591		8.78739e-06		322.78		0.348693	1.25745e-07	0.00351002		1.26625e-05		316.495
1632	321.451		0.445139	1.17166e-07	0.00064933		5.25561e-07		318.684		0.504646	9.98099e-08	0.00100656		1.28144e-06		320.53		0.51075	1.11278e-07	0.00141954		2.60844e-06		326.819		0.386589	1.58839e-07	0.00215367		5.16249e-06		327.433		0.323012	1.6382e-07	0.00301047		8.92665e-06		322.359		0.343631	1.22865e-07	0.00356906		1.27985e-05		316.25
1634	322.212		0.422932	1.22638e-07	0.000696685		5.7032e-07		319.482		0.479389	1.0436e-07	0.00106468		1.34486e-06		321.97		0.478004	1.21104e-07	0.00148604		2.68483e-06		327.627		0.365883	1.66247e-07	0.00223812		5.2837e-06		326.865		0.319164	1.58848e-07	0.00308225		9.06977e-06		321.483		0.343832	1.1666e-07	0.00362449		1.2932e-05		315.613
1636	322.869		0.405854	1.27396e-07	0.000744328		6.19534e-07		320.508		0.459477	1.10606e-07	0.00112689		1.418e-06		323.183		0.447536	1.29768e-07	0.00156133		2.77867e-06		328.062		0.347203	1.70551e-07	0.00232726		5.42224e-06		325.965		0.319973	1.51129e-07	0.00314842		9.21116e-06		320.461		0.347713	1.10107e-07	0.00367496		1.30592e-05		314.845
1638	323.014		0.392724	1.28541e-07	0.000790631		6.72242e-07		320.952		0.442196	1.13648e-07	0.00119224		1.50074e-06		324.058		0.426267	1.3614e-07	0.00164281		2.88878e-06		328.036		0.336728	1.69874e-07	0.00241731		5.57413e-06		324.992		0.324651	1.42941e-07	0.00320888		9.34919e-06		319.16		0.35703	1.02157e-07	0.00371921		1.31759e-05		313.825
1640	322.886		0.38613	1.27406e-07	0.000832503		7.26289e-07		321.115		0.429506	1.14548e-07	0.00125752		1.59087e-06		324.671		0.406956	1.4094e-07	0.00172834		3.014e-06		327.796		0.330607	1.67933e-07	0.00250498		5.7351e-06		323.686		0.332797	1.32367e-07	0.00326243		9.48038e-06		317.847		0.36952	9.45405e-08	0.00375677		1.32794e-05		312.934
1642	322.537		0.381069	1.24473e-07	0.000868696		7.8002e-07		321.204		0.42123	1.15037e-07	0.00132149		1.68715e-06		325.089		0.391228	1.44531e-07	0.00181671		3.15369e-06		326.982		0.329464	1.60494e-07	0.00258684		5.89976e-06		322.768		0.34394	1.25315e-07	0.00331005		9.60512e-06		316.656		0.381239	8.80223e-08	0.00378907		1.33721e-05		312.063
1644	321.749		0.38186	1.18874e-07	0.000897469		8.31236e-07		321.033		0.416484	1.13783e-07	0.00138193		1.78719e-06		324.78		0.383307	1.41729e-07	0.00190338		3.30335e-06		326.157		0.334065	1.53115e-07	0.00266223		6.06555e-06		321.422		0.358643	1.16208e-07	0.00335162		9.72204e-06		315.406		0.396487	8.17588e-08	0.00381624		1.34532e-05		310.937
1646	320.92		0.386151	1.13326e-07	0.00091801		8.78014e-07		320.51		0.414573	1.10387e-07	0.00143684		1.88823e-06		324.338		0.383351	1.38153e-07	0.00198321		3.45638e-06		325.105		0.341638	1.44158e-07	0.00272969		6.22869e-06		320.295		0.373148	1.08754e-07	0.00338856		9.83308e-06		314.237		0.413111	7.62799e-08	0.00383879		1.3523e-05		309.893
1648	319.933		0.394747	1.06907e-07	0.000930676		9.19206e-07		319.537		0.41834	1.04304e-07	0.00148333		1.98607e-06		323.647		0.388661	1.32042e-07	0.00205532		3.60987e-06		323.859		0.353371	1.33657e-07	0.00278856		6.38619e-06		319.012		0.388139	1.01136e-07	0.00342029		9.93625e-06		312.968		0.431124	7.06883e-08	0.00385753		1.35832e-05		308.911
1650	318.683		0.406872	9.93386e-08	0.000934895		9.53249e-07		318.651		0.426667	9.87315e-08	0.00152055		2.07798e-06		322.576		0.396407	1.24264e-07	0.00211854		3.76032e-06		322.454		0.368469	1.23511e-07	0.00283745		6.5336e-06		317.885		0.40386	9.4552e-08	0.00344679		1.00307e-05		311.939		0.448315	6.63206e-08	0.00387251		1.36334e-05		307.953
1652	317.502		0.420975	9.25298e-08	0.000931721		9.79748e-07		317.429		0.438479	9.19006e-08	0.00154865		2.16223e-06		321.343		0.407418	1.15953e-07	0.00217063		3.90242e-06		321.07		0.384047	1.13859e-07	0.00287723		6.67003e-06		316.683		0.41899	8.80595e-08	0.00346864		1.0117e-05		311.058		0.46589	6.28032e-08	0.00388487		1.36767e-05		307.041
1654	316.275		0.43567	8.6153e-08	0.000922169		9.98623e-07		316.06		0.455393	8.46278e-08	0.0015661		2.23519e-06		320.043		0.421471	1.07217e-07	0.00221124		4.0329e-06		319.456		0.403127	1.03862e-07	0.00290764		6.79289e-06		315.519		0.435621	8.22102e-08	0.00348582		1.01944e-05		310.092		0.481745	5.92635e-08	0.00389465		1.37132e-05		306.039
1656	314.761		0.455038	7.85879e-08	0.000906924		1.00981e-06		314.855		0.472606	7.86272e-08	0.00157507		2.29756e-06		318.551		0.440072	9.80408e-08	0.00224092		4.14992e-06		318.215		0.42411	9.62398e-08	0.00292994		6.90255e-06		314.244		0.453753	7.60786e-08	0.00349818		1.02618e-05		309.239		0.496946	5.61987e-08	0.00390197		1.3743e-05		305.177
1658	313.401		0.477262	7.25092e-08	0.000886363		1.0132e-06		313.729		0.492913	7.33895e-08	0.00157594		2.34844e-06		317.086		0.461283	8.95912e-08	0.00225955		4.25076e-06		317.224		0.442434	9.09671e-08	0.00294621		7.00179e-06		312.949		0.4745	7.01822e-08	0.00350538		1.03173e-05		308.423		0.513134	5.33114e-08	0.00390686		1.37663e-05		304.47
1660	312.143		0.497678	6.73693e-08	0.000862348		1.01004e-06		312.54		0.513341	6.83441e-08	0.00156974		2.38799e-06		315.855		0.483803	8.33637e-08	0.00226931		4.3368e-06		316.15		0.460387	8.49543e-08	0.00295727		7.0914e-06		311.898		0.494031	6.59572e-08	0.00350878		1.03639e-05		307.767		0.529469	5.10773e-08	0.00390955		1.37837e-05		303.651
1662	310.853		0.518514	6.20905e-08	0.0008357		1.00103e-06		311.429		0.532822	6.39967e-08	0.00155727		2.41635e-06		314.611		0.504763	7.74747e-08	0.00227113		4.40806e-06		315.018		0.479459	7.92775e-08	0.00296247		7.16901e-06		310.982		0.513855	6.24961e-08	0.00350895		1.04028e-05		306.877		0.545514	4.83638e-08	0.00391018		1.37955e-05		302.962
1664	309.665		0.539113	5.7443e-08	0.00080708		9.86843e-07		310.173		0.551353	5.92268e-08	0.00153907		2.43351e-06		313.109		0.525205	7.06221e-08	0.00226558		4.46417e-06		313.709		0.499966	7.31664e-08	0.00296142		7.23256e-06		309.908		0.533192	5.83983e-08	0.00350555		1.04324e-05		306.26		0.561988	4.64339e-08	0.00390847		1.38005e-05		302.496
1666	308.339		0.560092	5.2724e-08	0.000777041		9.68145e-07		308.909		0.573697	5.46884e-08	0.00151579		2.43982e-06		312.115		0.548649	6.64763e-08	0.00225368		4.50595e-06		312.622		0.521175	6.83172e-08	0.00295424		7.2812e-06		309.048		0.553753	5.53992e-08	0.00349921		1.04546e-05		305.753		0.578573	4.50991e-08	0.0039052		1.38019e-05		302.072
1668	307.214		0.583368	4.8984e-08	0.000745902		9.45471e-07		307.846		0.595182	5.11356e-08	0.00148803		2.43573e-06		310.917		0.571929	6.18314e-08	0.00223618		4.53402e-06		311.509		0.541865	6.38399e-08	0.00294235		7.31745e-06		308.333		0.570283	5.3023e-08	0.00349026		1.047e-05		305.114		0.595244	4.32366e-08	0.00389989		1.37974e-05		301.687
1670	306.26		0.605196	4.6138e-08	0.000714686		9.19919e-07		306.63		0.616252	4.72431e-08	0.00145679		2.42247e-06		309.396		0.593702	5.63611e-08	0.00221272		4.54686e-06		310.427		0.562625	5.98225e-08	0.00292577		7.3407e-06		307.814		0.588262	5.13215e-08	0.00347898		1.04794e-05		304.748		0.608508	4.22166e-08	0.00389315		1.37896e-05		301.302
1672	305.409		0.626733	4.37031e-08	0.000684077		8.92419e-07		305.824		0.638208	4.49319e-08	0.00142258		2.4006e-06		308.512		0.616149	5.31541e-08	0.00218472		4.54675e-06		309.474		0.582666	5.62937e-08	0.00290481		7.35109e-06		307.029		0.603983	4.8724e-08	0.00346521		1.04821e-05		304.33		0.622824	4.11415e-08	0.00388484		1.37778e-05		300.939
1674	304.631		0.646129	4.14978e-08	0.000654183		8.63433e-07		305.215		0.657825	4.31784e-08	0.00138736		2.37322e-06		307.792		0.636796	5.07471e-08	0.00215385		4.53695e-06		308.734		0.603632	5.38047e-08	0.00288028		7.35024e-06		306.623		0.619869	4.7412e-08	0.00344883		1.04772e-05		303.876		0.635614	3.99236e-08	0.00387515		1.37629e-05		300.648
1676	303.861		0.666159	3.93971e-08	0.000625283		8.33502e-07		304.614		0.676857	4.15195e-08	0.00135099		2.3402e-06		306.93		0.657064	4.82647e-08	0.00212003		4.51701e-06		307.788		0.623641	5.07557e-08	0.00285248		7.33856e-06		306.15		0.63502	4.59443e-08	0.00343044		1.04666e-05		303.506		0.647339	3.90004e-08	0.00386372		1.37431e-05		300.367
1678	303.347		0.68415	3.81694e-08	0.000597547		8.0306e-07		303.948		0.692638	3.97838e-08	0.00131409		2.30263e-06		305.966		0.674428	4.54045e-08	0.00208366		4.48762e-06		307.079		0.641845	4.84865e-08	0.00282171		7.3165e-06		305.799		0.646861	4.47704e-08	0.0034101		1.04504e-05		303.053		0.660362	3.78444e-08	0.00385077		1.37193e-05		300.169
1680	302.92		0.700219	3.71541e-08	0.000571391		7.72711e-07		303.541		0.70782	3.87833e-08	0.00127696		2.26116e-06		305.177		0.69256	4.31757e-08	0.002045		4.44922e-06		306.619		0.659297	4.70494e-08	0.00278883		7.2863e-06		305.335		0.659945	4.34368e-08	0.00338767		1.04277e-05		302.855		0.671222	3.72882e-08	0.0038364		1.36919e-05		300.036
1682	302.596		0.714614	3.63969e-08	0.000546923		7.42787e-07		303.015		0.724989	3.74248e-08	0.00123974		2.21617e-06		304.781		0.709806	4.20902e-08	0.00200517		4.40428e-06		305.94		0.674152	4.51254e-08	0.002754		7.24825e-06		304.945		0.671996	4.23694e-08	0.00336322		1.03984e-05		302.694		0.681936	3.68381e-08	0.00382076		1.36614e-05		299.985
1684	302.283		0.729756	3.56761e-08	0.000523897		7.1334e-07		302.553		0.740501	3.62829e-08	0.00120265		2.16818e-06		304.377		0.723375	4.0943e-08	0.00196451		4.35366e-06		305.262		0.690104	4.3219e-08	0.00271692		7.20116e-06		304.715		0.684309	4.17319e-08	0.00333702		1.03633e-05		302.604		0.690705	3.66161e-08	0.00380406		1.36289e-05		299.828
1686	301.936		0.741517	3.48534e-08	0.00050233		6.84565e-07		302.366		0.750397	3.58828e-08	0.00116633		2.11841e-06		303.821		0.73824	3.94529e-08	0.00192327		4.29793e-06		304.711		0.70501	4.1694e-08	0.00267796		7.1459e-06		304.452		0.695639	4.10133e-08	0.0033092		1.03227e-05		302.869		0.697482	3.72096e-08	0.00378652		1.35952e-05		299.842
1688	301.683		0.752227	3.44046e-08	0.000482161		6.5658e-07		302.115		0.761376	3.52946e-08	0.00113119		2.0677e-06		303.397		0.751008	3.83347e-08	0.00188129		4.23678e-06		304.391		0.721018	4.092e-08	0.00263761		7.08379e-06		304.12		0.705911	4.01727e-08	0.00327963		1.02757e-05		302.923		0.702742	3.73325e-08	0.00376842		1.35615e-05		300.109
1690	301.514		0.761969	3.40235e-08	0.000463443		6.29539e-07		301.896		0.772545	3.47819e-08	0.00109689		2.01582e-06		303.092		0.763364	3.76894e-08	0.00183923		4.17173e-06		304.226		0.734182	4.04056e-08	0.00259668		7.01723e-06		303.734		0.714404	3.91936e-08	0.0032483		1.0222e-05		302.722		0.70959	3.68912e-08	0.00374897		1.35239e-05		300.119
1692	301.252		0.769801	3.34943e-08	0.000445969		6.03425e-07		301.649		0.7815	3.43004e-08	0.00106371		1.96337e-06		302.884		0.774396	3.71729e-08	0.00179752		4.1039e-06		303.963		0.742566	3.96729e-08	0.00255549		6.94711e-06		303.522		0.72477	3.86834e-08	0.00321531		1.01617e-05		302.795		0.714503	3.7009e-08	0.00372817		1.34823e-05		300.303
1694	301.275		0.776997	3.35963e-08	0.000429963		5.78465e-07		301.77		0.788584	3.45404e-08	0.00103182		1.91082e-06		302.551		0.785098	3.6543e-08	0.001756		4.03307e-06		303.848		0.749932	3.94295e-08	0.0025136		6.87198e-06		303.414		0.732991	3.84379e-08	0.00318124		1.00966e-05		302.619		0.719051	3.66156e-08	0.00370623		1.34375e-05		300.423
1696	301.144		0.783796	3.33071e-08	0.00041531		5.54669e-07		301.544		0.794383	3.39901e-08	0.00100142		1.85865e-06		302.476		0.792916	3.63173e-08	0.00171501		3.96004e-06		303.622		0.75741	3.89173e-08	0.0024715		6.79325e-06		303.295		0.740648	3.81522e-08	0.0031462		1.0027e-05		302.648		0.722826	3.66075e-08	0.00368294		1.3388e-05		300.534
1698	301.202		0.790089	3.34668e-08	0.000402003		5.32081e-07		301.451		0.79992	3.39155e-08	0.000972299		1.80677e-06		302.295		0.799322	3.5752e-08	0.00167493		3.88581e-06		303.443		0.766725	3.84171e-08	0.0024289		6.70996e-06		303.19		0.748189	3.78839e-08	0.00311025		9.95293e-06		302.674		0.726815	3.67098e-08	0.00365857		1.33351e-05		300.718
1700	301.193		0.79413	3.35561e-08	0.000389884		5.10668e-07		301.305		0.804536	3.35831e-08	0.000944287		1.75515e-06		302.14		0.806509	3.53945e-08	0.00163572		3.81046e-06		303.346		0.773026	3.82489e-08	0.00238652		6.62424e-06		303.491		0.753198	3.86266e-08	0.00307393		9.87616e-06		302.852		0.728676	3.7069e-08	0.00363325		1.3279e-05		300.908
1702	301.198		0.797501	3.35617e-08	0.00037879		4.90371e-07		301.321		0.809214	3.36895e-08	0.000917793		1.70448e-06		302.006		0.81217	3.51526e-08	0.00159718		3.73369e-06		303.421		0.778293	3.85435e-08	0.00234456		6.53661e-06		303.593		0.757205	3.8931e-08	0.00303749		9.79747e-06		302.666		0.731044	3.66685e-08	0.00360705		1.32196e-05		301.181
1704	301.319		0.801486	3.38372e-08	0.000368918		4.71314e-07		301.443		0.811317	3.40243e-08	0.000892966		1.65513e-06		301.819		0.817674	3.47506e-08	0.00155957		3.65622e-06		303.582		0.781542	3.88818e-08	0.00230318		6.44754e-06		303.646		0.759396	3.90619e-08	0.00300067		9.71558e-06		302.891		0.732553	3.72712e-08	0.00357985		1.31564e-05		301.465
1706	301.466		0.803605	3.41467e-08	0.000360274		4.53526e-07		301.409		0.814781	3.40414e-08	0.000869609		1.60699e-06		301.735		0.821526	3.45805e-08	0.00152308		3.57856e-06		303.604		0.784513	3.90993e-08	0.00226226		6.35671e-06		303.839		0.760367	3.96265e-08	0.00296381		9.63158e-06		303.152		0.73364	3.79971e-08	0.00355244		1.30923e-05		301.912
1708	301.625		0.802933	3.45616e-08	0.000352605		4.36886e-07		301.592		0.816617	3.45152e-08	0.000847749		1.56024e-06		301.836		0.826232	3.48275e-08	0.00148765		3.50074e-06		303.655		0.785235	3.91632e-08	0.00222189		6.26436e-06		304.091		0.760498	4.03082e-08	0.00292718		9.54622e-06		303.415		0.732302	3.86467e-08	0.00352468		1.30267e-05		302.157
1710	302.008		0.803445	3.53417e-08	0.000346155		4.21514e-07		301.843		0.815891	3.50675e-08	0.000827707		1.51536e-06		301.995		0.827023	3.51329e-08	0.00145397		3.42427e-06		303.977		0.786309	3.99845e-08	0.00218241		6.17143e-06		304.312		0.760605	4.08483e-08	0.00289086		9.45966e-06		303.704		0.731427	3.9352e-08	0.00349661		1.29593e-05		302.344
1712	302.243		0.800438	3.58689e-08	0.000340989		4.07446e-07		302.203		0.814059	3.58391e-08	0.000809577		1.47254e-06		302.167		0.826298	3.55742e-08	0.00142186		3.3489e-06		304.168		0.785438	4.05311e-08	0.00214428		6.0791e-06		304.698		0.758392	4.18555e-08	0.00285497		9.37203e-06		304.077		0.729855	4.03337e-08	0.00346853		1.28911e-05		302.75
1714	302.482		0.79809	3.64696e-08	0.000336824		3.94561e-07		302.635		0.810656	3.69513e-08	0.000793342		1.43187e-06		302.373		0.826179	3.59696e-08	0.00139142		3.27498e-06		304.628		0.783708	4.18515e-08	0.00210741		5.98718e-06		305.267		0.752635	4.33072e-08	0.00282006		9.28505e-06		304.583		0.726188	4.1587e-08	0.00344073		1.2823e-05		303.232
1716	302.798		0.794353	3.72068e-08	0.000333533		3.82793e-07		302.983		0.806592	3.76361e-08	0.000779165		1.39362e-06		302.651		0.823139	3.67842e-08	0.00136309		3.20336e-06		304.712		0.781733	4.20536e-08	0.00207184		5.89579e-06		305.565		0.748121	4.41324e-08	0.00278605		9.19825e-06		305.084		0.720103	4.29339e-08	0.00341358		1.27562e-05		303.611
1718	302.999		0.78994	3.77331e-08	0.00033123		3.72189e-07		303.331		0.800807	3.84593e-08	0.000766793		1.3576e-06		303.007		0.81995	3.77502e-08	0.00133674		3.13396e-06		304.959		0.777391	4.27701e-08	0.00203749		5.80473e-06		305.988		0.742305	4.53442e-08	0.00275279		9.11101e-06		305.771		0.712942	4.48756e-08	0.00338729		1.26912e-05		303.967
1720	303.406		0.786492	3.87122e-08	0.000329768		3.62674e-07		303.676		0.795487	3.93288e-08	0.000756099		1.32377e-06		303.419		0.813939	3.88716e-08	0.00131251		3.06713e-06		305.288		0.772567	4.37119e-08	0.00200484		5.71521e-06		306.608		0.735197	4.70894e-08	0.00272089		9.02509e-06		306.351		0.704403	4.64766e-08	0.00336194		1.26278e-05		304.344
1722	303.856		0.781072	3.97933e-08	0.000329306		3.54304e-07		304.236		0.791105	4.06491e-08	0.000747212		1.29232e-06		303.817		0.808376	3.9814e-08	0.00129051		3.00317e-06		305.729		0.766071	4.51273e-08	0.00197396		5.62745e-06		307.313		0.726998	4.94155e-08	0.0026907		8.94137e-06		306.872		0.693662	4.79932e-08	0.00333761		1.25662e-05		304.748
1724	304.441		0.773725	4.1317e-08	0.000330067		3.4718e-07		304.719		0.784038	4.19591e-08	0.000740544		1.26368e-06		304.693		0.800882	4.21245e-08	0.00127126		2.94297e-06		306.081		0.759937	4.61715e-08	0.00194494		5.54169e-06		307.777		0.717398	5.09371e-08	0.0026621		8.85938e-06		307.338		0.683061	4.94406e-08	0.00331402		1.25049e-05		305.17
1726	304.966		0.764143	4.26378e-08	0.000332038		3.41307e-07		304.924		0.777504	4.25082e-08	0.000735244		1.23714e-06		305.343		0.791518	4.379e-08	0.00125498		2.88698e-06		306.602		0.753073	4.76353e-08	0.00191822		5.4589e-06		308.628		0.706964	5.37165e-08	0.00263569		8.7806e-06		307.991		0.67138	5.15299e-08	0.00329166		1.24455e-05		305.901
1728	305.514		0.755394	4.41964e-08	0.00033507		3.3664e-07		305.485		0.767367	4.4098e-08	0.000731694		1.21307e-06		306.121		0.778976	4.6119e-08	0.00124178		2.83544e-06		307.142		0.744966	4.92489e-08	0.00189396		5.37948e-06		309.311		0.69332	5.60636e-08	0.00261168		8.70552e-06		308.81		0.658404	5.42882e-08	0.00327111		1.23896e-05		306.544
1730	306.051		0.744106	4.57901e-08	0.000339257		3.33231e-07		306.215		0.756506	4.63217e-08	0.000730418		1.19196e-06		307.033		0.768187	4.87055e-08	0.00123156		2.78828e-06		307.989		0.733012	5.17616e-08	0.00187271		5.30458e-06		310.17		0.681195	5.92464e-08	0.00258989		8.63351e-06		309.54		0.643702	5.68505e-08	0.00325269		1.2338e-05		307.161
1732	306.723		0.734034	4.77907e-08	0.000344638		3.31109e-07		306.558		0.745154	4.73521e-08	0.000731145		1.17367e-06		307.922		0.754437	5.1658e-08	0.0012244		2.74571e-06		308.686		0.720458	5.42325e-08	0.00185467		5.2347e-06		311.012		0.664551	6.24269e-08	0.00257139		8.56714e-06		310.208		0.628996	5.92014e-08	0.00323657		1.22909e-05		307.746
1734	307.439		0.720893	4.99578e-08	0.000351506		3.30418e-07		307.274		0.733193	4.94096e-08	0.000733882		1.15825e-06		308.779		0.739956	5.45221e-08	0.00122095		2.70867e-06		309.986		0.704826	5.87918e-08	0.00184106		5.17212e-06		311.9		0.649095	6.60188e-08	0.00255598		8.50584e-06		310.942		0.614654	6.19688e-08	0.00322244		1.22471e-05		308.261
1736	308.166		0.708232	5.24419e-08	0.000359654		3.31132e-07		308.119		0.72297	5.2123e-08	0.000738922		1.146e-06		309.514		0.724022	5.69728e-08	0.00122068		2.6766e-06		311.435		0.684104	6.43441e-08	0.00183316		5.11913e-06		313.073		0.628503	7.08069e-08	0.0025453		8.45319e-06		311.944		0.597943	6.59615e-08	0.00321146		1.22099e-05		309.077
1738	308.879		0.695645	5.47429e-08	0.000369277		3.33372e-07		308.974		0.710017	5.51059e-08	0.000746739		1.13739e-06		310.711		0.706566	6.14553e-08	0.00122377		2.64983e-06		312.725		0.659883	6.97155e-08	0.00183102		5.07588e-06		314.325		0.606277	7.63701e-08	0.0025398		8.41008e-06		312.958		0.579787	7.02512e-08	0.00320438		1.21811e-05		309.734
1740	309.719		0.680449	5.78894e-08	0.000380404		3.37199e-07		309.785		0.693545	5.78871e-08	0.000757258		1.13248e-06		311.482		0.687527	6.44027e-08	0.00123114		2.62962e-06		314.286		0.63465	7.66623e-08	0.00183524		5.04336e-06		315.671		0.580761	8.30029e-08	0.00254074		8.37911e-06		313.951		0.560725	7.45287e-08	0.00320162		1.21616e-05		310.431
1742	310.547		0.662818	6.09367e-08	0.000393218		3.42765e-07		310.824		0.672804	6.18028e-08	0.000771758		1.13236e-06		312.739		0.665051	6.97709e-08	0.00124273		2.61602e-06		316.098		0.60342	8.52045e-08	0.00184746		5.02418e-06		317.311		0.553612	9.16239e-08	0.00254896		8.36189e-06		314.911		0.538825	7.9145e-08	0.00320376		1.21527e-05		311.152
1744	311.491		0.645206	6.452e-08	0.000407878		3.50228e-07		311.849		0.653698	6.596e-08	0.000789548		1.13677e-06		313.659		0.642387	7.36953e-08	0.00125931		2.61015e-06		317.9		0.570287	9.49111e-08	0.0018683		5.01947e-06		319.103		0.520843	1.02006e-07	0.00256704		8.36335e-06		316.018		0.517032	8.4577e-08	0.00321147		1.21558e-05		311.986
1746	312.628		0.62507	6.91363e-08	0.000425373		3.60101e-07		312.735		0.634111	6.94894e-08	0.000810908		1.1461e-06		314.905		0.61558	7.93518e-08	0.00128097		2.6124e-06		319.853		0.534746	1.0623e-07	0.00189976		5.03233e-06		320.712		0.487849	1.12172e-07	0.00259607		8.38571e-06		317.308		0.492915	9.12337e-08	0.00322648		1.21752e-05		312.552
1748	313.724		0.602501	7.39752e-08	0.000445629		3.72584e-07		313.735		0.614548	7.37432e-08	0.000835699		1.16046e-06		316.158		0.59168	8.57206e-08	0.00130807		2.62352e-06		321.787		0.499856	1.19092e-07	0.00194215		5.06375e-06		322.631		0.455214	1.25339e-07	0.00263725		8.43141e-06		318.431		0.469284	9.75226e-08	0.00324963		1.22128e-05		313.087
1750	314.998		0.579471	7.98601e-08	0.000468903		3.88007e-07		314.868		0.59181	7.90754e-08	0.000864583		1.18061e-06		317.531		0.566092	9.27043e-08	0.00134153		2.64488e-06		323.465		0.465188	1.31198e-07	0.00199593		5.11524e-06		324.328		0.419426	1.38166e-07	0.00269175		8.5033e-06		319.4		0.446034	1.03366e-07	0.00328091		1.22688e-05		313.767
1752	316.176		0.552918	8.5808e-08	0.000495703		4.06862e-07		316.057		0.570628	8.48101e-08	0.000898319		1.20744e-06		319.019		0.538327	1.01157e-07	0.00138254		2.67828e-06		325.091		0.43044	1.43986e-07	0.00206042		5.18706e-06		325.695		0.389355	1.49447e-07	0.00275921		8.60209e-06		320.355		0.421841	1.09531e-07	0.00332054		1.23441e-05		314.136
1754	317.066		0.528356	9.04947e-08	0.000525451		4.29253e-07		317.566		0.543697	9.27179e-08	0.000938496		1.24259e-06		320.439		0.509693	1.09917e-07	0.00143204		2.72537e-06		326.305		0.397838	1.53949e-07	0.00213521		5.28004e-06		326.285		0.363264	1.53898e-07	0.00283565		8.72327e-06		321.142		0.400948	1.14815e-07	0.00336854		1.24398e-05		314.586
1756	318.139		0.506768	9.66062e-08	0.00055745		4.55144e-07		318.725		0.516967	9.94269e-08	0.000984708		1.28651e-06		322.018		0.481348	1.20551e-07	0.00148987		2.78694e-06		326.99		0.372812	1.60455e-07	0.00221754		5.39231e-06		326.624		0.343496	1.57142e-07	0.00291572		8.85981e-06		321.295		0.383219	1.15872e-07	0.00342204		1.25508e-05		314.854
1758	318.987		0.484356	1.01405e-07	0.000591832		4.84807e-07		319.632		0.493783	1.04805e-07	0.00103567		1.33898e-06		323.423		0.45253	1.31219e-07	0.00155811		2.86614e-06		327.729		0.354079	1.66918e-07	0.00230394		5.52061e-06		326.562		0.333364	1.56577e-07	0.00299736		9.00908e-06		321.37		0.369787	1.16453e-07	0.00347924		1.26745e-05		314.835
1760	319.778		0.463149	1.05852e-07	0.0006278		5.18068e-07		320.697		0.470241	1.12003e-07	0.00109119		1.40043e-06		324.538		0.425171	1.39499e-07	0.00163448		2.96222e-06		327.739		0.341201	1.6704e-07	0.00239273		5.66354e-06		325.762		0.330782	1.50011e-07	0.00307478		9.16173e-06		320.907		0.363245	1.13071e-07	0.00353687		1.28045e-05		314.364
1762	320.315		0.44778	1.09278e-07	0.000664781		5.54762e-07		321.431		0.448144	1.16619e-07	0.0011507		1.47103e-06		325.047		0.40327	1.4365e-07	0.00171596		3.07344e-06		327.416		0.336348	1.63659e-07	0.00247756		5.81305e-06		324.873		0.331367	1.42321e-07	0.00314647		9.31405e-06		320.21		0.361942	1.08559e-07	0.003592		1.29347e-05		314.074
1764	320.604		0.435695	1.1109e-07	0.000700789		5.93892e-07		321.743		0.431994	1.18544e-07	0.00121197		1.54953e-06		325.142		0.392105	1.44568e-07	0.00179683		3.19466e-06		326.711		0.334405	1.57362e-07	0.00255855		5.96821e-06		323.588		0.339573	1.32314e-07	0.00320933		9.45889e-06		319.27		0.365093	1.02787e-07	0.00364292		1.30607e-05		313.33
1766	320.622		0.426687	1.11309e-07	0.000734544		6.34492e-07		321.969		0.419797	1.20074e-07	0.00127267		1.63415e-06		324.944		0.384252	1.4282e-07	0.00187579		3.3241e-06		325.682		0.339681	1.48415e-07	0.00263081		6.12101e-06		322.61		0.348878	1.24859e-07	0.00326526		9.59771e-06		317.98		0.374861	9.52602e-08	0.00368818		1.31781e-05		312.559
1768	320.139		0.420723	1.08239e-07	0.000763754		6.74863e-07		321.99		0.412262	1.19931e-07	0.00133135		1.72337e-06		324.785		0.381365	1.41406e-07	0.00195116		3.4592e-06		325.06		0.345871	1.43356e-07	0.00269557		6.27102e-06		321.039		0.362963	1.13887e-07	0.00331335		9.72707e-06		316.751		0.387193	8.84861e-08	0.00372765		1.32853e-05		311.749
1770	319.532		0.420781	1.04596e-07	0.000786769		7.13186e-07		321.8		0.407827	1.18582e-07	0.00138645		1.81532e-06		323.884		0.382984	1.34384e-07	0.00202057		3.59623e-06		323.772		0.355966	1.33813e-07	0.00275348		6.41747e-06		319.83		0.378723	1.06347e-07	0.00335323		9.84415e-06		315.438		0.401379	8.18544e-08	0.00376086		1.33797e-05		310.658
1772	318.681		0.425428	9.93115e-08	0.000803075		7.48099e-07		320.994		0.409578	1.13289e-07	0.00143442		1.90585e-06		322.937		0.389232	1.27089e-07	0.00208083		3.72969e-06		322.628		0.368508	1.25347e-07	0.00280243		6.55529e-06		318.563		0.394838	9.84981e-08	0.00338712		9.95213e-06		314.246		0.418075	7.61829e-08	0.00378881		1.34628e-05		309.781
1774	317.773		0.434237	9.415e-08	0.000812742		7.78583e-07		320.406		0.415641	1.09437e-07	0.00147479		1.99296e-06		322.046		0.39649	1.20597e-07	0.00213311		3.8589e-06		321.352		0.381601	1.16162e-07	0.00284337		6.68409e-06		317.399		0.411642	9.19674e-08	0.00341502		1.00498e-05		313.078		0.434582	7.0955e-08	0.00381207		1.35352e-05		308.906
1776	316.738		0.444577	8.82975e-08	0.00081595		8.03854e-07		319.414		0.424282	1.03469e-07	0.00150701		2.07453e-06		320.844		0.408504	1.12834e-07	0.00217592		3.98e-06		320.004		0.397821	1.07536e-07	0.00287576		6.80105e-06		316.096		0.428212	8.51077e-08	0.00343714		1.01365e-05		311.944		0.451064	6.61433e-08	0.00383074		1.35962e-05		307.848
1778	315.716		0.456653	8.32038e-08	0.00081404		8.23981e-07		318.197		0.437858	9.66248e-08	0.00152973		2.14751e-06		319.405		0.421664	1.036e-07	0.00220904		4.09055e-06		318.308		0.414525	9.73323e-08	0.00290018		6.90544e-06		314.915		0.448181	7.95101e-08	0.00345396		1.02123e-05		310.756		0.470056	6.14856e-08	0.00384528		1.36465e-05		306.72
1780	314.751		0.471563	7.86185e-08	0.000807435		8.38758e-07		316.569		0.454496	8.76696e-08	0.00154173		2.20867e-06		318.278		0.441159	9.69593e-08	0.00223296		4.18926e-06		317.113		0.434924	9.06861e-08	0.00291666		6.99566e-06		313.763		0.466052	7.41397e-08	0.00346563		1.02767e-05		309.834		0.488489	5.8122e-08	0.0038564		1.36879e-05		305.817
1782	313.626		0.486382	7.33798e-08	0.000796622		8.48148e-07		314.996		0.4732	7.98994e-08	0.00154387		2.25708e-06		317.021		0.458523	8.9891e-08	0.00224881		4.27622e-06		315.952		0.455035	8.46007e-08	0.00292711		7.07424e-06		312.602		0.485028	6.90625e-08	0.00347309		1.03315e-05		308.87		0.506192	5.45815e-08	0.00386404		1.37195e-05		305.065
1784	312.43		0.503652	6.83934e-08	0.000781892		8.52129e-07		313.695		0.494449	7.40809e-08	0.00153799		2.29342e-06		315.511		0.481674	8.24771e-08	0.00225553		4.3481e-06		314.712		0.476508	7.8529e-08	0.00293181		7.1408e-06		311.585		0.504601	6.47619e-08	0.00347621		1.03756e-05		307.987		0.5237	5.15262e-08	0.00386858		1.37424e-05		304.376
1786	311.378		0.522283	6.4172e-08	0.000763995		8.51083e-07		312.321		0.515578	6.79742e-08	0.00152538		2.31832e-06		313.944		0.504297	7.50052e-08	0.00225396		4.40464e-06		313.541		0.497103	7.31011e-08	0.00293132		7.19582e-06		310.841		0.521776	6.16929e-08	0.00347601		1.04113e-05		307.258		0.540688	4.92988e-08	0.00387076		1.37588e-05		303.673
1788	310.319		0.539593	6.00301e-08	0.000744065		8.45778e-07		310.874		0.537591	6.22482e-08	0.00150653		2.3316e-06		312.51		0.529772	6.8638e-08	0.00224459		4.44531e-06		312.429		0.517348	6.82232e-08	0.00292521		7.2374e-06		309.859		0.540201	5.80012e-08	0.00347245		1.04383e-05		306.459		0.557096	4.68512e-08	0.00387043		1.37681e-05		303.028
1790	309.277		0.556928	5.62015e-08	0.000722399		8.36541e-07		309.358		0.558769	5.66427e-08	0.00148286		2.33461e-06		311.548		0.552342	6.48204e-08	0.00222911		4.47213e-06		311.224		0.538401	6.33407e-08	0.0029145		7.26733e-06		309.057		0.559796	5.52486e-08	0.0034655		1.0456e-05		305.743		0.572443	4.47144e-08	0.00386781		1.37707e-05		302.483
1792	308.375		0.578655	5.31582e-08	0.000699534		8.23902e-07		308.449		0.583325	5.34562e-08	0.00145525		2.32823e-06		310.373		0.574435	6.02042e-08	0.00220916		4.48763e-06		310.26		0.560223	5.9733e-08	0.00289922		7.28494e-06		308.109		0.576328	5.19863e-08	0.00345546		1.04648e-05		305.16		0.589356	4.30801e-08	0.00386302		1.3767e-05		302.004
1794	307.499		0.596423	5.03639e-08	0.000675979		8.08437e-07		307.453		0.604907	5.0356e-08	0.00142496		2.31414e-06		309.35		0.596724	5.65338e-08	0.00218423		4.49019e-06		309.42		0.581139	5.6724e-08	0.00288027		7.29209e-06		307.517		0.594471	5.02031e-08	0.00344238		1.04646e-05		304.626		0.603223	4.16131e-08	0.0038565		1.37588e-05		301.548
1796	306.635		0.614162	4.76615e-08	0.000652225		7.9071e-07		306.363		0.625037	4.69985e-08	0.00139239		2.29289e-06		308.608		0.617062	5.38751e-08	0.00215607		4.48296e-06		308.429		0.60092	5.33367e-08	0.00285758		7.28806e-06		306.691		0.612878	4.76253e-08	0.00342676		1.04569e-05		304.052		0.620467	4.00948e-08	0.0038477		1.37434e-05		301.185
1798	305.722		0.632659	4.49871e-08	0.000628313		7.70993e-07		305.594		0.645151	4.47104e-08	0.00135834		2.26573e-06		307.813		0.636931	5.13487e-08	0.00212522		4.46686e-06		307.846		0.618698	5.14442e-08	0.00283186		7.27441e-06		306.302		0.628317	4.65575e-08	0.00340872		1.04418e-05		303.6		0.635371	3.88815e-08	0.00383719		1.37232e-05		300.87
1800	304.933		0.649626	4.2762e-08	0.000604364		7.49586e-07		304.767		0.664183	4.23291e-08	0.00132323		2.23341e-06		307.042		0.656074	4.90098e-08	0.00209192		4.44222e-06		307.212		0.637075	4.92748e-08	0.0028041		7.25366e-06		305.771		0.642621	4.50617e-08	0.00338885		1.04211e-05		303.268		0.646871	3.80115e-08	0.00382508		1.36986e-05		300.604
1802	304.321		0.667279	4.11483e-08	0.000580921		7.27109e-07		304.257		0.683744	4.10318e-08	0.00128752		2.19682e-06		306.397		0.671516	4.70625e-08	0.00205641		4.40938e-06		306.325		0.653464	4.67066e-08	0.00277364		7.22364e-06		305.415		0.657424	4.3963e-08	0.00336694		1.03939e-05		302.83		0.660663	3.69619e-08	0.00381136		1.36694e-05		300.343
1804	303.902		0.683364	3.99693e-08	0.000558484		7.04149e-07		303.424		0.700318	3.88254e-08	0.00125178		2.15696e-06		305.977		0.687055	4.57524e-08	0.00201954		4.37015e-06		305.791		0.670388	4.50832e-08	0.00274065		7.18453e-06		304.992		0.670416	4.27837e-08	0.00334321		1.03608e-05		302.45		0.673759	3.61162e-08	0.00379594		1.3635e-05		300.171
1806	303.418		0.698621	3.86933e-08	0.000537037		6.8092e-07		302.926		0.714275	3.74571e-08	0.00121579		2.1137e-06		305.191		0.703144	4.34844e-08	0.00198118		4.3242e-06		305.4		0.685518	4.40164e-08	0.00270611		7.13904e-06		304.611		0.683451	4.16579e-08	0.00331757		1.03212e-05		302.315		0.6849	3.58351e-08	0.00377916		1.35968e-05		299.969
1808	302.929		0.712654	3.76071e-08	0.000516408		6.575e-07		302.564		0.731293	3.67522e-08	0.00118023		2.06825e-06		304.704		0.719369	4.20899e-08	0.00194163		4.27218e-06		304.927		0.699915	4.268e-08	0.00267022		7.08762e-06		304.458		0.69518	4.12239e-08	0.00329062		1.02772e-05		302.346		0.693816	3.58706e-08	0.00376147		1.3557e-05		299.95
1810	302.484		0.723832	3.64886e-08	0.000496772		6.34183e-07		302.377		0.742954	3.62506e-08	0.0011455		2.02144e-06		304.041		0.731117	4.03322e-08	0.00190119		4.21476e-06		304.792		0.711956	4.22538e-08	0.00263317		7.03073e-06		304.375		0.705404	4.10329e-08	0.00326244		1.02288e-05		302.258		0.701999	3.56369e-08	0.00374282		1.3515e-05		299.955
1812	302.16		0.735506	3.57511e-08	0.000478273		6.11208e-07		302.015		0.753811	3.53632e-08	0.00111157		1.97344e-06		303.563		0.744851	3.90722e-08	0.00185985		4.15191e-06		304.551		0.722724	4.15404e-08	0.00259544		6.96971e-06		304.17		0.712686	4.0516e-08	0.00323309		1.01761e-05		302.398		0.708966	3.60251e-08	0.00372328		1.34712e-05		299.921
1814	301.803		0.746803	3.49294e-08	0.000460704		5.88588e-07		301.853		0.764438	3.49937e-08	0.00107866		1.92477e-06		303.055		0.757168	3.77971e-08	0.00181828		4.08519e-06		304.244		0.733355	4.06866e-08	0.00255661		6.90317e-06		304.141		0.72003	4.04378e-08	0.00320261		1.0119e-05		302.397		0.714163	3.60447e-08	0.0037028		1.3425e-05		300.16
1816	301.629		0.75631	3.45007e-08	0.000444257		5.66545e-07		301.324		0.773536	3.3776e-08	0.0010465		1.87527e-06		302.372		0.769724	3.61009e-08	0.00177635		4.01443e-06		304.102		0.743092	4.03286e-08	0.00251707		6.8322e-06		304.212		0.727419	4.06258e-08	0.00317144		1.00589e-05		302.399		0.717774	3.60206e-08	0.00368157		1.33772e-05		300.272
1818	301.657		0.766226	3.44999e-08	0.000429274		5.45392e-07		301.096		0.782494	3.32372e-08	0.00101517		1.8252e-06		302.075		0.781671	3.54094e-08	0.00173432		3.9403e-06		304.117		0.749326	4.04638e-08	0.00247743		6.75853e-06		304.199		0.732155	4.06416e-08	0.00313969		9.99616e-06		302.496		0.72224	3.6272e-08	0.00365958		1.33274e-05		300.601
1820	301.612		0.774314	3.44581e-08	0.000415504		5.25083e-07		300.544		0.791409	3.20966e-08	0.000984749		1.77486e-06		302.078		0.790255	3.53942e-08	0.00169304		3.86484e-06		304.06		0.756416	4.03539e-08	0.00243748		6.6814e-06		304.314		0.734566	4.10444e-08	0.00310713		9.92957e-06		302.599		0.725833	3.65357e-08	0.00363674		1.32751e-05		300.631
1822	301.619		0.78024	3.45194e-08	0.000403064		5.05756e-07		300.439		0.799886	3.18245e-08	0.000955252		1.72441e-06		301.729		0.799651	3.46487e-08	0.00165242		3.78802e-06		303.96		0.76308	4.0074e-08	0.0023971		6.60044e-06		304.366		0.736269	4.11305e-08	0.00307414		9.86039e-06		302.801		0.726759	3.70923e-08	0.00361332		1.32213e-05		300.912
1824	301.819		0.784629	3.4887e-08	0.000391885		4.87428e-07		300.668		0.806161	3.22893e-08	0.000927469		1.67507e-06		301.581		0.807769	3.43772e-08	0.0016125		3.71001e-06		303.926		0.767555	3.99558e-08	0.00235666		6.51662e-06		304.458		0.739291	4.12681e-08	0.00304071		9.78844e-06		303.058		0.726751	3.77593e-08	0.0035895		1.31666e-05		300.971
1826	301.922		0.787274	3.52182e-08	0.000382114		4.70235e-07		300.622		0.811699	3.21872e-08	0.000901488		1.6271e-06		301.566		0.817022	3.4418e-08	0.00157347		3.63135e-06		303.822		0.77245	3.96566e-08	0.00231614		6.42983e-06		304.395		0.741707	4.11501e-08	0.00300655		9.71242e-06		303.357		0.725883	3.85513e-08	0.00356527		1.31105e-05		301.253
1828	301.961		0.789595	3.52061e-08	0.00037331		4.53988e-07		300.87		0.81612	3.27449e-08	0.000877258		1.58056e-06		301.338		0.822126	3.38642e-08	0.00153573		3.55297e-06		303.79		0.776711	3.9492e-08	0.00227572		6.34056e-06		304.524		0.742041	4.14798e-08	0.00297192		9.63313e-06		303.777		0.725347	3.95772e-08	0.0035409		1.30543e-05		301.681
1830	302.123		0.791572	3.56854e-08	0.000365453		4.38699e-07		301.024		0.817376	3.31393e-08	0.000854943		1.53581e-06		301.625		0.824663	3.44663e-08	0.00149946		3.47532e-06		303.922		0.780158	3.99398e-08	0.00223564		6.24943e-06		304.453		0.74358	4.1305e-08	0.00293682		9.55039e-06		304.079		0.722722	4.03527e-08	0.0035164		1.29975e-05		302.236
1832	302.245		0.792371	3.60022e-08	0.000358691		4.2446e-07		301.173		0.820698	3.35113e-08	0.00083419		1.49255e-06		301.618		0.826761	3.44957e-08	0.00146462		3.39847e-06		304.278		0.782026	4.0963e-08	0.00219655		6.15816e-06		304.649		0.744107	4.19876e-08	0.00290155		9.4651e-06		304.446		0.719632	4.13329e-08	0.00349157		1.29392e-05		302.557
1834	302.515		0.791448	3.66167e-08	0.000352884		4.1122e-07		301.459		0.819668	3.40894e-08	0.000815296		1.45122e-06		301.692		0.827854	3.46614e-08	0.00143127		3.32266e-06		304.372		0.782214	4.11318e-08	0.00215851		6.06694e-06		305.139		0.746799	4.33655e-08	0.00286674		9.37916e-06		304.987		0.714659	4.27909e-08	0.00346675		1.28803e-05		302.953
1836	302.721		0.788915	3.7156e-08	0.000348094		3.99024e-07		301.498		0.817389	3.41266e-08	0.000797957		1.41158e-06		301.989		0.829052	3.53481e-08	0.00139974		3.2486e-06		304.399		0.780816	4.11939e-08	0.00212133		5.97524e-06		305.429		0.743516	4.41822e-08	0.00283275		9.2936e-06		305.389		0.709228	4.39374e-08	0.00344234		1.28222e-05		303.381
1838	302.88		0.785989	3.75533e-08	0.00034411		3.87782e-07		301.433		0.81818	3.40783e-08	0.000781572		1.37309e-06		302.402		0.827955	3.62608e-08	0.00137024		3.17682e-06		304.553		0.779658	4.16454e-08	0.00208475		5.88245e-06		305.665		0.739951	4.48789e-08	0.00279889		9.20608e-06		305.798		0.702361	4.5006e-08	0.003418		1.27634e-05		303.747
1840	303.26		0.783095	3.85338e-08	0.000341117		3.7758e-07		301.695		0.817807	3.46178e-08	0.00076651		1.33619e-06		302.638		0.825897	3.68119e-08	0.00134275		3.10746e-06		304.995		0.778036	4.28255e-08	0.00204973		5.79096e-06		305.878		0.735775	4.54156e-08	0.00276562		9.11792e-06		306.15		0.694522	4.61283e-08	0.00339373		1.27034e-05		304.143
1842	303.817		0.779729	3.99615e-08	0.000339374		3.68544e-07		301.919		0.816817	3.50965e-08	0.000753346		1.30154e-06		302.805		0.824329	3.73053e-08	0.00131661		3.03946e-06		305.314		0.77494	4.37176e-08	0.00201635		5.70098e-06		306.144		0.731069	4.61588e-08	0.00273294		9.029e-06		306.442		0.687554	4.70456e-08	0.0033696		1.26425e-05		304.608
1844	304.294		0.772441	4.13656e-08	0.000338899		3.607e-07		302.459		0.811843	3.63357e-08	0.000741979		1.26909e-06		303.1		0.819698	3.79107e-08	0.00129242		2.97391e-06		305.915		0.768976	4.55457e-08	0.00198494		5.61336e-06		306.695		0.725393	4.78123e-08	0.00270117		8.94014e-06		306.666		0.682297	4.77129e-08	0.00334524		1.25789e-05		304.952
1846	304.84		0.765579	4.28946e-08	0.000339694		3.54068e-07		303.093		0.805249	3.77766e-08	0.000732883		1.23933e-06		303.298		0.817372	3.84065e-08	0.00126995		2.91053e-06		306.297		0.761935	4.66145e-08	0.00195549		5.52813e-06		307.314		0.717932	4.9722e-08	0.00267116		8.85373e-06		307.074		0.676957	4.89496e-08	0.00332118		1.25144e-05		305.374
1848	305.233		0.756653	4.39142e-08	0.000341451		3.48553e-07		303.689		0.798188	3.93236e-08	0.000726045		1.21233e-06		303.61		0.812837	3.92253e-08	0.00124948		2.8498e-06		306.899		0.75662	4.83839e-08	0.00192792		5.44513e-06		307.878		0.708544	5.1437e-08	0.00264303		8.77e-06		307.444		0.669264	5.00716e-08	0.00329781		1.245e-05		305.853
1850	305.626		0.748376	4.49736e-08	0.000344022		3.44089e-07		304.318		0.790087	4.09438e-08	0.000721482		1.18818e-06		303.731		0.808502	3.9544e-08	0.0012308		2.7915e-06		307.33		0.747568	4.97435e-08	0.00190263		5.36528e-06		308.661		0.697676	5.40699e-08	0.00261707		8.68962e-06		308.085		0.660809	5.21251e-08	0.00327543		1.23867e-05		306.1
1852	306.182		0.739709	4.65708e-08	0.000347679		3.40786e-07		304.91		0.778771	4.24548e-08	0.000718945		1.16673e-06		304.391		0.802575	4.13018e-08	0.00121444		2.73648e-06		307.974		0.737644	5.18027e-08	0.0018795		5.28839e-06		309.603		0.68508	5.74739e-08	0.0025938		8.61382e-06		308.641		0.651873	5.40752e-08	0.00325459		1.23261e-05		306.597
1854	306.669		0.728742	4.80546e-08	0.000352325		3.3863e-07		305.702		0.765429	4.47841e-08	0.00071868		1.14824e-06		304.847		0.792328	4.24875e-08	0.00120074		2.68538e-06		308.423		0.728106	5.34136e-08	0.00185867		5.2148e-06		310.461		0.671767	6.06813e-08	0.00257355		8.54335e-06		309.382		0.639989	5.6639e-08	0.00323573		1.22692e-05		307.116
1856	307.251		0.716884	4.98664e-08	0.000358006		3.37656e-07		306.542		0.752945	4.72562e-08	0.00072092		1.13297e-06		305.409		0.782969	4.40731e-08	0.00118954		2.63801e-06		308.963		0.716712	5.5286e-08	0.0018402		5.14467e-06		311.612		0.655697	6.51567e-08	0.00255669		8.47894e-06		310.222		0.626915	5.9692e-08	0.00321916		1.22169e-05		307.548
1858	307.727		0.704812	5.134e-08	0.000364529		3.37806e-07		307.215		0.73731	4.9396e-08	0.000725322		1.12075e-06		306.118		0.770737	4.6076e-08	0.00118115		2.59492e-06		309.834		0.702703	5.83388e-08	0.00182462		5.07907e-06		312.977		0.63608	7.08311e-08	0.00254428		8.42293e-06		311.163		0.610961	6.32132e-08	0.00320586		1.21718e-05		308.318
1860	308.333		0.695018	5.33063e-08	0.000372116		3.39166e-07		308.013		0.722833	5.20441e-08	0.000732093		1.1118e-06		306.757		0.757405	4.79235e-08	0.00117582		2.55655e-06		310.531		0.689379	6.09524e-08	0.00181256		5.01921e-06		314.311		0.613777	7.65798e-08	0.00253727		8.37723e-06		312.312		0.593034	6.81954e-08	0.00319661		1.21359e-05		308.838
1862	309.034		0.68496	5.56915e-08	0.000381021		3.41882e-07		308.803		0.707788	5.46846e-08	0.000741582		1.10649e-06		307.664		0.744367	5.06334e-08	0.00117378		2.5233e-06		311.374		0.675156	6.43361e-08	0.00180386		4.96491e-06		315.769		0.589924	8.35966e-08	0.00253608		8.34254e-06		313.258		0.573536	7.21421e-08	0.00319189		1.21101e-05		309.47
1864	309.679		0.671433	5.78583e-08	0.000391098		3.45947e-07		309.602		0.690004	5.74045e-08	0.00075349		1.10469e-06		308.609		0.728375	5.37578e-08	0.0011756		2.49602e-06		312.373		0.657376	6.85173e-08	0.00179917		4.91736e-06		317.338		0.563162	9.22714e-08	0.00254163		8.32058e-06		314.478		0.552077	7.77133e-08	0.0031918		1.20945e-05		309.991
1866	310.204		0.657297	5.95193e-08	0.000402356		3.51417e-07		310.46		0.672169	6.05353e-08	0.00076803		1.10668e-06		309.87		0.709395	5.81639e-08	0.00118196		2.47566e-06		313.686		0.636873	7.41605e-08	0.00179975		4.87867e-06		318.895		0.533469	1.00738e-07	0.00255507		8.31347e-06		315.898		0.529111	8.45187e-08	0.00319852		1.20945e-05		310.646
1868	310.897		0.643238	6.21832e-08	0.000414539		3.58231e-07		311.185		0.65568	6.33394e-08	0.000784811		1.11232e-06		310.909		0.686908	6.20684e-08	0.00119293		2.46252e-06		315.001		0.614444	8.01191e-08	0.00180632		4.85016e-06		320.725		0.50227	1.12148e-07	0.00257737		8.323e-06		317.298		0.501226	9.20316e-08	0.00321296		1.2112e-05		311.409
1870	311.764		0.627791	6.5574e-08	0.000428646		3.66838e-07		311.969		0.639025	6.64603e-08	0.000804095		1.1219e-06		311.708		0.668049	6.52775e-08	0.00120757		2.45581e-06		316.463		0.58925	8.7279e-08	0.00182026		4.83403e-06		322.12		0.470728	1.21701e-07	0.00260842		8.34934e-06		318.463		0.473723	9.8319e-08	0.00323518		1.21471e-05		312.139
1872	312.554		0.611451	6.87662e-08	0.000444413		3.77266e-07		312.823		0.621772	6.99984e-08	0.000826044		1.13568e-06		312.978		0.645746	7.05581e-08	0.00122706		2.45702e-06		318.015		0.560155	9.58252e-08	0.00184221		4.83163e-06		323.545		0.440137	1.32155e-07	0.00264852		8.39346e-06		319.355		0.447982	1.035e-07	0.00326434		1.21981e-05		312.75
1874	313.306		0.59575	7.19628e-08	0.000461699		3.89559e-07		313.608		0.60417	7.32441e-08	0.000850881		1.154e-06		314.571		0.622112	7.77782e-08	0.00125254		2.46769e-06		319.703		0.527687	1.05822e-07	0.00187329		4.84486e-06		324.477		0.412156	1.39461e-07	0.00269625		8.45387e-06		320.222		0.425568	1.08794e-07	0.00330019		1.22649e-05		313.207
1876	314.017		0.579925	7.52312e-08	0.00048031		4.03719e-07		314.702		0.587522	7.83216e-08	0.000879042		1.1774e-06		316.311		0.593399	8.61586e-08	0.00128539		2.48966e-06		321.318		0.496611	1.15932e-07	0.00191446		4.87564e-06		325.544		0.390569	1.48226e-07	0.00275025		8.52916e-06		320.901		0.404686	1.13176e-07	0.00334203		1.23466e-05		313.592
1878	314.719		0.561977	7.84885e-08	0.000500577		4.19973e-07		315.392		0.568209	8.16836e-08	0.00091056		1.20621e-06		317.868		0.56388	9.45292e-08	0.00132584		2.52378e-06		322.755		0.465401	1.25942e-07	0.00196409		4.92281e-06		326.37		0.368415	1.54901e-07	0.00281241		8.62312e-06		321.283		0.387613	1.15745e-07	0.00338897		1.24419e-05		313.859
1880	315.412		0.545612	8.18048e-08	0.000521914		4.38178e-07		316.452		0.551157	8.71534e-08	0.000945114		1.24045e-06		319.177		0.535657	1.02315e-07	0.00137375		2.57059e-06		324.445		0.434931	1.38851e-07	0.00202568		4.99162e-06		326.591		0.352092	1.5731e-07	0.0028779		8.72938e-06		321.485		0.375844	1.17186e-07	0.00343902		1.25472e-05		314.037
1882	316.044		0.53047	8.51842e-08	0.000544583		4.58495e-07		317.179		0.530409	9.11217e-08	0.000982945		1.2806e-06		320.415		0.506701	1.10269e-07	0.0014285		2.63027e-06		325.837		0.406399	1.50479e-07	0.00209824		5.08232e-06		326.548		0.341412	1.56816e-07	0.00294456		8.84488e-06		321.333		0.367242	1.16131e-07	0.00349044		1.26594e-05		314.106
1884	316.561		0.516157	8.79232e-08	0.000567849		4.80656e-07		317.536		0.514469	9.28304e-08	0.0010223		1.32562e-06		321.478		0.479447	1.17173e-07	0.00148888		2.70241e-06		326.404		0.38226	1.55381e-07	0.00217807		5.19212e-06		326.179		0.33481	1.53649e-07	0.00301025		8.96627e-06		320.989		0.363661	1.13936e-07	0.0035417		1.27755e-05		313.885
1886	316.858		0.502353	8.98584e-08	0.00059105		5.04358e-07		318.167		0.501243	9.61676e-08	0.00106264		1.37514e-06		322.154		0.457327	1.21471e-07	0.00155319		2.78603e-06		326.848		0.367209	1.59214e-07	0.00226102		5.31698e-06		325.139		0.334327	1.44708e-07	0.00306979		9.08456e-06		320.188		0.363876	1.08878e-07	0.0035906		1.28907e-05		313.637
1888	317.147		0.492626	9.11452e-08	0.000613521		5.29178e-07		318.526		0.488876	9.82359e-08	0.00110459		1.42975e-06		322.516		0.441459	1.23788e-07	0.00161845		2.8785e-06		326.885		0.35461	1.59642e-07	0.00234389		5.45326e-06		324.084		0.338311	1.36223e-07	0.00312399		9.19969e-06		319.281		0.367256	1.03548e-07	0.00363468		1.29989e-05		313.203
1890	317.265		0.485761	9.17719e-08	0.000635224		5.54915e-07		318.901		0.479813	1.0051e-07	0.00114634		1.48804e-06		323.057		0.431366	1.27698e-07	0.00168472		2.9798e-06		326.677		0.346953	1.5759e-07	0.002424		5.5972e-06		322.814		0.348433	1.27044e-07	0.00317072		9.30651e-06		318.051		0.375904	9.63371e-08	0.00367314		1.30971e-05		312.679
1892	317.128		0.481493	9.07506e-08	0.000654924		5.80742e-07		318.911		0.474455	1.00817e-07	0.00118722		1.54931e-06		323.283		0.420727	1.29526e-07	0.00175226		3.0902e-06		326.112		0.346981	1.53177e-07	0.00250039		5.7466e-06		321.815		0.359043	1.19911e-07	0.003212		9.40729e-06		316.843		0.387697	8.95985e-08	0.00370549		1.31829e-05		311.81
1894	316.89		0.478059	8.95962e-08	0.000671621		6.05793e-07		319.052		0.469752	1.01909e-07	0.00122664		1.61278e-06		323.106		0.415955	1.28166e-07	0.00181708		3.20535e-06		325.473		0.350052	1.4726e-07	0.00256998		5.89601e-06		320.545		0.369612	1.11266e-07	0.00324833		9.50205e-06		315.772		0.401098	8.42708e-08	0.00373283		1.32579e-05		310.959
1896	316.68		0.4772	8.84965e-08	0.000685829		6.29906e-07		318.344		0.468673	9.76528e-08	0.00126234		1.67611e-06		322.602		0.415329	1.24858e-07	0.00187694		3.32186e-06		324.622		0.355065	1.39842e-07	0.00263255		6.04334e-06		319.519		0.384724	1.04667e-07	0.00327995		9.59048e-06		314.684		0.414484	7.86693e-08	0.00375546		1.33221e-05		309.838
1898	316.301		0.477482	8.63345e-08	0.000697377		6.52634e-07		317.364		0.472079	9.19298e-08	0.00129069		1.73507e-06		322.198		0.415313	1.21951e-07	0.00193061		3.43704e-06		323.537		0.364777	1.31746e-07	0.00268585		6.18337e-06		318.795		0.397449	1.0024e-07	0.00330945		9.67785e-06		313.301		0.430868	7.22863e-08	0.00377352		1.33747e-05		308.945
1900	315.609		0.48094	8.27242e-08	0.00070482		6.72771e-07		316.798		0.479018	8.85473e-08	0.00131301		1.78959e-06		321.156		0.423434	1.14741e-07	0.00197744		3.54875e-06		322.402		0.374795	1.23436e-07	0.00273055		6.31484e-06		317.809		0.411792	9.43024e-08	0.00333561		9.76137e-06		312.423		0.446587	6.81867e-08	0.00378777		1.34172e-05		308.087
1902	315.002		0.489396	7.96428e-08	0.000708526		6.90032e-07		316.426		0.486497	8.65358e-08	0.00133147		1.84095e-06		320.215		0.434369	1.08092e-07	0.00201441		3.65138e-06		321.117		0.389264	1.14479e-07	0.00276622		6.43509e-06		317.041		0.424403	9.01448e-08	0.00335837		9.84058e-06		311.503		0.462638	6.45692e-08	0.00379955		1.34534e-05		307.113
1904	314.19		0.497376	7.58769e-08	0.000708729		7.04171e-07		315.755		0.494824	8.33498e-08	0.00134587		1.88839e-06		319.245		0.446661	1.02218e-07	0.00204299		3.7448e-06		319.889		0.404836	1.06374e-07	0.00279324		6.54276e-06		316.144		0.437145	8.54166e-08	0.00337764		9.91489e-06		310.723		0.478268	6.14991e-08	0.00380912		1.3484e-05		306.273
1906	313.377		0.506289	7.21256e-08	0.000705385		7.14851e-07		314.875		0.50394	7.89602e-08	0.00135543		1.93051e-06		318.025		0.460907	9.50389e-08	0.00206388		3.82831e-06		318.624		0.423141	9.88476e-08	0.0028125		6.63768e-06		315.239		0.450266	8.09855e-08	0.00339294		9.98257e-06		310.023		0.4941	5.88867e-08	0.00381679		1.351e-05		305.295
1908	312.406		0.518657	6.79684e-08	0.000698386		7.21689e-07		313.846		0.515809	7.41536e-08	0.00135898		1.96533e-06		316.97		0.476561	8.91654e-08	0.00207719		3.90067e-06		317.568		0.440629	9.29145e-08	0.00282557		6.72142e-06		314.197		0.465547	7.5936e-08	0.00340383		1.00418e-05		309.438		0.506553	5.67581e-08	0.00382284		1.35324e-05		304.647
1910	311.541		0.532798	6.43125e-08	0.000688501		7.24927e-07		313.063		0.530535	7.07553e-08	0.00135767		1.99336e-06		315.987		0.492774	8.39585e-08	0.00208424		3.96266e-06		316.561		0.458152	8.75198e-08	0.00283233		6.79264e-06		313.175		0.481581	7.13253e-08	0.00341036		1.00919e-05		308.866		0.519839	5.47849e-08	0.00382736		1.35516e-05		303.918
1912	310.629		0.546041	6.0819e-08	0.0006763		7.24795e-07		311.814		0.544559	6.53289e-08	0.0013514		2.01394e-06		314.996		0.510065	7.92139e-08	0.00208575		4.01453e-06		315.589		0.47766	8.2456e-08	0.0028339		6.85259e-06		312.121		0.499878	6.69172e-08	0.00341238		1.01315e-05		308.163		0.533485	5.24626e-08	0.00382992		1.35663e-05		303.391
1914	309.755		0.56089	5.76517e-08	0.000661923		7.2135e-07		310.653		0.562319	6.07797e-08	0.00133988		2.02613e-06		314.064		0.527986	7.47914e-08	0.0020814		4.055e-06		314.925		0.492506	7.9096e-08	0.00283137		6.90291e-06		311.359		0.516833	6.38677e-08	0.00341077		1.01626e-05		307.469		0.547495	5.01348e-08	0.00383021		1.35749e-05		302.795
1916	308.986		0.575826	5.49452e-08	0.000646343		7.15252e-07		309.479		0.582093	5.64473e-08	0.00132397		2.03045e-06		312.853		0.544799	6.9466e-08	0.00207207		4.08484e-06		314.239		0.50862	7.58094e-08	0.00282542		6.94469e-06		310.649		0.534272	6.11097e-08	0.00340636		1.01868e-05		306.967		0.561632	4.85565e-08	0.00382864		1.35791e-05		302.404
1918	308.28		0.591471	5.25317e-08	0.000629834		7.0678e-07		308.578		0.600592	5.34717e-08	0.00130454		2.02763e-06		312.073		0.565244	6.62251e-08	0.00205799		4.10388e-06		313.569		0.52447	7.27881e-08	0.0028159		6.97711e-06		309.954		0.548903	5.84042e-08	0.00339934		1.02046e-05		306.405		0.574121	4.69326e-08	0.00382532		1.35791e-05		301.884
1920	307.563		0.606585	5.0266e-08	0.000612494		6.96119e-07		307.759		0.616671	5.08332e-08	0.00128293		2.01928e-06		310.978		0.582711	6.19013e-08	0.00203947		4.11216e-06		312.666		0.540034	6.87382e-08	0.00280302		7.00032e-06		309.558		0.56254	5.69917e-08	0.00338977		1.02155e-05		306.064		0.587178	4.59663e-08	0.00382041		1.35753e-05		301.565
1922	306.786		0.623419	4.78815e-08	0.000594925		6.83787e-07		307.128		0.634725	4.88964e-08	0.00125948		2.00578e-06		310.195		0.602167	5.91372e-08	0.00201726		4.1106e-06		311.957		0.555001	6.58621e-08	0.00278628		7.01268e-06		309.32		0.57693	5.61081e-08	0.00337906		1.0224e-05		305.597		0.600362	4.46156e-08	0.0038139		1.35677e-05		301.357
1924	306.114		0.637471	4.57812e-08	0.000576927		6.69803e-07		306.244		0.650333	4.61459e-08	0.00123458		1.98769e-06		309.14		0.619907	5.54012e-08	0.00199178		4.09969e-06		310.847		0.571563	6.1681e-08	0.00276544		7.01307e-06		308.716		0.587886	5.39437e-08	0.00336642		1.02274e-05		305.14		0.610768	4.33413e-08	0.00380583		1.35561e-05		301.169
1926	305.622		0.650458	4.43407e-08	0.000559122		6.5472e-07		305.617		0.663844	4.43106e-08	0.00120836		1.96521e-06		308.329		0.638121	5.27569e-08	0.00196338		4.07991e-06		310.133		0.588615	5.90096e-08	0.00274066		7.00138e-06		308.277		0.599333	5.24263e-08	0.00335117		1.02232e-05		304.825		0.622557	4.24068e-08	0.00379622		1.35405e-05		301.061
1928	305.007		0.664747	4.2618e-08	0.00054158		6.38746e-07		305.016		0.677931	4.27464e-08	0.0011815		1.93933e-06		307.484		0.65663	4.99452e-08	0.00193294		4.05279e-06		309.316		0.606436	5.61376e-08	0.002713		6.97994e-06		307.771		0.613225	5.07874e-08	0.00333358		1.0212e-05		304.475		0.632822	4.13545e-08	0.00378533		1.3522e-05		300.953
1930	304.372		0.677209	4.08936e-08	0.000524037		6.21853e-07		304.676		0.691622	4.17949e-08	0.00115436		1.91069e-06		306.537		0.67208	4.68327e-08	0.00190034		4.01808e-06		308.603		0.623101	5.38037e-08	0.00268274		6.94916e-06		307.377		0.623652	4.95761e-08	0.0033135		1.01929e-05		304.419		0.641555	4.12225e-08	0.00377324		1.3501e-05		300.75
1932	303.867		0.692064	3.95584e-08	0.000506731		6.04325e-07		304.425		0.703541	4.11327e-08	0.00112731		1.87994e-06		306.019		0.690412	4.53547e-08	0.00186602		3.97657e-06		307.911		0.638365	5.15299e-08	0.00264995		6.90902e-06		306.729		0.635617	4.78128e-08	0.00329105		1.0166e-05		303.976		0.648576	4.02146e-08	0.0037598		1.34765e-05		300.672
1934	303.412		0.70587	3.83724e-08	0.000490005		5.86509e-07		303.68		0.715917	3.91692e-08	0.00110003		1.8468e-06		305.354		0.704888	4.34042e-08	0.00183112		3.93063e-06		307.139		0.654515	4.89254e-08	0.00261488		6.85999e-06		306.353		0.649712	4.67729e-08	0.00326615		1.01306e-05		303.634		0.657678	3.92954e-08	0.00374459		1.34467e-05		300.72
1936	303.122		0.716191	3.77282e-08	0.000474021		5.68628e-07		303.378		0.728411	3.84285e-08	0.00107259		1.81148e-06		304.84		0.718746	4.20202e-08	0.00179536		3.8798e-06		306.382		0.671239	4.66401e-08	0.00257778		6.80251e-06		306.082		0.660019	4.60391e-08	0.00323949		1.0089e-05		303.404		0.666088	3.87117e-08	0.00372771		1.34117e-05		300.768
1938	302.762		0.728261	3.68123e-08	0.000458752		5.50799e-07		303.024		0.739707	3.75525e-08	0.00104556		1.77488e-06		304.394		0.731453	4.09196e-08	0.00175927		3.82529e-06		305.553		0.687841	4.43055e-08	0.00253885		6.73704e-06		305.825		0.669959	4.53332e-08	0.00321119		1.00413e-05		303.319		0.674642	3.84564e-08	0.00370961		1.33735e-05		300.762
1940	302.416		0.737641	3.60144e-08	0.000444196		5.33127e-07		302.717		0.749168	3.6928e-08	0.00101887		1.73706e-06		303.952		0.744175	3.98117e-08	0.00172308		3.76768e-06		305.146		0.702459	4.29805e-08	0.00249854		6.66469e-06		305.446		0.680084	4.40735e-08	0.00318109		9.98661e-06		303.256		0.681854	3.82783e-08	0.00369026		1.33317e-05		300.873
1942	302.057		0.746689	3.53009e-08	0.000430229		5.15629e-07		302.197		0.759382	3.56453e-08	0.000992554		1.6982e-06		303.426		0.754395	3.85449e-08	0.0016866		3.70672e-06		304.833		0.715187	4.20563e-08	0.00245794		6.58857e-06		305.171		0.688981	4.32173e-08	0.00314931		9.92516e-06		303.227		0.687487	3.82467e-08	0.00366981		1.32869e-05		300.801
1944	301.802		0.75593	3.47236e-08	0.000416961		4.98446e-07		301.98		0.767872	3.51697e-08	0.000966619		1.65847e-06		302.818		0.764508	3.71287e-08	0.00165008		3.64304e-06		304.511		0.72648	4.12635e-08	0.00241689		6.50827e-06		304.98		0.697297	4.28323e-08	0.00311603		9.85731e-06		303.344		0.693528	3.8576e-08	0.00364835		1.32392e-05		300.953
1946	301.671		0.764646	3.43424e-08	0.000404526		4.81721e-07		301.7		0.777673	3.44627e-08	0.000941593		1.61868e-06		302.483		0.775661	3.62792e-08	0.00161353		3.5768e-06		304.012		0.736987	4.00719e-08	0.00237537		6.42379e-06		304.818		0.705482	4.23291e-08	0.00308173		9.78453e-06		303.456		0.696422	3.87957e-08	0.00362598		1.31888e-05		300.992
1948	301.514		0.771806	3.39903e-08	0.000393059		4.65599e-07		301.432		0.786416	3.38663e-08	0.000917095		1.57848e-06		302.372		0.786877	3.60706e-08	0.00157762		3.50948e-06		303.8		0.747135	3.95704e-08	0.00233345		6.33536e-06		304.563		0.712831	4.15902e-08	0.00304605		9.70539e-06		303.457		0.700522	3.88506e-08	0.00360264		1.31352e-05		301.202
1950	301.613		0.777413	3.42123e-08	0.00038254		4.50127e-07		301.763		0.79308	3.45353e-08	0.000894095		1.53917e-06		302		0.795094	3.50708e-08	0.00154218		3.4409e-06		303.536		0.756288	3.88181e-08	0.0022916		6.24433e-06		304.344		0.721009	4.10939e-08	0.00300913		9.62019e-06		303.388		0.704126	3.86766e-08	0.00357814		1.30775e-05		301.332
1952	301.469		0.783096	3.37718e-08	0.000372862		4.3531e-07		301.74		0.79785	3.45404e-08	0.000872425		1.50069e-06		301.867		0.804202	3.46496e-08	0.00150757		3.37185e-06		303.22		0.763358	3.804e-08	0.00224991		6.15099e-06		304.255		0.727535	4.08969e-08	0.00297166		9.53122e-06		303.416		0.707222	3.88395e-08	0.00355233		1.30147e-05		301.607
1954	301.439		0.787526	3.38016e-08	0.000363945		4.21144e-07		301.6		0.800161	3.43535e-08	0.000851713		1.46273e-06		301.716		0.810861	3.43485e-08	0.00147394		3.30277e-06		303.507		0.771164	3.8717e-08	0.00220872		6.05634e-06		304.386		0.733353	4.12304e-08	0.00293388		9.43917e-06		303.556		0.708884	3.91032e-08	0.00352556		1.2948e-05		301.655
1956	301.606		0.790709	3.4165e-08	0.000356074		4.07798e-07		301.78		0.804219	3.46737e-08	0.000832152		1.42561e-06		301.592		0.816936	3.41774e-08	0.00144135		3.2339e-06		303.588		0.774809	3.89398e-08	0.00216874		5.96233e-06		304.246		0.738121	4.08039e-08	0.00289588		9.34422e-06		303.744		0.711913	3.96063e-08	0.00349812		1.28783e-05		301.671
1958	301.962		0.792236	3.50769e-08	0.0003493		3.95329e-07		301.589		0.806476	3.42505e-08	0.000813721		1.3894e-06		301.604		0.821263	3.42376e-08	0.0014099		3.16558e-06		303.805		0.778405	3.95242e-08	0.00212988		5.86879e-06		304.402		0.741567	4.11732e-08	0.00285782		9.24682e-06		303.864		0.713317	3.99481e-08	0.00347011		1.28059e-05		301.625
1960	302.142		0.792312	3.54767e-08	0.000343682		3.83807e-07		301.504		0.808862	3.41334e-08	0.00079624		1.35397e-06		301.415		0.827129	3.38156e-08	0.00137964		3.09802e-06		303.892		0.78026	3.97709e-08	0.00209208		5.77561e-06		304.629		0.744727	4.18439e-08	0.00282003		9.14792e-06		304.032		0.713681	4.03148e-08	0.00344144		1.27302e-05		301.58
1962	302.245		0.793463	3.58004e-08	0.000338869		3.73096e-07		301.671		0.809637	3.45587e-08	0.000779953		1.31966e-06		301.581		0.829311	3.41344e-08	0.00135055		3.03131e-06		304.111		0.782048	4.0426e-08	0.00205531		5.68276e-06		304.832		0.744559	4.23072e-08	0.00278289		9.04873e-06		304.245		0.713502	4.0873e-08	0.00341242		1.2652e-05		301.826
1964	302.357		0.791625	3.61236e-08	0.00033481		3.63186e-07		301.822		0.809686	3.48832e-08	0.00076512		1.28684e-06		301.843		0.831127	3.47924e-08	0.00132301		2.96623e-06		304.113		0.782597	4.03936e-08	0.00201971		5.59064e-06		305.043		0.74546	4.29361e-08	0.00274649		8.94944e-06		304.535		0.712506	4.16159e-08	0.00338331		1.25723e-05		302.184
1966	302.379		0.790014	3.62163e-08	0.000331216		3.5395e-07		302.075		0.807343	3.54602e-08	0.000751678		1.25553e-06		301.788		0.833025	3.46571e-08	0.00129681		2.90249e-06		304.24		0.784357	4.07634e-08	0.00198492		5.49846e-06		305.147		0.744555	4.32841e-08	0.00271048		8.84891e-06		304.713		0.710941	4.20904e-08	0.00335401		1.24904e-05		302.43
1968	302.692		0.789376	3.69847e-08	0.000328253		3.45445e-07		302.207		0.806889	3.58011e-08	0.000739441		1.22563e-06		301.966		0.831274	3.50826e-08	0.00127204		2.84035e-06		304.338		0.784459	4.1088e-08	0.00195124		5.40699e-06		305.625		0.743374	4.45497e-08	0.00267532		8.74856e-06		304.902		0.707938	4.24964e-08	0.0033247		1.24068e-05		302.799
1970	303.025		0.785888	3.76634e-08	0.000326252		3.37817e-07		302.421		0.804643	3.64059e-08	0.000728367		1.19716e-06		302.124		0.831157	3.55154e-08	0.00124887		2.78022e-06		304.661		0.782601	4.19225e-08	0.00191898		5.31702e-06		306.055		0.738811	4.5867e-08	0.00264161		8.65012e-06		305.389		0.704113	4.38881e-08	0.00329575		1.23226e-05		303.152
1972	303.241		0.781503	3.83313e-08	0.000325024		3.31011e-07		303.012		0.801378	3.77746e-08	0.000719193		1.17084e-06		302.345		0.828101	3.6036e-08	0.00122723		2.72203e-06		304.596		0.781889	4.16096e-08	0.00188804		5.22841e-06		306.143		0.735188	4.6092e-08	0.00260855		8.55123e-06		305.954		0.699054	4.54622e-08	0.0032676		1.22395e-05		303.602
1974	303.554		0.777785	3.91338e-08	0.000324478		3.24989e-07		303.438		0.797275	3.88295e-08	0.000711746		1.1466e-06		302.681		0.824696	3.69719e-08	0.00120744		2.66636e-06		304.954		0.779238	4.26783e-08	0.00185838		5.1411e-06		306.618		0.730518	4.74583e-08	0.00257644		8.45272e-06		306.374		0.692923	4.66556e-08	0.00324034		1.21574e-05		304.146
1976	303.98		0.772492	4.02504e-08	0.000324776		3.19811e-07		304.192		0.789548	4.07577e-08	0.000706161		1.1246e-06		303.075		0.821037	3.79487e-08	0.00118956		2.61337e-06		305.197		0.776996	4.33032e-08	0.00183033		5.05593e-06		307.073		0.724523	4.88792e-08	0.00254605		8.35671e-06		306.841		0.685372	4.79793e-08	0.00321392		1.2076e-05		304.473
1978	304.409		0.767221	4.13616e-08	0.000325964		3.15521e-07		304.544		0.781403	4.16708e-08	0.000702631		1.10508e-06		303.552		0.815727	3.90872e-08	0.00117387		2.56351e-06		305.568		0.772886	4.43542e-08	0.00180404		4.97324e-06		307.306		0.716656	4.95993e-08	0.00251688		8.26188e-06		307.534		0.676542	5.01894e-08	0.00318868		1.19963e-05		304.977
1980	304.806		0.761756	4.23639e-08	0.00032804		3.12135e-07		305.002		0.772627	4.28917e-08	0.000700523		1.08754e-06		304.316		0.806781	4.10259e-08	0.00116058		2.51716e-06		306.119		0.767309	4.58539e-08	0.00178005		4.89418e-06		307.715		0.709499	5.08439e-08	0.00248897		8.16832e-06		308.091		0.665828	5.21159e-08	0.00316484		1.19189e-05		305.312
1982	305.166		0.75242	4.32492e-08	0.000330846		3.09597e-07		305.646		0.762672	4.4699e-08	0.000699987		1.07216e-06		304.704		0.797252	4.20238e-08	0.00114982		2.47461e-06		306.878		0.756486	4.80863e-08	0.00175897		4.81998e-06		308.252		0.701521	5.26106e-08	0.00246281		8.0772e-06		308.77		0.654875	5.43899e-08	0.00314258		1.18442e-05		305.958
1984	305.786		0.74365	4.50045e-08	0.000334709		3.0804e-07		305.829		0.754152	4.52578e-08	0.000700799		1.05879e-06		305.202		0.786635	4.33575e-08	0.0011412		2.43539e-06		307.664		0.744796	5.05135e-08	0.00174099		4.75106e-06		308.972		0.692122	5.52145e-08	0.00243915		7.99045e-06		309.283		0.642684	5.61498e-08	0.00312191		1.1772e-05		306.617
1986	306.464		0.732591	4.7005e-08	0.000339734		3.07543e-07		306.35		0.747278	4.67864e-08	0.000702804		1.04733e-06		305.992		0.776493	4.57754e-08	0.00113485		2.39978e-06		308.383		0.73021	5.29528e-08	0.00172616		4.68756e-06		310.08		0.680615	5.90707e-08	0.00241924		7.91098e-06		309.898		0.630058	5.83566e-08	0.00310291		1.17024e-05		307.253
1988	307.059		0.722708	4.87905e-08	0.000345999		3.08181e-07		307.163		0.737058	4.9264e-08	0.000707096		1.03865e-06		306.847		0.763251	4.82689e-08	0.00113157		2.36886e-06		309.134		0.717388	5.55583e-08	0.00171431		4.62922e-06		311.079		0.663631	6.28131e-08	0.00240327		7.83918e-06		310.438		0.619217	6.04293e-08	0.00308589		1.16362e-05		307.825
1990	307.715		0.710591	5.09168e-08	0.000353406		3.09971e-07		307.743		0.724716	5.11338e-08	0.000713631		1.03284e-06		307.912		0.748199	5.17382e-08	0.0011317		2.34311e-06		310.059		0.704253	5.90457e-08	0.0017061		4.57724e-06		312.246		0.644942	6.7619e-08	0.00239166		7.77588e-06		311.414		0.605833	6.41566e-08	0.00307164		1.15754e-05		308.453
1992	308.714		0.696875	5.40939e-08	0.00036265		3.13228e-07		308.621		0.71052	5.3886e-08	0.000722394		1.02996e-06		308.68		0.729232	5.43378e-08	0.00113539		2.32282e-06		311.15		0.685053	6.31035e-08	0.00170199		4.53243e-06		313.562		0.622934	7.34656e-08	0.00238557		7.72344e-06		312.463		0.589426	6.84631e-08	0.00306148		1.15237e-05		309.206
1994	309.43		0.680491	5.65547e-08	0.00037374		3.18075e-07		309.571		0.69493	5.72876e-08	0.000734231		1.03073e-06		310.013		0.710827	5.90702e-08	0.00114287		2.30832e-06		312.216		0.665213	6.74129e-08	0.00170263		4.49591e-06		314.808		0.599856	7.923e-08	0.00238526		7.68235e-06		313.433		0.570145	7.27618e-08	0.0030558		1.14818e-05		309.955
1996	310.316		0.665327	5.97153e-08	0.000386439		3.24518e-07		310.579		0.675053	6.09671e-08	0.00074925		1.03542e-06		311.306		0.689666	6.40464e-08	0.00115529		2.30105e-06		313.337		0.641784	7.21521e-08	0.00170831		4.46823e-06		316.185		0.574937	8.61028e-08	0.00239046		7.65209e-06		314.449		0.549841	7.74555e-08	0.00305509		1.14508e-05		310.636
1998	311.196		0.647394	6.30205e-08	0.000400959		3.32724e-07		311.594		0.656232	6.49632e-08	0.000767567		1.0443e-06		312.492		0.666557	6.89375e-08	0.00117273		2.30131e-06		314.805		0.618496	7.90746e-08	0.00172053		4.45175e-06		317.416		0.546464	9.23159e-08	0.00240277		7.63575e-06		315.424		0.528575	8.22156e-08	0.00305946		1.1431e-05		311.355
2000	312.159		0.627727	6.699e-08	0.000417442		3.4287e-07		312.602		0.635999	6.92103e-08	0.000789062		1.0575e-06		313.809		0.639228	7.42363e-08	0.0011954		2.30961e-06		316.435		0.589636	8.71735e-08	0.00174018		4.44798e-06		319.129		0.519	1.02309e-07	0.00242296		7.6348e-06		316.088		0.507947	8.54671e-08	0.00306886		1.14224e-05		311.942
2002	313.029		0.608162	7.0491e-08	0.000435919		3.55116e-07		313.632		0.614786	7.37659e-08	0.000814534		1.07583e-06		315.395		0.611292	8.15707e-08	0.00122412		2.32711e-06		318.406		0.557791	9.76446e-08	0.00176942		4.46017e-06		320.649		0.488861	1.11855e-07	0.00245335		7.65355e-06		317.086		0.487979	9.07768e-08	0.00308353		1.14254e-05		312.434
2004	314.177		0.588271	7.54705e-08	0.000456969		3.69862e-07		314.59		0.593989	7.78607e-08	0.000843366		1.09919e-06		317.183		0.583115	9.08362e-08	0.00126059		2.35597e-06		320.383		0.523335	1.0984e-07	0.00181044		4.4917e-06		322.391		0.457292	1.23679e-07	0.00249451		7.69334e-06		318.059		0.466782	9.63703e-08	0.0031051		1.14441e-05		312.834
2006	315.288		0.566084	8.08461e-08	0.000480982		3.8751e-07		315.603		0.571014	8.26277e-08	0.000876154		1.12826e-06		318.866		0.549034	1.00522e-07	0.00130582		2.39786e-06		322.641		0.482744	1.25338e-07	0.00186496		4.54547e-06		324.033		0.425182	1.35659e-07	0.00254783		7.75722e-06		318.925		0.444932	1.0137e-07	0.00313381		1.14792e-05		313.273
2008	316.288		0.54372	8.58537e-08	0.000507809		4.08257e-07		316.861		0.547273	8.90464e-08	0.000913893		1.16416e-06		320.654		0.515856	1.11497e-07	0.00136003		2.45382e-06		324.607		0.441679	1.39892e-07	0.00193417		4.62427e-06		325.287		0.395387	1.4566e-07	0.00261343		7.84657e-06		319.623		0.424963	1.05621e-07	0.00317017		1.15324e-05		313.665
2010	317.255		0.522616	9.12589e-08	0.000537098		4.32208e-07		318.079		0.523063	9.57667e-08	0.000957271		1.20793e-06		322.175		0.483492	1.22026e-07	0.00142315		2.52487e-06		326.391		0.406683	1.55022e-07	0.00201757		4.72927e-06		325.894		0.369614	1.51029e-07	0.00268785		7.95778e-06		319.978		0.40859	1.07588e-07	0.0032127		1.16012e-05		313.984
2012	318.305		0.499955	9.71766e-08	0.000569046		4.5967e-07		318.752		0.501358	9.96729e-08	0.0010046		1.259e-06		323.5		0.452324	1.3149e-07	0.00149572		2.61265e-06		327.692		0.373821	1.66434e-07	0.00211324		4.86035e-06		326.337		0.351443	1.54636e-07	0.00276843		8.08817e-06		320.048		0.395761	1.07978e-07	0.00326014		1.1684e-05		314.004
2014	318.997		0.479164	1.01213e-07	0.000602775		4.9052e-07		319.315		0.48095	1.02767e-07	0.00105447		1.31675e-06		324.645		0.425885	1.40502e-07	0.00157448		2.71545e-06		328.783		0.348192	1.76583e-07	0.00221846		5.01642e-06		326.537		0.338543	1.55943e-07	0.00285369		8.23657e-06		319.937		0.385743	1.07096e-07	0.00331071		1.17779e-05		314.047
2016	319.343		0.464287	1.02958e-07	0.000636476		5.24047e-07		319.58		0.465342	1.04641e-07	0.00110506		1.38005e-06		325.382		0.403193	1.46287e-07	0.00165846		2.83329e-06		329.086		0.328875	1.79564e-07	0.00232951		5.1949e-06		326.145		0.329717	1.52724e-07	0.00293948		8.39744e-06		319.614		0.380981	1.05181e-07	0.0033625		1.18793e-05		313.939
2018	319.761		0.450504	1.05318e-07	0.000669704		5.59875e-07		320.101		0.455531	1.07792e-07	0.00115678		1.44921e-06		325.802		0.389213	1.49752e-07	0.0017441		2.96341e-06		328.826		0.317216	1.7723e-07	0.00243666		5.38491e-06		325.386		0.32724	1.46108e-07	0.00302273		8.56594e-06		319.113		0.380459	1.02321e-07	0.00341476		1.19873e-05		313.674
2020	319.763		0.439619	1.05042e-07	0.000701229		5.97182e-07		320.232		0.447805	1.08655e-07	0.00120816		1.52314e-06		325.839		0.37937	1.50417e-07	0.00182839		3.10277e-06		327.812		0.317242	1.67482e-07	0.00253607		5.58011e-06		324.444		0.33036	1.38233e-07	0.00310011		8.73586e-06		318.322		0.381935	9.75934e-08	0.00346613		1.20991e-05		313.017
2022	319.505		0.434637	1.03672e-07	0.00072889		6.34427e-07		319.996		0.440108	1.07485e-07	0.00125733		1.60006e-06		325.164		0.377107	1.44458e-07	0.00190714		3.24631e-06		326.603		0.324227	1.56679e-07	0.00262255		5.77094e-06		323.516		0.336257	1.3155e-07	0.00317179		8.90621e-06		317.456		0.386958	9.26169e-08	0.0035148		1.22105e-05		312.383
2024	318.963		0.432195	1.00348e-07	0.000751616		6.70335e-07		319.806		0.438522	1.06316e-07	0.00130283		1.67816e-06		324.533		0.379482	1.39273e-07	0.00197737		3.38903e-06		325.413		0.333569	1.4649e-07	0.00269589		5.95324e-06		322.26		0.347451	1.21998e-07	0.00323528		9.07099e-06		316.384		0.394814	8.67465e-08	0.00356021		1.23199e-05		311.793
2026	318.315		0.436132	9.67827e-08	0.000768853		7.03731e-07		319.377		0.441205	1.03347e-07	0.00134422		1.75631e-06		323.682		0.38585	1.32427e-07	0.00203927		3.52897e-06		323.766		0.347718	1.33476e-07	0.00275723		6.12509e-06		321.105		0.361156	1.14243e-07	0.00329114		9.2293e-06		315.502		0.406586	8.22083e-08	0.00360194		1.24257e-05		310.993
2028	317.699		0.441965	9.33962e-08	0.00078085		7.33886e-07		318.852		0.44305	1.00482e-07	0.0013806		1.83283e-06		322.67		0.392922	1.25232e-07	0.00209131		3.66219e-06		322.266		0.366401	1.22159e-07	0.00280586		6.28201e-06		319.57		0.378264	1.04504e-07	0.00333733		9.37479e-06		314.521		0.419052	7.74904e-08	0.0036401		1.25277e-05		310.119
2030	316.735		0.451922	8.83561e-08	0.000787029		7.59747e-07		318.026		0.450905	9.54191e-08	0.00140989		1.90465e-06		321.696		0.404453	1.18588e-07	0.00213431		3.78747e-06		320.932		0.384694	1.13246e-07	0.00284396		6.42454e-06		317.987		0.397431	9.50702e-08	0.00337425		9.50574e-06		313.364		0.432784	7.21582e-08	0.00367396		1.26233e-05		309.182
2032	315.849		0.460779	8.34943e-08	0.000788104		7.81025e-07		317.047		0.460235	8.99719e-08	0.00143214		1.97052e-06		320.279		0.417822	1.0936e-07	0.00216792		3.90237e-06		319.417		0.404419	1.03669e-07	0.00287307		6.55304e-06		316.318		0.419194	8.59785e-08	0.00340212		9.62009e-06		312.261		0.448219	6.7341e-08	0.00370319		1.27108e-05		308.163
2034	314.667		0.472418	7.7804e-08	0.000784073		7.97203e-07		315.658		0.474555	8.28705e-08	0.001446		2.02769e-06		319.11		0.434194	1.01845e-07	0.00219181		4.00445e-06		318.107		0.42163	9.59094e-08	0.00289385		6.66688e-06		314.851		0.439631	7.88069e-08	0.00342199		9.71809e-06		311.387		0.464022	6.39417e-08	0.00372809		1.27904e-05		307.314
2036	313.75		0.487736	7.37115e-08	0.000775571		8.08204e-07		314.343		0.490428	7.64933e-08	0.00145154		2.07482e-06		317.639		0.453527	9.34249e-08	0.00220713		4.09361e-06		316.592		0.442928	8.76151e-08	0.0029066		6.76495e-06		313.769		0.460394	7.37329e-08	0.00343621		9.80426e-06		310.239		0.480646	5.96439e-08	0.00374874		1.28614e-05		306.528
2038	312.79		0.503334	6.95238e-08	0.00076375		8.14528e-07		313.295		0.509903	7.1825e-08	0.00145		2.11209e-06		316.23		0.476552	8.59865e-08	0.00221301		4.16684e-06		315.293		0.46208	8.10726e-08	0.00291232		6.84782e-06		312.647		0.481692	6.89336e-08	0.00344505		9.87809e-06		309.064		0.498301	5.54751e-08	0.00376474		1.29215e-05		305.606
2040	311.814		0.519706	6.56527e-08	0.000749199		8.16458e-07		312.163		0.528158	6.69794e-08	0.00144336		2.14103e-06		314.639		0.498413	7.81214e-08	0.00221044		4.22408e-06		313.777		0.483278	7.39797e-08	0.0029113		6.91496e-06		311.408		0.50317	6.38383e-08	0.00344879		9.9394e-06		308.07		0.518668	5.20337e-08	0.00377647		1.29711e-05		304.922
2042	310.746		0.537348	6.16956e-08	0.000732032		8.14027e-07		311.117		0.545721	6.27971e-08	0.00143169		2.16116e-06		313.208		0.519759	7.19846e-08	0.00220064		4.26606e-06		312.661		0.507054	6.91579e-08	0.00290413		6.96659e-06		310.417		0.524966	6.01619e-08	0.00344776		9.9882e-06		307.186		0.538008	4.92573e-08	0.00378469		1.30122e-05		304.272
2044	309.935		0.555569	5.87258e-08	0.000713286		8.07979e-07		310.086		0.5657	5.89291e-08	0.00141551		2.17264e-06		311.576		0.545563	6.50883e-08	0.00218411		4.29259e-06		311.393		0.531383	6.39138e-08	0.00289174		7.00407e-06		309.517		0.543691	5.69099e-08	0.0034428		1.00263e-05		306.286		0.555393	4.6439e-08	0.00378938		1.30441e-05		303.42
2046	308.915		0.572826	5.50761e-08	0.000693062		7.98527e-07		309.243		0.583044	5.591e-08	0.00139596		2.17663e-06		310.499		0.569935	6.07027e-08	0.00216245		4.3059e-06		310.121		0.55525	5.91506e-08	0.00287423		7.02686e-06		308.532		0.564053	5.35407e-08	0.0034337		1.00524e-05		305.639		0.572543	4.44941e-08	0.00379106		1.30683e-05		302.877
2048	308.033		0.591215	5.20078e-08	0.000671691		7.86017e-07		308.546		0.601334	5.35639e-08	0.00137347		2.17354e-06		309.513		0.591849	5.72595e-08	0.00213765		4.30946e-06		308.921		0.577368	5.48629e-08	0.00285219		7.03575e-06		307.758		0.583964	5.10938e-08	0.00342108		1.00679e-05		304.74		0.59107	4.21349e-08	0.00378977		1.30845e-05		302.385
2050	307.056		0.609	4.87308e-08	0.000649619		7.70942e-07		307.468		0.618358	5.00043e-08	0.00134852		2.16392e-06		308.302		0.612957	5.28355e-08	0.00210936		4.30236e-06		307.814		0.600061	5.1246e-08	0.00282632		7.03202e-06		306.87		0.602261	4.8193e-08	0.00340526		1.00735e-05		304.136		0.609411	4.04771e-08	0.00378545		1.3092e-05		301.901
2052	306.252		0.626548	4.63318e-08	0.000627211		7.53749e-07		306.383		0.637766	4.67367e-08	0.00132104		2.14759e-06		307.513		0.634794	5.02509e-08	0.00207823		4.28577e-06		306.973		0.621889	4.86306e-08	0.0027973		7.01717e-06		306.246		0.619467	4.62985e-08	0.00338641		1.00691e-05		303.384		0.625896	3.8579e-08	0.00377843		1.30916e-05		301.529
2054	305.432		0.644921	4.39819e-08	0.000604699		7.34824e-07		305.703		0.654995	4.47314e-08	0.00129155		2.12525e-06		306.76		0.654696	4.7925e-08	0.00204513		4.26147e-06		306.183		0.643305	4.63346e-08	0.0027657		6.99251e-06		305.764		0.635811	4.49543e-08	0.00336509		1.00566e-05		302.979		0.643141	3.76101e-08	0.00376892		1.3084e-05		301.175
2056	304.809		0.661435	4.22244e-08	0.000582507		7.14668e-07		304.907		0.670563	4.26237e-08	0.00126087		2.09812e-06		305.732		0.674327	4.4721e-08	0.00200995		4.22919e-06		305.349		0.662397	4.38791e-08	0.0027319		6.95901e-06		305.207		0.651276	4.34333e-08	0.00334135		1.00357e-05		302.493		0.65822	3.65393e-08	0.00375742		1.30711e-05		300.736
2058	304.295		0.677607	4.09302e-08	0.000560815		6.93613e-07		304.103		0.688556	4.0525e-08	0.00122916		2.06651e-06		304.804		0.695294	4.21999e-08	0.00197276		4.18903e-06		304.835		0.682903	4.22612e-08	0.00269618		6.91736e-06		304.555		0.668759	4.1627e-08	0.0033153		1.00064e-05		302.054		0.671373	3.54913e-08	0.00374381		1.3052e-05		300.367
2060	303.732		0.693124	3.95263e-08	0.000540005		6.72133e-07		303.793		0.704495	3.97145e-08	0.00119724		2.03175e-06		304.225		0.712195	4.06679e-08	0.00193425		4.1425e-06		304.543		0.697738	4.14884e-08	0.0026594		6.87011e-06		304.229		0.684373	4.0789e-08	0.00328722		9.96948e-06		301.625		0.684697	3.45005e-08	0.00372813		1.30266e-05		299.966
2062	303.191		0.705651	3.81471e-08	0.000519891		6.50289e-07		303.477		0.718862	3.88678e-08	0.00116556		1.99465e-06		303.907		0.727422	3.98673e-08	0.00189532		4.09168e-06		303.956		0.710122	3.99555e-08	0.00262147		6.81695e-06		303.842		0.698371	3.98515e-08	0.00325747		9.92604e-06		301.389		0.697442	3.40415e-08	0.0037107		1.29962e-05		299.832
2064	302.913		0.717529	3.74218e-08	0.00050065		6.2836e-07		303.125		0.730119	3.79521e-08	0.00113436		1.95573e-06		303.492		0.742391	3.88691e-08	0.00185633		4.03745e-06		303.465		0.725061	3.8643e-08	0.00258215		6.75695e-06		303.597		0.711325	3.9127e-08	0.0032261		9.87604e-06		301.176		0.708669	3.35643e-08	0.00369151		1.29603e-05		299.765
2066	302.621		0.728724	3.66245e-08	0.000482681		6.06767e-07		302.86		0.741757	3.72156e-08	0.00110353		1.91503e-06		303.086		0.7558	3.78101e-08	0.00181735		3.98007e-06		303.08		0.73797	3.76255e-08	0.00254206		6.69194e-06		303.198		0.721045	3.8085e-08	0.00319341		9.82041e-06		301.168		0.719165	3.35388e-08	0.00367106		1.29212e-05		299.614
2068	302.493		0.737657	3.63087e-08	0.00046581		5.85545e-07		302.592		0.75066	3.65323e-08	0.00107344		1.87322e-06		303.057		0.764536	3.77303e-08	0.0017786		3.9201e-06		302.781		0.750008	3.69499e-08	0.00250125		6.622e-06		302.696		0.732581	3.68684e-08	0.00315908		9.7577e-06		301.291		0.727069	3.37985e-08	0.00364955		1.28795e-05		299.486
2070	302.208		0.748049	3.56206e-08	0.000450133		5.64892e-07		302.206		0.760119	3.56853e-08	0.00104394		1.83025e-06		302.97		0.772016	3.7684e-08	0.00174069		3.85901e-06		302.509		0.761007	3.62206e-08	0.00246022		6.54866e-06		302.607		0.743529	3.66442e-08	0.00312362		9.68962e-06		301.254		0.733627	3.36365e-08	0.00362682		1.28342e-05		299.431
2072	302.043		0.755273	3.52965e-08	0.000435391		5.44756e-07		302.107		0.768433	3.54668e-08	0.00101513		1.78647e-06		302.717		0.781133	3.70967e-08	0.00170314		3.79588e-06		302.547		0.769348	3.63317e-08	0.00241939		6.47315e-06		302.294		0.753251	3.5777e-08	0.00308729		9.61705e-06		301.321		0.739218	3.37194e-08	0.00360299		1.27856e-05		299.673
2074	301.839		0.762819	3.48206e-08	0.000421646		5.25255e-07		302.021		0.774869	3.52965e-08	0.000987762		1.74302e-06		302.83		0.787258	3.73384e-08	0.00166637		3.73168e-06		302.68		0.77734	3.6717e-08	0.00237895		6.39599e-06		302.273		0.760496	3.57733e-08	0.00305032		9.5406e-06		301.31		0.743981	3.36847e-08	0.003578		1.27331e-05		299.83
2076	301.822		0.77008	3.48742e-08	0.000408995		5.06516e-07		302		0.7815	3.52031e-08	0.000961392		1.69952e-06		302.67		0.792403	3.69968e-08	0.00163036		3.66648e-06		302.628		0.781862	3.66752e-08	0.00233907		6.31772e-06		302.193		0.766576	3.56494e-08	0.00301285		9.46071e-06		301.444		0.748692	3.39746e-08	0.00355199		1.2677e-05		299.935
2078	301.84		0.77374	3.49541e-08	0.000397533		4.88658e-07		301.934		0.785939	3.50508e-08	0.000936271		1.65645e-06		302.792		0.798771	3.72167e-08	0.00159527		3.60067e-06		302.618		0.785667	3.66743e-08	0.00229938		6.23721e-06		302.31		0.77305	3.58859e-08	0.0029752		9.37835e-06		301.533		0.751919	3.41329e-08	0.00352524		1.26184e-05		299.939
2080	301.815		0.775386	3.48598e-08	0.000387062		4.71634e-07		302.193		0.790673	3.56118e-08	0.00091277		1.61439e-06		302.625		0.803393	3.68428e-08	0.0015611		3.5344e-06		302.677		0.790219	3.68842e-08	0.00226031		6.15568e-06		302.629		0.776469	3.66965e-08	0.0029377		9.2947e-06		301.716		0.753576	3.45275e-08	0.00349771		1.25566e-05		300.14
2082	301.933		0.779535	3.50409e-08	0.000377584		4.55481e-07		302.138		0.794168	3.55464e-08	0.000890624		1.57318e-06		302.793		0.805575	3.72041e-08	0.00152812		3.46823e-06		302.799		0.79321	3.7217e-08	0.00222183		6.07305e-06		302.891		0.777317	3.73179e-08	0.00290087		9.2115e-06		301.606		0.75606	3.43172e-08	0.00346933		1.24912e-05		300.496
2084	302.079		0.782348	3.54175e-08	0.000369346		4.40362e-07		302.19		0.796907	3.57537e-08	0.000869645		1.53273e-06		303.09		0.805641	3.79444e-08	0.0014967		3.40307e-06		303.45		0.793481	3.87406e-08	0.00218487		5.99186e-06		303.356		0.775424	3.85394e-08	0.00286477		9.12874e-06		302.012		0.75698	3.52736e-08	0.00344052		1.24237e-05		300.612
2086	302.446		0.783253	3.61966e-08	0.000362326		4.26295e-07		302.263		0.800171	3.57893e-08	0.000850146		1.49349e-06		303.183		0.805377	3.8126e-08	0.00146665		3.33861e-06		304.396		0.788166	4.1295e-08	0.00215023		5.91415e-06		303.38		0.771318	3.86688e-08	0.00282907		9.04504e-06		302.32		0.756513	3.60485e-08	0.00341174		1.23557e-05		300.772
2088	302.531		0.783611	3.64782e-08	0.000356455		4.13289e-07		302.364		0.800616	3.60787e-08	0.000832016		1.45545e-06		303.368		0.804487	3.86523e-08	0.00143782		3.27472e-06		304.721		0.784107	4.20948e-08	0.00211737		5.83848e-06		303.616		0.771463	3.91635e-08	0.00279388		8.96053e-06		302.679		0.755307	3.69299e-08	0.00338291		1.22868e-05		301.172
2090	302.889		0.780888	3.72994e-08	0.000351548		4.01266e-07		302.521		0.80177	3.65097e-08	0.00081521		1.41866e-06		303.751		0.802608	3.97063e-08	0.00141069		3.21232e-06		305.247		0.776797	4.3464e-08	0.0020861		5.76427e-06		304.211		0.767578	4.06593e-08	0.00276003		8.8779e-06		303.179		0.751568	3.81216e-08	0.00335459		1.22188e-05		301.772
2092	303.118		0.778151	3.79001e-08	0.000347768		3.90321e-07		302.791		0.798822	3.71465e-08	0.000800126		1.38363e-06		304.347		0.798761	4.13295e-08	0.00138559		3.15213e-06		305.737		0.769309	4.48646e-08	0.00205655		5.69184e-06		305.087		0.760908	4.31163e-08	0.00272826		8.79939e-06		303.667		0.744823	3.92755e-08	0.0033268		1.21516e-05		302.105
2094	303.425		0.77483	3.87057e-08	0.000344823		3.80338e-07		303.114		0.795674	3.78776e-08	0.000786763		1.35045e-06		304.482		0.793855	4.16011e-08	0.00136256		3.09424e-06		306.479		0.760111	4.70668e-08	0.00202894		5.62162e-06		305.852		0.75301	4.52893e-08	0.00269862		8.72492e-06		304.183		0.737134	4.06522e-08	0.00329985		1.2086e-05		302.597
2096	303.866		0.770322	3.97856e-08	0.000342979		3.71435e-07		303.692		0.789834	3.93689e-08	0.000775347		1.31944e-06		304.572		0.791643	4.20151e-08	0.00134077		3.03742e-06		307.163		0.750985	4.91354e-08	0.00200395		5.55513e-06		306.416		0.74145	4.69007e-08	0.00267103		8.6539e-06		304.822		0.7295	4.23983e-08	0.00327404		1.20229e-05		302.882
2098	304.245		0.766167	4.07681e-08	0.000342202		3.63618e-07		303.971		0.784278	4.00343e-08	0.000765676		1.29048e-06		305.114		0.786851	4.34368e-08	0.00132066		2.98243e-06		307.869		0.73781	5.14779e-08	0.0019813		5.49175e-06		307.134		0.730722	4.90522e-08	0.00264524		8.58553e-06		305.704		0.719812	4.48813e-08	0.00324995		1.1964e-05		303.514
2100	304.533		0.760313	4.14666e-08	0.000342248		3.56796e-07		304.439		0.777628	4.129e-08	0.000757726		1.26362e-06		305.347		0.779463	4.4075e-08	0.00130253		2.92986e-06		308.603		0.725392	5.39339e-08	0.00196099		5.43148e-06		308.132		0.715472	5.21393e-08	0.00262238		8.52275e-06		306.46		0.708114	4.70792e-08	0.00322778		1.19097e-05		304
2102	305.052		0.754276	4.29223e-08	0.000343267		3.51022e-07		304.969		0.770144	4.27018e-08	0.0007518		1.2392e-06		305.666		0.774187	4.4952e-08	0.00128609		2.87936e-06		309.232		0.711775	5.61857e-08	0.00194305		5.37441e-06		308.766		0.699644	5.42317e-08	0.00260233		8.46511e-06		307.117		0.693441	4.91997e-08	0.00320757		1.18598e-05		304.651
2104	305.739		0.746512	4.48911e-08	0.000345567		3.4644e-07		305.302		0.761188	4.35392e-08	0.000747445		1.21691e-06		305.952		0.767217	4.57575e-08	0.00127145		2.83119e-06		309.848		0.6984	5.83884e-08	0.00192728		5.32021e-06		309.664		0.683131	5.73306e-08	0.00258466		8.41133e-06		307.664		0.678499	5.08555e-08	0.00318911		1.18134e-05		305.389
2106	306.502		0.736554	4.70855e-08	0.000349742		3.43326e-07		306.017		0.75373	4.55065e-08	0.000745096		1.19712e-06		306.42		0.756252	4.7028e-08	0.00125877		2.78571e-06		310.912		0.682125	6.2459e-08	0.00191433		5.27011e-06		310.775		0.663759	6.132e-08	0.00257067		8.36461e-06		308.384		0.664163	5.31684e-08	0.00317269		1.1771e-05		306.048
2108	307.283		0.72505	4.94078e-08	0.000355308		3.41563e-07		306.729		0.743396	4.76672e-08	0.00074538		1.18045e-06		307.162		0.747528	4.91289e-08	0.00124885		2.74408e-06		311.758		0.666366	6.5628e-08	0.00190475		5.22521e-06		311.65		0.644477	6.49807e-08	0.00256045		8.32499e-06		309.52		0.648308	5.71525e-08	0.00315943		1.17361e-05		306.631
2110	308.045		0.711321	5.18881e-08	0.000362656		3.41363e-07		307.453		0.72883	5.0031e-08	0.000748183		1.16689e-06		307.847		0.73913	5.1263e-08	0.00124187		2.70664e-06		312.628		0.65058	6.9056e-08	0.00189845		5.18535e-06		312.704		0.62496	6.94219e-08	0.00255392		8.29218e-06		310.432		0.628164	6.05368e-08	0.00314999		1.17102e-05		307.401
2112	308.975		0.695667	5.4988e-08	0.00037191		3.42858e-07		308.095		0.714984	5.2029e-08	0.000753458		1.15651e-06		308.431		0.725781	5.32297e-08	0.00123807		2.67383e-06		313.403		0.636376	7.23095e-08	0.0018955		5.15078e-06		313.82		0.603936	7.43271e-08	0.00255161		8.26732e-06		311.345		0.608668	6.40702e-08	0.00314397		1.16921e-05		308.25
2114	309.871		0.679662	5.81283e-08	0.00038307		3.46147e-07		308.952		0.700019	5.48691e-08	0.000761371		1.14953e-06		309.196		0.713389	5.59799e-08	0.0012369		2.64507e-06		314.248		0.61875	7.63329e-08	0.00189587		5.12157e-06		315.2		0.581358	8.08145e-08	0.00255501		8.25357e-06		312.425		0.588801	6.84069e-08	0.00314198		1.16832e-05		309.229
2116	311.007		0.661232	6.2616e-08	0.000396629		3.51522e-07		309.858		0.685207	5.80382e-08	0.000772277		1.14635e-06		309.927		0.700146	5.86266e-08	0.0012391		2.62141e-06		314.954		0.601582	7.96169e-08	0.00189957		5.09795e-06		316.506		0.557373	8.71361e-08	0.0025639		8.25047e-06		313.55		0.567342	7.32532e-08	0.00314501		1.16859e-05		310.075
2118	312.256		0.638592	6.76079e-08	0.000413387		3.59475e-07		310.946		0.666074	6.20733e-08	0.000787139		1.14787e-06		310.614		0.683811	6.12217e-08	0.00124469		2.60303e-06		316.116		0.58401	8.55114e-08	0.00190791		5.08205e-06		317.788		0.531588	9.39044e-08	0.00257928		8.2601e-06		314.62		0.543417	7.81102e-08	0.00315345		1.17011e-05		310.993
2120	313.368		0.615086	7.25186e-08	0.000433298		3.70242e-07		312.031		0.64581	6.64443e-08	0.000806127		1.15446e-06		311.558		0.665407	6.50194e-08	0.00125422		2.59073e-06		317.183		0.563353	9.10364e-08	0.00192153		5.07512e-06		319.145		0.507123	1.01844e-07	0.00260141		8.28304e-06		315.91		0.518889	8.44803e-08	0.00316825		1.17312e-05		311.949
2122	314.663		0.589889	7.83002e-08	0.00045624		3.84019e-07		313.291		0.623575	7.17491e-08	0.000829777		1.16682e-06		312.621		0.647488	6.92159e-08	0.00126851		2.58566e-06		318.16		0.541836	9.66562e-08	0.00194018		5.07712e-06		320.658		0.480359	1.11416e-07	0.00263137		8.32157e-06		317.001		0.494056	9.01828e-08	0.0031895		1.17764e-05		312.654
2124	316.058		0.565401	8.5438e-08	0.000483138		4.01451e-07		314.561		0.599834	7.75999e-08	0.000858743		1.1858e-06		313.827		0.62817	7.44504e-08	0.00128846		2.58916e-06		319.424		0.522336	1.03937e-07	0.00196473		5.08961e-06		321.909		0.453332	1.19485e-07	0.00266952		8.37672e-06		317.908		0.470312	9.5213e-08	0.00321701		1.18364e-05		313.431
2126	317.405		0.538321	9.21436e-08	0.000514438		4.23126e-07		315.94		0.572137	8.47053e-08	0.00089365		1.21235e-06		314.89		0.60244	7.9398e-08	0.00131424		2.60182e-06		320.497		0.500122	1.10499e-07	0.00199662		5.1151e-06		322.902		0.430199	1.26146e-07	0.0027144		8.44661e-06		318.552		0.45023	9.88334e-08	0.00325009		1.19098e-05		313.902
2128	318.645		0.508948	9.92103e-08	0.000549838		4.49388e-07		317.19		0.545501	9.10802e-08	0.000934776		1.24727e-06		316.214		0.578665	8.58139e-08	0.00134643		2.62472e-06		321.371		0.47696	1.16205e-07	0.00203438		5.15227e-06		323.515		0.40977	1.31264e-07	0.0027641		8.52877e-06		319.179		0.431464	1.02411e-07	0.0032881		1.19959e-05		314.226
2130	319.672		0.481646	1.05211e-07	0.000588599		4.80366e-07		318.85		0.516112	1.0059e-07	0.000983769		1.29249e-06		317.561		0.552602	9.30231e-08	0.00138631		2.65986e-06		322.413		0.456615	1.23646e-07	0.00207819		5.20195e-06		323.943		0.392677	1.34836e-07	0.00281703		8.62105e-06		319.589		0.415682	1.04928e-07	0.00333032		1.20936e-05		314.631
2132	320.612		0.458887	1.11186e-07	0.000629754		5.15937e-07		320.127		0.486509	1.08472e-07	0.0010398		1.34844e-06		319.116		0.525342	1.01867e-07	0.0014355		2.70975e-06		323.421		0.434519	1.31258e-07	0.00212951		5.26679e-06		324.08		0.381134	1.3589e-07	0.00287149		8.72099e-06		319.487		0.405191	1.04374e-07	0.00337415		1.21977e-05		314.691
2134	321.266		0.437545	1.15348e-07	0.00067228		5.5586e-07		321.284		0.460318	1.15802e-07	0.00110222		1.41559e-06		320.678		0.4978	1.11597e-07	0.00149483		2.77639e-06		323.981		0.415451	1.35433e-07	0.00218662		5.34552e-06		324.164		0.372073	1.36569e-07	0.00292649		8.82705e-06		319.324		0.399617	1.03265e-07	0.00341834		1.23056e-05		314.507
2136	321.594		0.422467	1.17613e-07	0.000714479		5.99364e-07		322.03		0.437905	1.21146e-07	0.00116912		1.49346e-06		321.985		0.46794	1.20763e-07	0.00156412		2.86105e-06		324.608		0.400066	1.3987e-07	0.00224885		5.43806e-06		323.608		0.366789	1.32473e-07	0.00298035		8.93637e-06		318.932		0.395452	1.00848e-07	0.00346174		1.24148e-05		314.334
2138	321.554		0.412177	1.17182e-07	0.000753343		6.44632e-07		322.41		0.420176	1.23916e-07	0.00123765		1.58043e-06		323.283		0.441351	1.29736e-07	0.00164217		2.96406e-06		325.146		0.385981	1.43954e-07	0.00231776		5.54737e-06		323.006		0.366874	1.27909e-07	0.00303041		9.04379e-06		318.405		0.396121	9.76533e-08	0.00350287		1.25219e-05		313.652
2140	321.379		0.406244	1.15903e-07	0.00078775		6.9032e-07		322.313		0.411364	1.2303e-07	0.00130431		1.67376e-06		323.904		0.418137	1.34443e-07	0.00172657		3.08443e-06		324.97		0.373071	1.4288e-07	0.00238912		5.66897e-06		322.436		0.369012	1.23917e-07	0.00307881		9.15245e-06		317.582		0.398608	9.30973e-08	0.00354123		1.26251e-05		313.039
2142	320.817		0.403447	1.12257e-07	0.000816798		7.35022e-07		321.957		0.40449	1.20303e-07	0.00136697		1.77099e-06		324.297		0.402562	1.37711e-07	0.0018127		3.2183e-06		324.733		0.370331	1.41165e-07	0.00245953		5.79863e-06		321.374		0.3754	1.16273e-07	0.00312251		9.25629e-06		316.737		0.405067	8.84049e-08	0.00357583		1.27215e-05		312.269
2144	320.038		0.406444	1.07479e-07	0.000838772		7.76743e-07		321.761		0.402664	1.18988e-07	0.00142403		1.86966e-06		324.115		0.392613	1.36343e-07	0.00189773		3.36268e-06		324.239		0.369466	1.372e-07	0.00252787		5.93452e-06		320.385		0.383917	1.09953e-07	0.00316196		9.35533e-06		315.696		0.413441	8.30743e-08	0.00360652		1.281e-05		311.529
2146	318.989		0.413764	1.01092e-07	0.00085276		8.13699e-07		321.038		0.406283	1.1404e-07	0.00147386		1.96695e-06		323.613		0.390557	1.32398e-07	0.00197717		3.51183e-06		323.619		0.370461	1.32357e-07	0.00259344		6.07525e-06		319.601		0.39343	1.04943e-07	0.00319816		9.45096e-06		314.939		0.423929	7.94504e-08	0.0036333		1.28898e-05		310.721
2148	317.851		0.423953	9.45855e-08	0.00085929		8.44976e-07		319.989		0.416146	1.072e-07	0.00151362		2.05839e-06		322.528		0.396273	1.24202e-07	0.00204593		3.65789e-06		322.65		0.377858	1.25071e-07	0.00265315		6.21547e-06		318.472		0.405087	9.81576e-08	0.00323123		9.54313e-06		313.788		0.435495	7.3904e-08	0.00365677		1.29621e-05		309.805
2150	316.74		0.435401	8.84386e-08	0.000859377		8.70242e-07		318.75		0.427572	9.9518e-08	0.00154294		2.14141e-06		321.596		0.406373	1.17661e-07	0.00210435		3.79845e-06		321.567		0.388601	1.17059e-07	0.00270586		6.35197e-06		317.334		0.418598	9.17171e-08	0.00326057		9.63019e-06		312.707		0.448327	6.93326e-08	0.00367633		1.30242e-05		308.821
2152	315.554		0.448959	8.2648e-08	0.000852965		8.88717e-07		317.37		0.441714	9.17916e-08	0.00156181		2.2139e-06		320.302		0.418534	1.09126e-07	0.00215271		3.93135e-06		320.284		0.400311	1.08891e-07	0.00275127		6.48264e-06		316.215		0.43365	8.59069e-08	0.00328518		9.70931e-06		311.654		0.463471	6.4912e-08	0.00369238		1.30769e-05		307.87
2154	314.349		0.466534	7.68645e-08	0.000841737		9.00955e-07		315.967		0.458355	8.43707e-08	0.00157104		2.27486e-06		319.272		0.432176	1.02547e-07	0.00219039		4.05324e-06		319.404		0.413821	1.03319e-07	0.00278898		6.60503e-06		314.962		0.450183	7.96677e-08	0.0033055		9.78082e-06		310.987		0.479706	6.23432e-08	0.00370594		1.3123e-05		307.081
2156	313.048		0.484649	7.11017e-08	0.00082559		9.06572e-07		314.392		0.478856	7.65376e-08	0.00157033		2.3222e-06		317.754		0.450683	9.37187e-08	0.00221738		4.16168e-06		318.17		0.431386	9.62171e-08	0.00281976		6.7189e-06		313.902		0.466987	7.47607e-08	0.00332189		9.84506e-06		310.123		0.493877	5.91455e-08	0.00371713		1.31628e-05		306.327
2158	311.799		0.505819	6.58321e-08	0.000805653		9.06142e-07		313.258		0.500348	7.1445e-08	0.00156243		2.35797e-06		316.19		0.472022	8.58195e-08	0.00223278		4.25278e-06		316.91		0.449796	8.93505e-08	0.00284328		6.82214e-06		312.916		0.485461	7.03795e-08	0.00333517		9.90382e-06		309.103		0.509745	5.55087e-08	0.00372565		1.31949e-05		305.631
2160	310.641		0.527083	6.1388e-08	0.000783065		9.00467e-07		311.879		0.521588	6.55488e-08	0.00154817		2.38235e-06		314.798		0.491564	7.88543e-08	0.00223886		4.32794e-06		315.705		0.468417	8.32221e-08	0.00285864		6.91124e-06		312.019		0.50216	6.65356e-08	0.00334524		9.95654e-06		308.26		0.523646	5.2759e-08	0.00373145		1.32189e-05		304.864
2162	309.535		0.547486	5.73302e-08	0.000758461		8.90131e-07		310.546		0.545217	6.05017e-08	0.0015276		2.39462e-06		313.597		0.512818	7.32287e-08	0.00223668		4.38737e-06		314.478		0.488185	7.69985e-08	0.00286751		6.98817e-06		310.802		0.520038	6.17284e-08	0.00335152		1.00011e-05		307.413		0.53975	4.98582e-08	0.00373514		1.32367e-05		303.964
2164	308.533		0.568632	5.37469e-08	0.000732837		8.76056e-07		309.416		0.566548	5.66389e-08	0.00150279		2.39714e-06		312.155		0.538142	6.70261e-08	0.0022273		4.43159e-06		313.332		0.507251	7.17608e-08	0.00287007		7.05205e-06		309.905		0.538582	5.84072e-08	0.00335398		1.0037e-05		306.776		0.556873	4.78662e-08	0.00373674		1.32485e-05		303.428
2166	307.541		0.587523	5.04565e-08	0.000706536		8.58768e-07		308.522		0.589732	5.37046e-08	0.00147414		2.39018e-06		311.026		0.56272	6.24126e-08	0.0022113		4.46061e-06		312.189		0.529634	6.68992e-08	0.00286627		7.10155e-06		308.837		0.55702	5.46141e-08	0.00335299		1.00647e-05		306.076		0.573699	4.57356e-08	0.00373662		1.32555e-05		302.928
2168	306.602		0.607667	4.75719e-08	0.00067987		8.38764e-07		307.512		0.610629	5.04582e-08	0.00144313		2.37577e-06		310.08		0.584824	5.8839e-08	0.0021905		4.47715e-06		311.253		0.551735	6.33248e-08	0.0028568		7.13715e-06		307.907		0.576725	5.13838e-08	0.00334837		1.00833e-05		305.31		0.590229	4.35773e-08	0.00373454		1.3257e-05		302.406
2170	305.757		0.626675	4.4973e-08	0.000653224		8.16613e-07		306.403		0.630637	4.68796e-08	0.00140927		2.35313e-06		308.764		0.606933	5.4191e-08	0.00216482		4.4805e-06		310.15		0.572839	5.90604e-08	0.00284274		7.16073e-06		307.261		0.593768	4.92372e-08	0.00334096		1.00951e-05		304.82		0.605256	4.22567e-08	0.00373056		1.3253e-05		301.844
2172	305.094		0.646824	4.30302e-08	0.000627078		7.92951e-07		305.646		0.650451	4.45769e-08	0.00137369		2.32398e-06		307.588		0.628082	5.04452e-08	0.00213428		4.47009e-06		309.292		0.594182	5.58441e-08	0.00282415		7.17171e-06		306.769		0.612244	4.76531e-08	0.00333129		1.01017e-05		304.239		0.619548	4.06774e-08	0.00372483		1.32442e-05		301.519
2174	304.471		0.663744	4.13727e-08	0.000601935		7.68456e-07		305.02		0.668056	4.29549e-08	0.00133748		2.29008e-06		306.564		0.650912	4.74058e-08	0.00210043		4.4488e-06		308.304		0.612455	5.26672e-08	0.00280158		7.17093e-06		306.37		0.62803	4.64003e-08	0.00331928		1.01025e-05		303.71		0.633892	3.93067e-08	0.00371739		1.32305e-05		301.205
2176	303.85		0.680969	3.98289e-08	0.000577661		7.43287e-07		304.489		0.684441	4.15305e-08	0.00130099		2.25213e-06		305.961		0.671924	4.55114e-08	0.00206414		4.41837e-06		307.225		0.63396	4.93066e-08	0.00277463		7.15663e-06		306.054		0.642619	4.54954e-08	0.00330538		1.00989e-05		303.456		0.647887	3.87122e-08	0.00370861		1.32137e-05		300.872
2178	303.296		0.694731	3.84301e-08	0.00055427		7.17698e-07		303.608		0.700669	3.91479e-08	0.00126406		2.21012e-06		305.364		0.690552	4.36966e-08	0.0020263		4.38064e-06		306.231		0.655199	4.63078e-08	0.00274406		7.1303e-06		305.618		0.655613	4.42617e-08	0.00328909		1.00889e-05		303.266		0.658861	3.82167e-08	0.00369895		1.31958e-05		300.639
2180	302.929		0.71043	3.76008e-08	0.000531994		6.92065e-07		303.191		0.716483	3.80812e-08	0.00122687		2.16449e-06		304.517		0.706635	4.1427e-08	0.00198681		4.33544e-06		305.776		0.671902	4.50987e-08	0.00271079		7.09421e-06		305.377		0.66769	4.35648e-08	0.00327052		1.00725e-05		303.132		0.668776	3.78512e-08	0.00368817		1.31757e-05		300.377
2182	302.826		0.724569	3.72909e-08	0.000511418		6.66987e-07		302.814		0.730771	3.73072e-08	0.00119029		2.11677e-06		303.764		0.724131	3.95051e-08	0.00194566		4.28263e-06		304.862		0.689646	4.23745e-08	0.00267519		7.04918e-06		305.167		0.677965	4.31491e-08	0.00325005		1.00507e-05		302.998		0.678313	3.76005e-08	0.00367628		1.31536e-05		300.27
2184	302.596		0.73593	3.66483e-08	0.000492217		6.42431e-07		302.395		0.743747	3.63119e-08	0.00115451		2.06745e-06		303.021		0.740964	3.76693e-08	0.00190364		4.22406e-06		304.279		0.708977	4.06667e-08	0.00263738		6.99528e-06		304.84		0.689611	4.2388e-08	0.00322741		1.00222e-05		302.881		0.687773	3.73276e-08	0.00366323		1.3129e-05		300.269
2186	302.311		0.746558	3.59483e-08	0.000474271		6.18471e-07		301.924		0.755707	3.50689e-08	0.00111944		2.01664e-06		302.68		0.758326	3.68548e-08	0.00186093		4.16019e-06		303.961		0.726332	3.99749e-08	0.0025981		6.93456e-06		304.48		0.699764	4.14713e-08	0.00320251		9.98635e-06		302.815		0.694901	3.71136e-08	0.00364908		1.31022e-05		300.059
2188	301.969		0.755369	3.53241e-08	0.000457461		5.95157e-07		301.402		0.768575	3.3912e-08	0.00108508		1.96457e-06		302.363		0.771748	3.61225e-08	0.00181825		4.09278e-06		303.913		0.739539	3.98727e-08	0.00255817		6.86944e-06		303.961		0.710421	4.01204e-08	0.0031753		9.94246e-06		302.804		0.701042	3.70537e-08	0.00363386		1.30733e-05		299.986
2190	301.958		0.763129	3.52758e-08	0.000441797		5.7259e-07		301.369		0.777597	3.37765e-08	0.00105163		1.91177e-06		302.151		0.783198	3.5598e-08	0.00177582		4.02245e-06		303.823		0.747773	3.97364e-08	0.00251791		6.80075e-06		303.608		0.719941	3.93182e-08	0.00314582		9.89028e-06		302.582		0.706904	3.64896e-08	0.00361702		1.30397e-05		299.962
2192	301.769		0.772244	3.47586e-08	0.000427334		5.50891e-07		301.229		0.786726	3.34715e-08	0.00101979		1.85942e-06		301.967		0.794439	3.51211e-08	0.00173387		3.94987e-06		303.52		0.758317	3.90458e-08	0.00247687		6.72699e-06		303.407		0.730308	3.8708e-08	0.00311481		9.83221e-06		302.633		0.713307	3.65864e-08	0.00359882		1.30023e-05		299.97
2194	301.56		0.778641	3.42369e-08	0.000413752		5.2995e-07		301.381		0.796034	3.38032e-08	0.000989621		1.80784e-06		301.973		0.800401	3.50861e-08	0.00169292		3.87626e-06		303.319		0.767119	3.85929e-08	0.00243515		6.64838e-06		303.137		0.740307	3.8047e-08	0.00308237		9.76841e-06		302.576		0.718406	3.64512e-08	0.0035794		1.29615e-05		300.024
2196	301.584		0.784032	3.43083e-08	0.000401295		5.09947e-07		301.28		0.803079	3.36614e-08	0.000961045		1.75713e-06		301.763		0.81003	3.46065e-08	0.00165277		3.80134e-06		303.074		0.774085	3.79388e-08	0.00239325		6.56629e-06		303.204		0.749671	3.82256e-08	0.00304891		9.70012e-06		302.758		0.723217	3.6971e-08	0.0035589		1.29177e-05		300.142
2198	301.705		0.787751	3.45002e-08	0.000390126		4.91026e-07		301.432		0.804906	3.39257e-08	0.000934219		1.70765e-06		302.027		0.813794	3.51769e-08	0.00161386		3.72615e-06		303.161		0.7804	3.79976e-08	0.00235153		6.48174e-06		303.264		0.755532	3.84444e-08	0.0030147		9.62811e-06		302.729		0.727061	3.69462e-08	0.0035374		1.2871e-05		300.358
2200	301.762		0.789775	3.46417e-08	0.000380163		4.73182e-07		301.255		0.806967	3.34957e-08	0.000908751		1.65905e-06		302.02		0.815939	3.51914e-08	0.00157628		3.65102e-06		303.078		0.784915	3.7746e-08	0.00231001		6.39468e-06		303.67		0.760346	3.93842e-08	0.00298048		9.55483e-06		302.691		0.72813	3.6876e-08	0.00351452		1.28195e-05		300.587
2202	301.853		0.789936	3.48215e-08	0.000371253		4.56379e-07		301.238		0.809933	3.34593e-08	0.000884584		1.61141e-06		302.22		0.8182	3.55989e-08	0.00154022		3.5765e-06		303.439		0.789581	3.86152e-08	0.00226927		6.30681e-06		303.822		0.761513	3.98222e-08	0.0029462		9.47981e-06		302.954		0.730572	3.75887e-08	0.003491		1.2766e-05		300.85
2204	301.997		0.791289	3.51187e-08	0.000363434		4.40658e-07		301.443		0.813639	3.38016e-08	0.000862062		1.56526e-06		302.328		0.816626	3.58352e-08	0.00150566		3.50268e-06		303.531		0.790697	3.88652e-08	0.00222967		6.21902e-06		303.951		0.762035	4.00874e-08	0.00291176		9.40247e-06		303.193		0.730861	3.80954e-08	0.00346693		1.27107e-05		301.164
2206	302.063		0.793826	3.53478e-08	0.000356512		4.25937e-07		301.535		0.814835	3.40779e-08	0.000841131		1.52068e-06		302.164		0.817614	3.55312e-08	0.00147217		3.42888e-06		303.837		0.78963	3.96895e-08	0.00219106		6.13095e-06		304.052		0.762356	4.04612e-08	0.00287688		9.32156e-06		303.27		0.729914	3.83152e-08	0.00344226		1.2653e-05		301.265
2208	302.383		0.79335	3.6116e-08	0.000350537		4.12239e-07		301.734		0.814555	3.44778e-08	0.000821863		1.47785e-06		302.241		0.820056	3.58005e-08	0.00143976		3.35521e-06		304.156		0.787724	4.06008e-08	0.00215355		6.04288e-06		304.348		0.760895	4.09904e-08	0.00284244		9.23991e-06		303.607		0.729356	3.92866e-08	0.0034171		1.25932e-05		301.652
2210	302.855		0.790822	3.7304e-08	0.000346107		3.99859e-07		301.89		0.814248	3.49005e-08	0.00080419		1.43679e-06		302.479		0.823091	3.6292e-08	0.00140907		3.28304e-06		304.506		0.786362	4.15698e-08	0.00211737		5.95544e-06		304.614		0.758545	4.16448e-08	0.00280815		9.15642e-06		304.053		0.728013	4.03542e-08	0.00339187		1.25327e-05		302.005
2212	303.183		0.786275	3.80413e-08	0.000342827		3.88647e-07		302.254		0.811677	3.57568e-08	0.000788386		1.39785e-06		302.648		0.821696	3.66635e-08	0.00138		3.21228e-06		304.841		0.782127	4.24691e-08	0.00208261		5.86887e-06		304.949		0.755505	4.25139e-08	0.00277476		9.0733e-06		304.606		0.724458	4.17569e-08	0.00336707		1.24731e-05		302.425
2214	303.492		0.782569	3.89088e-08	0.000340482		3.78518e-07		302.637		0.809253	3.67244e-08	0.0007745		1.36117e-06		303.033		0.818724	3.7593e-08	0.0013528		3.14351e-06		305.521		0.775989	4.4412e-08	0.00204976		5.78432e-06		305.229		0.749989	4.33324e-08	0.00274188		8.98923e-06		304.842		0.719796	4.2331e-08	0.00334244		1.24132e-05		302.882
2216	303.929		0.776496	4.00047e-08	0.00033913		3.695e-07		302.97		0.804918	3.75294e-08	0.000762379		1.32667e-06		303.324		0.816674	3.83981e-08	0.00132757		3.07699e-06		305.929		0.770554	4.5511e-08	0.00201859		5.70127e-06		305.807		0.744093	4.49696e-08	0.00271037		8.90663e-06		305.313		0.713624	4.36273e-08	0.00331792		1.23523e-05		303.562
2218	304.339		0.770524	4.11147e-08	0.000338901		3.61658e-07		303.127		0.799896	3.78764e-08	0.000751984		1.29439e-06		303.529		0.814344	3.89973e-08	0.00130426		3.01276e-06		306.422		0.761783	4.70424e-08	0.0019894		5.62044e-06		306.559		0.736161	4.72107e-08	0.00268064		8.82664e-06		305.742		0.707771	4.48208e-08	0.00329384		1.22914e-05		304.083
2220	304.907		0.764049	4.26902e-08	0.000339766		3.54981e-07		303.561		0.794175	3.9032e-08	0.000743144		1.26422e-06		303.756		0.80914	3.95045e-08	0.00128261		2.95052e-06		307.232		0.75422	4.95137e-08	0.00196246		5.54242e-06		307.034		0.727378	4.88136e-08	0.00265244		8.74838e-06		306.381		0.700176	4.67952e-08	0.00327056		1.22316e-05		304.643
2222	305.406		0.755016	4.40475e-08	0.000341867		3.49545e-07		304.088		0.78554	4.04232e-08	0.000736316		1.23662e-06		304.297		0.802931	4.09584e-08	0.00126327		2.8914e-06		307.815		0.74293	5.13962e-08	0.00193815		5.46809e-06		307.811		0.718155	5.12416e-08	0.00262635		8.67326e-06		306.925		0.692007	4.84312e-08	0.0032485		1.2174e-05		305.118
2224	306.085		0.745801	4.6061e-08	0.000345287		3.45407e-07		304.849		0.777487	4.2369e-08	0.000731578		1.21172e-06		304.777		0.7961	4.23249e-08	0.00124619		2.83541e-06		308.394		0.731302	5.32819e-08	0.00191574		5.39594e-06		308.86		0.702991	5.46619e-08	0.00260308		8.60315e-06		307.822		0.679664	5.11418e-08	0.00322816		1.21201e-05		305.7
2226	306.831		0.733888	4.82613e-08	0.000350193		3.42662e-07		305.499		0.766892	4.42698e-08	0.000729594		1.19016e-06		305.274		0.787023	4.35271e-08	0.00123145		2.78275e-06		309.305		0.719415	5.64303e-08	0.00189638		5.32831e-06		310.284		0.685368	5.98176e-08	0.00258375		8.54068e-06		308.87		0.665893	5.46943e-08	0.0032105		1.20725e-05		306.029
2228	307.535		0.721371	5.04141e-08	0.000356703		3.41411e-07		306.161		0.756289	4.62028e-08	0.000729951		1.17165e-06		306.023		0.778929	4.56485e-08	0.00121949		2.73409e-06		310.224		0.704474	5.96116e-08	0.00188071		5.26643e-06		311.203		0.664858	6.33223e-08	0.00256858		8.48611e-06		309.833		0.647057	5.81529e-08	0.00319596		1.20324e-05		306.624
2230	308.408		0.706317	5.32404e-08	0.000364726		3.41672e-07		307.041		0.744085	4.89012e-08	0.000732985		1.15656e-06		306.584		0.76696	4.74391e-08	0.0012104		2.68969e-06		311.019		0.687085	6.26396e-08	0.00186819		5.20937e-06		312.462		0.642316	6.8473e-08	0.00255744		8.4389e-06		310.722		0.629013	6.14606e-08	0.00318443		1.19988e-05		307.199
2232	309.252		0.689984	5.60839e-08	0.000374662		3.43679e-07		308.017		0.727787	5.2083e-08	0.000739009		1.14521e-06		307.453		0.752829	5.0087e-08	0.00120455		2.65011e-06		312.14		0.670692	6.72344e-08	0.00185941		5.15821e-06		313.727		0.620591	7.39852e-08	0.00255106		8.40058e-06		311.893		0.609774	6.61634e-08	0.00317679		1.19741e-05		307.824
2234	310.244		0.673414	5.95434e-08	0.000386818		3.47649e-07		308.98		0.709122	5.53885e-08	0.000748255		1.13792e-06		308.283		0.738975	5.27902e-08	0.00120254		2.61621e-06		313.425		0.648367	7.26246e-08	0.00185582		5.11541e-06		315.334		0.596055	8.15612e-08	0.0025507		8.37362e-06		313.189		0.588719	7.16754e-08	0.00317396		1.19605e-05		308.467
2236	311.284		0.655112	6.33801e-08	0.000401156		3.537e-07		310.044		0.688786	5.91836e-08	0.000761432		1.13537e-06		309.115		0.721661	5.577e-08	0.00120385		2.58749e-06		314.632		0.62536	7.82027e-08	0.00185788		5.08183e-06		316.782		0.566225	8.90197e-08	0.00255728		8.35981e-06		314.415		0.56219	7.72863e-08	0.00317704		1.19606e-05		309.172
2238	312.316		0.631244	6.75695e-08	0.000418078		3.62136e-07		311.123		0.668375	6.33772e-08	0.000778177		1.13751e-06		310.357		0.702426	6.03554e-08	0.00121006		2.56598e-06		316.031		0.599791	8.5257e-08	0.0018655		5.05749e-06		318.275		0.5365	9.74281e-08	0.00257164		8.36072e-06		315.759		0.534585	8.38067e-08	0.00318647		1.19751e-05		309.985
2240	313.479		0.610136	7.26676e-08	0.000437806		3.73227e-07		312.292		0.643234	6.82234e-08	0.000799206		1.14508e-06		311.547		0.68004	6.4848e-08	0.00122128		2.55203e-06		317.669		0.573333	9.39666e-08	0.00188063		5.04545e-06		320.178		0.502271	1.08782e-07	0.00259519		8.37894e-06		316.864		0.508318	8.95224e-08	0.00320224		1.20039e-05		310.612
2242	314.62		0.586619	7.79689e-08	0.000460353		3.87199e-07		313.845		0.617915	7.5117e-08	0.000825502		1.1591e-06		313.092		0.654755	7.13888e-08	0.00123891		2.54747e-06		319.167		0.542529	1.02825e-07	0.00190449		5.04777e-06		321.802		0.47194	1.19326e-07	0.00262886		8.41647e-06		318.248		0.481763	9.7257e-08	0.00322528		1.2049e-05		311.23
2244	315.963		0.561944	8.44857e-08	0.000486459		4.04593e-07		315.312		0.590701	8.19762e-08	0.000857875		1.18061e-06		314.879		0.626721	7.95416e-08	0.00126463		2.55444e-06		320.763		0.510154	1.12587e-07	0.0019371		5.06493e-06		323.59		0.438169	1.32332e-07	0.00267403		8.47606e-06		319.357		0.453488	1.04027e-07	0.0032571		1.21141e-05		312.043
2246	317.014		0.537803	9.00123e-08	0.000516029		4.25719e-07		316.649		0.560259	8.89347e-08	0.000896782		1.21049e-06		316.917		0.592528	9.01342e-08	0.00129967		2.57477e-06		322.582		0.477389	1.24892e-07	0.00198084		5.10072e-06		324.994		0.40639	1.43614e-07	0.00273066		8.55855e-06		320.379		0.429039	1.10445e-07	0.00329708		1.21981e-05		312.708
2248	318.276		0.512072	9.68388e-08	0.000549021		4.50902e-07		317.748		0.533074	9.45523e-08	0.000941575		1.24897e-06		319.058		0.553105	1.02226e-07	0.00134655		2.61177e-06		324.436		0.444001	1.39015e-07	0.00203782		5.15876e-06		326.058		0.379079	1.52488e-07	0.00279664		8.66174e-06		321.262		0.405428	1.16129e-07	0.00334482		1.23008e-05		313.432
2250	319.453		0.486725	1.0391e-07	0.000586003		4.80769e-07		318.987		0.506421	1.01301e-07	0.000990981		1.29578e-06		321.458		0.511345	1.16917e-07	0.00140648		2.66778e-06		326.18		0.408276	1.53433e-07	0.00210876		5.24141e-06		326.784		0.355507	1.58668e-07	0.00287027		8.78416e-06		321.656		0.386545	1.18787e-07	0.00339832		1.24189e-05		313.855
2252	320.323		0.464572	1.09353e-07	0.00062561		5.15149e-07		320.031		0.483324	1.07626e-07	0.0010464		1.35251e-06		323.339		0.470761	1.30357e-07	0.0014803		2.7452e-06		327.551		0.377074	1.65408e-07	0.00219339		5.35026e-06		327.148		0.338641	1.62186e-07	0.00294932		8.92346e-06		321.799		0.371015	1.19589e-07	0.0034558		1.25493e-05		314.142
2254	321.177		0.442602	1.14765e-07	0.000667406		5.54065e-07		321.056		0.459475	1.14636e-07	0.00110734		1.41961e-06		325.225		0.431828	1.45401e-07	0.00156653		2.84452e-06		328.668		0.349131	1.76415e-07	0.00228958		5.485e-06		327.015		0.327721	1.60675e-07	0.00302978		9.07412e-06		321.625		0.360801	1.1847e-07	0.00351559		1.26894e-05		314.283
2256	321.58		0.424864	1.17826e-07	0.000709103		5.96594e-07		321.746		0.438883	1.19157e-07	0.00117213		1.4966e-06		326.45		0.398368	1.55786e-07	0.00166419		2.96686e-06		329.321		0.329226	1.8301e-07	0.00239356		5.64319e-06		326.641		0.321282	1.57623e-07	0.0031103		9.23413e-06		320.992		0.357463	1.14263e-07	0.00357405		1.28315e-05		314.243
2258	321.538		0.412992	1.17362e-07	0.000748643		6.41495e-07		321.814		0.4251	1.1984e-07	0.00123702		1.58102e-06		327.195		0.373999	1.62928e-07	0.00176802		3.10912e-06		329.055		0.315825	1.80951e-07	0.00250033		5.82023e-06		326.094		0.318005	1.53143e-07	0.00318878		9.40001e-06		320.403		0.358067	1.10495e-07	0.00363014		1.29731e-05		313.905
2260	321.266		0.406873	1.1525e-07	0.000783459		6.8682e-07		321.907		0.416808	1.20152e-07	0.0012998		1.67087e-06		327.478		0.356052	1.65681e-07	0.00187298		3.2673e-06		328.619		0.309011	1.76351e-07	0.00260219		6.00657e-06		325.182		0.32045	1.45581e-07	0.00326285		9.56734e-06		319.567		0.360801	1.05526e-07	0.00368402		1.31143e-05		313.23
2262	320.758		0.408063	1.11727e-07	0.000812111		7.3079e-07		321.718		0.411314	1.1863e-07	0.00135951		1.76474e-06		326.753		0.35095	1.59259e-07	0.00197139		3.43325e-06		327.546		0.31123	1.65778e-07	0.00269586		6.19627e-06		323.93		0.330347	1.35266e-07	0.00332962		9.72985e-06		318.734		0.368629	1.00507e-07	0.00373416		1.32512e-05		312.713
2264	319.978		0.409144	1.06555e-07	0.000834045		7.71956e-07		321.223		0.411481	1.15366e-07	0.00141356		1.85951e-06		325.681		0.355966	1.49683e-07	0.00205694		3.59773e-06		326.284		0.318794	1.53994e-07	0.00277816		6.38242e-06		322.63		0.341062	1.25537e-07	0.0033886		9.885e-06		317.666		0.378624	9.44071e-08	0.00378011		1.33821e-05		311.85
2266	319.055		0.417586	1.01249e-07	0.000848425		8.08675e-07		320.373		0.415167	1.09592e-07	0.00145939		1.95144e-06		324.298		0.367152	1.38195e-07	0.00212858		3.75575e-06		324.74		0.333739	1.41125e-07	0.00284748		6.5593e-06		321.181		0.357077	1.15295e-07	0.00343938		1.00302e-05		316.54		0.392182	8.82414e-08	0.00382116		1.35043e-05		311.035
2268	318.135		0.426273	9.6203e-08	0.000856188		8.40372e-07		319.575		0.422143	1.04512e-07	0.00149668		2.03841e-06		323.168		0.381101	1.29477e-07	0.00218697		3.90434e-06		323.329		0.351066	1.30088e-07	0.00290365		6.72301e-06		319.865		0.373962	1.06557e-07	0.0034819		1.01636e-05		315.42		0.404868	8.24356e-08	0.00385707		1.36163e-05		310.257
2270	316.959		0.436629	8.945e-08	0.000857501		8.66293e-07		318.428		0.433953	9.78079e-08	0.00152508		2.11834e-06		321.3		0.398646	1.15885e-07	0.00223205		4.03999e-06		321.811		0.367967	1.19036e-07	0.00294916		6.87443e-06		318.801		0.388301	1.0011e-07	0.00351839		1.02886e-05		314.16		0.418434	7.63438e-08	0.00388787		1.37172e-05		309.407
2272	315.695		0.451709	8.29409e-08	0.000851991		8.85399e-07		317.248		0.44771	9.09196e-08	0.00154424		2.18909e-06		319.821		0.418238	1.06344e-07	0.00226383		4.15938e-06		320.016		0.388117	1.07528e-07	0.00298172		7.00649e-06		317.372		0.407174	9.18841e-08	0.00354739		1.04004e-05		312.95		0.434988	7.07603e-08	0.00391349		1.38058e-05		308.441
2274	314.623		0.469888	7.80801e-08	0.000841249		8.98076e-07		316.057		0.463993	8.44411e-08	0.0015543		2.24917e-06		318.118		0.438187	9.62922e-08	0.00228452		4.26291e-06		318.441		0.410155	9.78916e-08	0.00300363		7.12043e-06		315.834		0.426341	8.38689e-08	0.00356912		1.04979e-05		311.756		0.451961	6.55997e-08	0.00393417		1.38818e-05		307.489
2276	313.524		0.48634	7.32446e-08	0.000826767		9.05064e-07		314.798		0.481231	7.84662e-08	0.00155616		2.29813e-06		316.213		0.462152	8.56984e-08	0.00229369		4.34744e-06		316.887		0.434892	8.90093e-08	0.00301604		7.21615e-06		314.311		0.447861	7.66776e-08	0.0035832		1.05786e-05		310.542		0.47023	6.0846e-08	0.00395062		1.3947e-05		306.741
2278	312.213		0.503832	6.7602e-08	0.000808645		9.06326e-07		313.248		0.501311	7.13186e-08	0.00155052		2.3356e-06		314.569		0.487135	7.74074e-08	0.00229323		4.41389e-06		315.51		0.459713	8.20703e-08	0.0030204		7.29485e-06		312.893		0.472178	7.03691e-08	0.00359006		1.06416e-05		309.547		0.490001	5.72477e-08	0.00396259		1.39997e-05		305.961
2280	311.04		0.522941	6.29245e-08	0.00078719		9.01997e-07		311.823		0.522183	6.5675e-08	0.0015374		2.36054e-06		313.024		0.511824	7.0454e-08	0.00228502		4.46402e-06		314.138		0.484925	7.54433e-08	0.00301752		7.35678e-06		311.82		0.49391	6.57386e-08	0.00359171		1.06917e-05		308.557		0.510142	5.37143e-08	0.00397067		1.40416e-05		305.159
2282	309.874		0.543217	5.85582e-08	0.000763698		8.93052e-07		310.674		0.543573	6.1026e-08	0.00151861		2.37453e-06		311.262		0.537806	6.31293e-08	0.0022696		4.49766e-06		312.712		0.509346	6.91812e-08	0.00300822		7.40258e-06		310.824		0.516126	6.16924e-08	0.00358865		1.07295e-05		307.551		0.52833	5.03142e-08	0.00397512		1.4073e-05		304.424
2284	308.738		0.562633	5.44598e-08	0.00073845		8.79844e-07		309.578		0.565675	5.71418e-08	0.00149548		2.37892e-06		309.817		0.56549	5.77574e-08	0.0022479		4.51556e-06		311.127		0.533885	6.28711e-08	0.00299191		7.42948e-06		309.883		0.536946	5.81163e-08	0.00358139		1.07557e-05		306.643		0.548464	4.75188e-08	0.00397604		1.40937e-05		303.619
2286	307.57		0.582708	5.06003e-08	0.00071206		8.63027e-07		308.506		0.586426	5.368e-08	0.00146869		2.37439e-06		308.563		0.59195	5.3395e-08	0.00222119		4.51959e-06		309.649		0.559554	5.72643e-08	0.0029696		7.43887e-06		309.026		0.557076	5.51436e-08	0.00356998		1.07702e-05		305.842		0.566969	4.51194e-08	0.0039738		1.41049e-05		302.839
2288	306.544		0.604257	4.74007e-08	0.000684941		8.43139e-07		307.343		0.608083	4.9876e-08	0.00143818		2.36064e-06		307.552		0.613824	5.01274e-08	0.00219138		4.51352e-06		308.413		0.584318	5.30616e-08	0.00294235		7.43264e-06		307.752		0.578174	5.08494e-08	0.00355401		1.07705e-05		305.06		0.584892	4.2884e-08	0.0039685		1.41066e-05		302.146
2290	305.712		0.62496	4.50235e-08	0.000657813		8.20987e-07		306.356		0.628449	4.68091e-08	0.00140504		2.33914e-06		306.331		0.637275	4.64465e-08	0.00215795		4.49597e-06		307.43		0.608896	4.99936e-08	0.00291152		7.41405e-06		306.861		0.600756	4.81285e-08	0.00353384		1.07572e-05		304.4		0.602081	4.10917e-08	0.00396048		1.41001e-05		301.492
2292	304.887		0.643777	4.26083e-08	0.00063101		7.97124e-07		305.547		0.648057	4.45389e-08	0.00137011		2.31115e-06		305.674		0.660826	4.44913e-08	0.00212193		4.46906e-06		306.531		0.631612	4.72099e-08	0.00287775		7.38467e-06		306.076		0.622455	4.56791e-08	0.00351044		1.07332e-05		303.822		0.619231	3.95978e-08	0.00394988		1.40857e-05		301.034
2294	304.123		0.662602	4.0533e-08	0.000604843		7.72062e-07		304.529		0.668936	4.17308e-08	0.00133369		2.27718e-06		304.928		0.682583	4.248e-08	0.00208438		4.43519e-06		305.678		0.654591	4.4923e-08	0.00284139		7.34523e-06		305.495		0.643837	4.40442e-08	0.00348421		1.06995e-05		303.385		0.635479	3.84341e-08	0.00393676		1.40634e-05		300.606
2296	303.417		0.681641	3.8682e-08	0.000579407		7.46128e-07		303.616		0.688334	3.92298e-08	0.00129601		2.23771e-06		304.28		0.702634	4.08536e-08	0.00204525		4.39423e-06		305.204		0.674316	4.35011e-08	0.00280309		7.2975e-06		304.791		0.660893	4.20794e-08	0.00345542		1.06569e-05		302.724		0.652817	3.67814e-08	0.00392115		1.40329e-05		300.19
2298	302.852		0.699133	3.72617e-08	0.000554901		7.19724e-07		302.994		0.707828	3.77606e-08	0.00125791		2.19416e-06		303.594		0.72153	3.91287e-08	0.00200473		4.34664e-06		304.542		0.693581	4.16277e-08	0.00276327		7.24271e-06		304.053		0.679889	4.02276e-08	0.00342418		1.06051e-05		302.167		0.66825	3.54515e-08	0.00390307		1.39942e-05		299.828
2300	302.427		0.714231	3.62303e-08	0.000531703		6.93355e-07		302.482		0.725799	3.65279e-08	0.00122		2.14769e-06		303.125		0.738428	3.80091e-08	0.00196305		4.29292e-06		303.952		0.71148	4.00551e-08	0.00272205		7.18113e-06		303.452		0.694787	3.86374e-08	0.00339055		1.05441e-05		301.691		0.682668	3.44072e-08	0.00388271		1.39477e-05		299.662
2302	302.028		0.726756	3.5313e-08	0.000509745		6.67188e-07		302.053		0.740205	3.56051e-08	0.00118254		2.09892e-06		302.607		0.754461	3.67252e-08	0.00192062		4.23404e-06		303.706		0.72846	3.94638e-08	0.00267976		7.11376e-06		303.016		0.709897	3.75269e-08	0.00335507		1.04758e-05		301.443		0.696782	3.38843e-08	0.00386033		1.38945e-05		299.537
2304	301.785		0.739174	3.48261e-08	0.000489189		6.4151e-07		301.951		0.752822	3.53116e-08	0.00114608		2.04891e-06		302.329		0.767891	3.60341e-08	0.00187808		4.17154e-06		303.52		0.74121	3.90185e-08	0.0026372		7.0431e-06		302.991		0.721535	3.74242e-08	0.00331855		1.04033e-05		301.244		0.707535	3.34577e-08	0.00383631		1.38362e-05		299.388
2306	301.7		0.750813	3.46528e-08	0.000470192		6.16584e-07		301.938		0.764299	3.52602e-08	0.00111101		1.99844e-06		302.164		0.777796	3.57051e-08	0.00183583		4.10638e-06		303.19		0.753876	3.81169e-08	0.00259391		6.96755e-06		302.862		0.733794	3.70764e-08	0.00328124		1.03272e-05		301.144		0.71888	3.325e-08	0.00381087		1.37735e-05		299.353
2308	301.576		0.760388	3.44095e-08	0.000452637		5.92485e-07		301.538		0.774565	3.43696e-08	0.00107693		1.94717e-06		302.001		0.787554	3.52844e-08	0.00179382		4.0385e-06		303.242		0.763306	3.81679e-08	0.00255041		6.88874e-06		302.809		0.743204	3.69717e-08	0.00324329		1.02481e-05		301.097		0.729676	3.31976e-08	0.00378404		1.37065e-05		299.434
2310	301.467		0.768847	3.42003e-08	0.000436537		5.69322e-07		301.429		0.784453	3.40623e-08	0.00104406		1.89557e-06		301.645		0.797129	3.44215e-08	0.00175213		3.96817e-06		303.322		0.770027	3.8427e-08	0.00250742		6.80881e-06		302.794		0.752868	3.6911e-08	0.00320461		1.01652e-05		301.039		0.736851	3.3079e-08	0.00375617		1.36364e-05		299.375
2312	301.321		0.776426	3.38461e-08	0.000421732		5.47096e-07		301.327		0.791806	3.38062e-08	0.00101262		1.84419e-06		301.481		0.805296	3.40534e-08	0.00171096		3.89587e-06		303.16		0.776096	3.80599e-08	0.00246447		6.72627e-06		302.872		0.756378	3.71211e-08	0.00316587		1.00811e-05		300.999		0.744821	3.2937e-08	0.00372723		1.35628e-05		299.521
2314	301.241		0.782418	3.36959e-08	0.000407973		5.25743e-07		301.251		0.79771	3.36466e-08	0.000982638		1.79324e-06		301.228		0.812923	3.34422e-08	0.00167033		3.82181e-06		303.053		0.781321	3.77951e-08	0.0024214		6.64057e-06		302.931		0.762376	3.72694e-08	0.00312685		9.99475e-06		301.146		0.750358	3.33016e-08	0.00369747		1.34867e-05		299.588
2316	301.108		0.789293	3.33452e-08	0.000395312		5.05344e-07		301.328		0.803076	3.38219e-08	0.000954162		1.74301e-06		301.172		0.818512	3.33518e-08	0.00163031		3.74618e-06		302.836		0.786783	3.72586e-08	0.00237838		6.55217e-06		303.009		0.764018	3.75441e-08	0.00308751		9.90573e-06		301.444		0.753961	3.40031e-08	0.00366726		1.34096e-05		299.713
2318	301.227		0.794245	3.36167e-08	0.000383912		4.86034e-07		301.574		0.807409	3.43118e-08	0.000927523		1.69407e-06		301.21		0.822591	3.3472e-08	0.00159141		3.67024e-06		302.746		0.792879	3.70035e-08	0.0023352		6.46046e-06		303.225		0.767428	3.80045e-08	0.00304827		9.81552e-06		301.7		0.754697	3.45855e-08	0.00363664		1.33314e-05		300.048
2320	301.413		0.796865	3.40323e-08	0.000373763		4.67851e-07		301.62		0.809477	3.44233e-08	0.000902579		1.64642e-06		301.429		0.826243	3.39615e-08	0.00155416		3.59517e-06		302.991		0.796522	3.7692e-08	0.00229266		6.36766e-06		303.489		0.770156	3.86003e-08	0.00300919		9.72416e-06		301.86		0.75499	3.48762e-08	0.00360572		1.32522e-05		300.236
2322	301.615		0.798277	3.4405e-08	0.000364867		4.50833e-07		301.679		0.812377	3.45542e-08	0.000879179		1.59998e-06		301.513		0.828849	3.4224e-08	0.00151819		3.52033e-06		303.212		0.798247	3.81294e-08	0.00225122		6.27509e-06		303.766		0.769775	3.94587e-08	0.00297045		9.63206e-06		302.151		0.75461	3.55509e-08	0.00357442		1.31715e-05		300.356
[truncated: 775 more rows]
[truncated: 59 more columns]

## Sheet: Sheet2
	Case A	Case B	Case C
[truncated: 13 more rows]

[truncated: 2 more sheets: Sheet3, Sheet4]
