# Supplementary material for: Toy trains, loaded dice and the origin of life: dimerization on mineral surfaces under periodic drive with Gaussian inputs
Source: R Soc Open Sci. 2017 Nov 8;4(11):170141. doi: 10.1098/rsos.170141 (PMC5717622; doi:10.1098/rsos.170141)
Supplement: Toy Train [file rsos170141supp3.ode]

# thiosulfate-hydrogen peroxide (THP) oscillator
# XPPAUT code to generate data for `Toy trains, loaded dice,  and the origin of life: Dimerization on mineral surfaces under thermochemical-pH periodic drive with Gaussian inputs’


# a = [H2O2], b = [thiosulfate ion], g = [OH^-], x = [H^+], w = [water], p = [HSO3^-], s = [SO3^2-]

init u1=313,u2=282,u3=282,u4=282,u5=282,u6=282,u7=282,u8=282,u9=282,u10=282,u11=282,u12=282 
init a1=0.5, b1=0.5, x1=5e-8, g1=0, s1=0.0020

number R=8.314472, V=1e-5,Cp=3400
number z4=4.55e6
# note that z4 is actually z’4[H2O], and z7_r is z7_r’[H2O]
number z4_r=1.3248e9, z6=3.95e16, z6_r=1.61e15, z8=1.63e10

number E4=55840, E4_r=0, E6=75100, E6_r=25800, E8=68120
number E_C2=27000, E_hy2=100000, E_hy=57000
number z_hy=10.0e5, z_C2=17.5, z_hyC2=6.8e7
number H4=55840, H4_r=-55840, H6=49300, H6_r=-49300, H8=-572200

p f=4.8e-7, sig=1, IC_f=0.1, w=0.02, ws=0.05, L=.002 
p ua=282, xf=5e-4, sf=.0016
p phi1=0, phi2=4.8e-7, phi3=4.8e-7, phi4=4.8e-7, phi5=4.8e-7, phi6=4.8e-7, phi7=4.8e-7, phi8=4.8e-7, phi9=4.8e-7, phi10=4.8e-7, phi11=4.8e-7, phi12=4.8e-7
p af=1.35, bf=0.9

wsxf=ws*xf
wssf=ws*sf
wsaf=ws*af
wsbf=ws*bf

wf=w*f
w1=w*phi1
w2=w*phi2
w3=w*phi3
w4=w*phi4
w5=w*phi5
w6=w*phi6
w7=w*phi7
w8=w*phi8
w9=w*phi9
w10=w*phi10
w11=w*phi11
w12=w*phi12


k41=z4*exp(-E4/(R*u1))
k41_r=z4_r*exp(-E4_r/(R*u1))

k61=z6*exp(-E6/(R*u1))
k61_r=z6_r*exp(-E6_r/(R*u1))

k81=z8*exp(-E8/(R*u1))

k_hy1=z_hy*exp(-E_hy/(R*u1))*(8*(-log10(x1)))/(8*(-log10(x1)))
k_C21=z_C2*exp(-E_C2/(R*u1))*(sqrt(-log10(x1))*sqrt(8))/(sqrt(8)*sqrt(-log10(x1)))
k_hyC21=z_hyC2*exp(-E_hy2/(R*u1))

hot41=(-H4)*V*k41 + (-H4_r)*V*k41_r*x1*g1
hot61=(-H6)*V*p1*k61 + (-H6_r)*V*s1*x1*k61_r
hot81=(-H8)*V*a1*b1*k81

du1/dt=(hot41+hot61 + hot81 - f*Cp*u1 + normal(f,wf)*Cp*ua - normal(phi1,w1)*Cp*u1 + normal(phi1,w1)*Cp*ua - L*(u1- ua))/(V*Cp)
da1/dt=-2*k81*a1*b1 + normal(f,wf)*normal(af,wsaf)/V - f*a1/V + normal(phi1,w1)*normal(af,wsaf)/V - normal(phi1,w1)*a1/V
db1/dt=-k81*a1*b1 + normal(f,wf)*normal(bf,wsbf)/V - f*b1/V + normal(phi1,w1)*normal(bf,wsbf)/V - normal(phi1,w1)*b1/V
dx1/dt=k41 - k41_r*x1*g1 + k61*p1 - k61_r*x1*s1  + normal(f,wf)*normal(xf,wsxf)/V - f*x1/V + normal(phi1,w1)*normal(xf,wsxf)/V - normal(phi1,w1)*x1/V

dg1/dt=k41 - k41_r*g1*x1 - f*g1/V - normal(phi1,w1)*g1/V
dp1/dt=-k61*p1 + k61_r*x1*s1 - f*p1/V - normal(phi1,w1)*p1/V

ds1/dt=k61*p1 - k61_r*x1*s1 + normal(f,wf)*normal(sf,wssf)/V - f*s1/V + normal(phi1,w1)*normal(sf,wssf)/V - normal(phi1,w1)*s1/V

dIC1/dt=-k_hy1*IC1 - k_C21*IC1*pC1 + normal(f,wf)*IC_f/V - f*IC1/V
dpC1/dt=k_hy1*IC1 - k_C21*IC1*pC1 - f*pC1/V + sig*k_hyC21*C21
dC21/dt=k_C21*IC1*pC1 - sig*k_hyC21*C21 - f*C21/V


k42=z4*exp(-E4/(R*u2))
k42_r=z4_r*exp(-E4_r/(R*u2))

k62=z6*exp(-E6/(R*u2))
k62_r=z6_r*exp(-E6_r/(R*u2))

k82=z8*exp(-E8/(R*u2))

k_hyC2=z_hy*exp(-E_hy/(R*u2))*8/(-log10(x2))
k_C22=z_C2*exp(-E_C2/(R*u2))*sqrt(-log10(x2))/sqrt(8)
k_hyC22=z_hyC2*exp(-E_hy2/(R*u2))

hot42=(-H4)*V*k42 + (-H4_r)*V*k42_r*x2*g2
hot62=(-H6)*V*p2*k62 + (-H6_r)*V*s2*x2*k62_r
hot82=(-H8)*V*a2*b2*k82

du2/dt = (hot42+hot62 + hot82 - f*Cp*(u2- u1) - normal(phi2,w2)*Cp*u2 + normal(phi2,w2)*Cp*ua- L*(u2- ua))/(V*Cp)
da2/dt=-2*k82*a2*b2 + f*(a1 - a2)/V + normal(phi2,w2)*normal(af,wsaf)/V - normal(phi2,w2)*a2/V
db2/dt=-k82*a2*b2 + f*(b1 - b2)/V + normal(phi2,w2)*normal(bf,wsbf)/V - normal(phi2,w2)*b2/V
dx2/dt=k42 - k42_r*x2*g2 + k62*p2 - k62_r*x2*s2  + f*(x1 - x2)/V + normal(phi2,w2)*normal(xf,wsxf)/V - normal(phi2,w2)*x2/V

dg2/dt=k42 - k42_r*g2*x2 + f*(g1 - g2)/V - normal(phi2,w2)*g2/V
dp2/dt=-k62*p2 + k62_r*x2*s2 + f*(p1 - p2)/V - normal(phi2,w2)*p2/V

ds2/dt=k62*p2 - k62_r*x2*s2 + f*(s1 - s2)/V + normal(phi2,w2)*normal(sf,wssf)/V - normal(phi2,w2)*s2/V

dIC2/dt=-k_hyC2*IC2 - k_C22*IC2*pC2 + f*(IC1 - IC2)/V
dpC2/dt=k_hyC2*IC2 - k_C22*IC2*pC2 + f*(pC1 - pC2)/V + sig*k_hyC22*C22
dC22/dt=k_C22*IC2*pC2 - k_hyC22*C22 + f*(C21 - C22)/V


k43=z4*exp(-E4/(R*u3))
k43_r=z4_r*exp(-E4_r/(R*u3))

k63=z6*exp(-E6/(R*u3))
k63_r=z6_r*exp(-E6_r/(R*u3))

k83=z8*exp(-E8/(R*u3))

k_hy3=z_hy*exp(-E_hy/(R*u3))*8/(-log10(x3))
k_C23=z_C2*exp(-E_C2/(R*u3))*sqrt(-log10(x3))/sqrt(8)
k_hyC23=z_hyC2*exp(-E_hy2/(R*u3))

hot43=(-H4)*V*k43 + (-H4_r)*V*k43_r*x3*g3
hot63=(-H6)*V*p3*k63 + (-H6_r)*V*s3*x3*k63_r
hot83=(-H8)*V*a3*b3*k83

du3/dt = (hot43+hot63 + hot83 - f*Cp*(u3- u2) - normal(phi3,w3)*Cp*u3 + normal(phi3,w3)*Cp*ua - L*(u3- ua))/(V*Cp)
da3/dt=-2*k83*a3*b3 + f*(a2 - a3)/V + normal(phi3,w3)*normal(af,wsaf)/V - normal(phi3,w3)*a3/V
db3/dt=-k83*a3*b3 + f*(b2 - b3)/V + normal(phi3,w3)*normal(bf,wsbf)/V - normal(phi3,w3)*b3/V
dx3/dt=k43 - k43_r*x3*g3 + k63*p3 - k63_r*x3*s3  + f*(x2 - x3)/V + normal(phi3,w3)*normal(xf,wsxf)/V - normal(phi3,w3)*x3/V

dg3/dt=k43 - k43_r*g3*x3 + f*(g2 - g3)/V - normal(phi3,w3)*g3/V
dp3/dt=-k63*p3 + k63_r*x3*s3 + f*(p2 - p3)/V - normal(phi3,w3)*p3/V

ds3/dt=k63*p3 - k63_r*x3*s3 + f*(s2 - s3)/V + normal(phi3,w3)*normal(sf,wssf)/V - normal(phi3,w3)*s3/V
dIC3/dt=-k_hy3*IC3 - k_C23*IC3*pC3 + f*(IC2 - IC3)/V
dpC3/dt=k_hy3*IC3 - k_C23*IC3*pC3 + f*(pC2 - pC3)/V + sig*k_hyC23*C23
dC23/dt=k_C23*IC3*pC3 - k_hyC23*C23 + f*(C22 - C23)/V

k44=z4*exp(-E4/(R*u4))
k44_r=z4_r*exp(-E4_r/(R*u4))

k64=z6*exp(-E6/(R*u4))
k64_r=z6_r*exp(-E6_r/(R*u4))

k84=z8*exp(-E8/(R*u4))

k_hy4=z_hy*exp(-E_hy/(R*u4))*8/(-log10(x4))
k_C24=z_C2*exp(-E_C2/(R*u4))*sqrt(-log10(x4))/sqrt(8)
k_hyC24=z_hyC2*exp(-E_hy2/(R*u4))

hot44=(-H4)*V*k44 + (-H4_r)*V*k44_r*x4*g4
hot64=(-H6)*V*p4*k64 + (-H6_r)*V*s4*x4*k64_r
hot84=(-H8)*V*a4*b4*k84

du4/dt = (hot44+hot64 + hot84 - f*Cp*(u4- u3) - normal(phi4,w4)*Cp*u4 + normal(phi4,w4)*Cp*ua - L*(u4- ua))/(V*Cp)
da4/dt=-2*k84*a4*b4 + f*(a3 - a4)/V + normal(phi4,w4)*normal(af,wsaf)/V - normal(phi4,w4)*a4/V
db4/dt=-k84*a4*b4 + f*(b3 - b4)/V + normal(phi4,w4)*normal(bf,wsbf)/V - normal(phi4,w4)*b4/V
dx4/dt=k44 - k44_r*x4*g4 + k64*p4 - k64_r*x4*s4  + f*(x3 - x4)/V + normal(phi4,w4)*normal(xf,wsxf)/V - normal(phi4,w4)*x4/V

dg4/dt=k44 - k44_r*g4*x4 + f*(g3 - g4)/V - normal(phi4,w4)*g4/V
dp4/dt=-k64*p4 + k64_r*x4*s4 + f*(p3 - p4)/V - normal(phi4,w4)*p4/V

ds4/dt=k64*p4 - k64_r*x4*s4 + f*(s3 - s4)/V + normal(phi4,w4)*normal(sf,wssf)/V - normal(phi4,w4)*s4/V
dIC4/dt=-k_hy4*IC4 - k_C24*IC4*pC4 + f*(IC3 - IC4)/V
dpC4/dt=k_hy4*IC4 - k_C24*IC4*pC4 + f*(pC3 - pC4)/V + sig*k_hyC24*C24
dC24/dt=k_C24*IC4*pC4 - k_hyC24*C24 + f*(C23 - C24)/V


k45=z4*exp(-E4/(R*u5))
k45_r=z4_r*exp(-E4_r/(R*u5))

k65=z6*exp(-E6/(R*u5))
k65_r=z6_r*exp(-E6_r/(R*u5))
k85=z8*exp(-E8/(R*u5))

k_hy5=z_hy*exp(-E_hy/(R*u5))*8/(-log10(x5))
k_C25=z_C2*exp(-E_C2/(R*u5))*sqrt(-log10(x5))/sqrt(8)
k_hyC25=z_hyC2*exp(-E_hy2/(R*u5))

hot45=(-H4)*V*k45 + (-H4_r)*V*k45_r*x5*g5
hot65=(-H6)*V*p5*k65 + (-H6_r)*V*s5*x5*k65_r
hot85=(-H8)*V*a5*b5*k85

du5/dt = (hot45+hot65 + hot85 - f*Cp*(u5- u4) - normal(phi5,w5)*Cp*u5 + normal(phi5,w5)*Cp*ua - L*(u5- ua))/(V*Cp)
da5/dt=-2*k85*a5*b5 + f*(a4 - a5)/V + normal(phi5,w5)*normal(af,wsaf)/V - normal(phi5,w5)*a5/V
db5/dt=-k85*a5*b5 + f*(b4 - b5)/V + normal(phi5,w5)*normal(bf,wsbf)/V - normal(phi5,w5)*b5/V
dx5/dt=k45 - k45_r*x5*g5 + k65*p5 - k65_r*x5*s5  + f*(x4 - x5)/V + normal(phi5,w5)*normal(xf,wsxf)/V - normal(phi5,w5)*x5/V

dg5/dt=k45 - k45_r*g5*x5 + f*(g4 - g5)/V - normal(phi5,w5)*g5/V
dp5/dt=-k65*p5 + k65_r*x5*s5 + f*(p4 - p5)/V - normal(phi5,w5)*p5/V

ds5/dt=k65*p5 - k65_r*x5*s5 + f*(s4 - s5)/V + normal(phi5,w5)*normal(sf,wssf)/V - normal(phi5,w5)*s5/V
dIC5/dt=-k_hy5*IC5 - k_C25*IC5*pC5 + f*(IC4 - IC5)/V
dpC5/dt=k_hy5*IC5 - k_C25*IC5*pC5 + f*(pC4 - pC5)/V + sig*k_hyC25*C25
dC25/dt=k_C25*IC5*pC5 - k_hyC25*C25 + f*(C24 - C25)/V


k46=z4*exp(-E4/(R*u6))
k46_r=z4_r*exp(-E4_r/(R*u6))

k66=z6*exp(-E6/(R*u6))
k66_r=z6_r*exp(-E6_r/(R*u6))
k86=z8*exp(-E8/(R*u6))

k_hy6=z_hy*exp(-E_hy/(R*u6))*8/(-log10(x6))
k_C26=z_C2*exp(-E_C2/(R*u6))*sqrt(-log10(x6))/sqrt(8)
k_hyC26=z_hyC2*exp(-E_hy2/(R*u6))

hot46=(-H4)*V*k46 + (-H4_r)*V*k46_r*x6*g6
hot66=(-H6)*V*p6*k66 + (-H6_r)*V*s6*x6*k66_r
hot86=(-H8)*V*a6*b6*k86

du6/dt = (hot46+hot66 + hot86 - f*Cp*(u6- u5) - normal(phi6,w6)*Cp*u6 + normal(phi6,w6)*Cp*ua - L*(u6- ua))/(V*Cp)
da6/dt=-2*k86*a6*b6 + f*(a5 - a6)/V + normal(phi6,w6)*normal(af,wsaf)/V - normal(phi6,w6)*a6/V
db6/dt=-k86*a6*b6 + f*(b5 - b6)/V + normal(phi6,w6)*normal(bf,wsbf)/V - normal(phi6,w6)*b6/V
dx6/dt=k46 - k46_r*x6*g6 + k66*p6 - k66_r*x6*s6  + f*(x5 - x6)/V + normal(phi6,w6)*normal(xf,wsxf)/V - normal(phi6,w6)*x6/V

dg6/dt=k46 - k46_r*g6*x6 + f*(g5 - g6)/V - normal(phi6,w6)*g6/V
dp6/dt=-k66*p6 + k66_r*x6*s6 + f*(p5 - p6)/V - normal(phi6,w6)*p6/V

ds6/dt=k66*p6 - k66_r*x6*s6 + f*(s5 - s6)/V + normal(phi6,w6)*normal(sf,wssf)/V - normal(phi6,w6)*s6/V

dIC6/dt=-k_hy6*IC6 - k_C26*IC6*pC6 + f*(IC5 - IC6)/V
dpC6/dt=k_hy6*IC6 - k_C26*IC6*pC6 + f*(pC5 - pC6)/V + sig*k_hyC26*C26
dC26/dt=k_C26*IC6*pC6 - k_hyC26*C26 + f*(C25 - C26)/V


k47=z4*exp(-E4/(R*u7))
k47_r=z4_r*exp(-E4_r/(R*u7))

k67=z6*exp(-E6/(R*u7))
k67_r=z6_r*exp(-E6_r/(R*u7))
k87=z8*exp(-E8/(R*u7))

k_hy7=z_hy*exp(-E_hy/(R*u7))*8/(-log10(x7))
k_C27=z_C2*exp(-E_C2/(R*u7))*sqrt(-log10(x7))/sqrt(8)
k_hyC27=z_hyC2*exp(-E_hy2/(R*u7))

hot47=(-H4)*V*k47 + (-H4_r)*V*k47_r*x7*g7
hot67=(-H6)*V*p7*k67 + (-H6_r)*V*s7*x7*k67_r
hot87=(-H8)*V*a7*b7*k87

du7/dt = (hot47+hot67 + hot87 - f*Cp*(u7- u6) - normal(phi7,w7)*Cp*u7 + normal(phi7,w7)*Cp*ua - L*(u7- ua))/(V*Cp)
da7/dt=-2*k87*a7*b7 + f*(a6 - a7)/V + normal(phi7,w7)*normal(af,wsaf)/V - normal(phi7,w7)*a7/V
db7/dt=-k87*a7*b7 + f*(b6 - b7)/V + normal(phi7,w7)*normal(bf,wsbf)/V - normal(phi7,w7)*b7/V
dx7/dt=k47 - k47_r*x7*g7 + k67*p7 - k67_r*x7*s7  + f*(x6 - x7)/V + normal(phi7,w7)*normal(xf,wsxf)/V - normal(phi7,w7)*x7/V

dg7/dt=k47 - k47_r*g7*x7 + f*(g6 - g7)/V - normal(phi7,w7)*g7/V
dp7/dt=-k67*p7 + k67_r*x7*s7 + f*(p6 - p7)/V - normal(phi7,w7)*p7/V

ds7/dt=k67*p7 - k67_r*x7*s7 + f*(s6 - s7)/V + normal(phi7,w7)*normal(sf,wssf)/V - normal(phi7,w7)*s7/V
dIC7/dt=-k_hy7*IC7 - k_C27*IC7*pC7 + f*(IC6 - IC7)/V
dpC7/dt=k_hy7*IC7 - k_C27*IC7*pC7 + f*(pC6 - pC7)/V + sig*k_hyC27*C27
dC27/dt=k_C27*IC7*pC7 - k_hyC27*C27 + f*(C26 - C27)/V

k48=z4*exp(-E4/(R*u8))
k48_r=z4_r*exp(-E4_r/(R*u8))

k68=z6*exp(-E6/(R*u8))
k68_r=z6_r*exp(-E6_r/(R*u8))
k88=z8*exp(-E8/(R*u8))

k_hy8=z_hy*exp(-E_hy/(R*u8))*8/(-log10(x8))
k_C28=z_C2*exp(-E_C2/(R*u8))*sqrt(-log10(x8))/sqrt(8)
k_hyC28=z_hyC2*exp(-E_hy2/(R*u8))

hot48=(-H4)*V*k48 + (-H4_r)*V*k48_r*x8*g8
hot68=(-H6)*V*p8*k68 + (-H6_r)*V*s8*x8*k68_r
hot88=(-H8)*V*a8*b8*k88

du8/dt = (hot48+hot68 + hot88 - f*Cp*(u8- u7) - normal(phi8,w8)*Cp*u8 + normal(phi8,w8)*Cp*ua - L*(u8- ua))/(V*Cp)
da8/dt=-2*k88*a8*b8 + f*(a7 - a8)/V + normal(phi8,w8)*normal(af,wsaf)/V - normal(phi8,w8)*a8/V
db8/dt=-k88*a8*b8 + f*(b7 - b8)/V + normal(phi8,w8)*normal(bf,wsbf)/V - normal(phi8,w8)*b8/V
dx8/dt=k48 - k48_r*x8*g8 + k68*p8 - k68_r*x8*s8  + f*(x7 - x8)/V + normal(phi8,w8)*normal(xf,wsxf)/V - normal(phi8,w8)*x8/V

dg8/dt=k48 - k48_r*g8*x8 + f*(g7 - g8)/V - normal(phi8,w8)*g8/V
dp8/dt=-k68*p8 + k68_r*x8*s8 + f*(p7 - p8)/V - normal(phi8,w8)*p8/V

ds8/dt=k68*p8 - k68_r*x8*s8 + f*(s7 - s8)/V + normal(phi8,w8)*normal(sf,wssf)/V - normal(phi8,w8)*s8/V
dIC8/dt=-k_hy8*IC8 - k_C28*IC8*pC8 + f*(IC7 - IC8)/V
dpC8/dt=k_hy8*IC8 - k_C28*IC8*pC8 + f*(pC7 - pC8)/V + sig*k_hyC28*C28
dC28/dt=k_C28*IC8*pC8 - k_hyC28*C28 + f*(C27 - C28)/V

k49=z4*exp(-E4/(R*u9))
k49_r=z4_r*exp(-E4_r/(R*u9))

k69=z6*exp(-E6/(R*u9))
k69_r=z6_r*exp(-E6_r/(R*u9))
k89=z8*exp(-E8/(R*u9))

k_hy9=z_hy*exp(-E_hy/(R*u9))*8/(-log10(x9))
k_C29=z_C2*exp(-E_C2/(R*u9))*sqrt(-log10(x9))/sqrt(8)
k_hyC29=z_hyC2*exp(-E_hy2/(R*u9))

hot49=(-H4)*V*k49 + (-H4_r)*V*k49_r*x9*g9
hot69=(-H6)*V*p9*k69 + (-H6_r)*V*s9*x9*k69_r
hot89=(-H8)*V*a9*b9*k89

du9/dt = (hot49+hot69 + hot89 - f*Cp*(u9- u8) - normal(phi9,w9)*Cp*u9 + normal(phi9,w9)*Cp*ua - L*(u9- ua))/(V*Cp)
da9/dt=-2*k89*a9*b9 + f*(a8 - a9)/V + normal(phi9,w9)*normal(af,wsaf)/V - normal(phi9,w9)*a9/V
db9/dt=-k89*a9*b9 + f*(b8 - b9)/V + normal(phi9,w9)*normal(bf,wsbf)/V - normal(phi9,w9)*b9/V
dx9/dt=k49 - k49_r*x9*g9 + k69*p9 - k69_r*x9*s9  + f*(x8 - x9)/V + normal(phi9,w9)*normal(xf,wsxf)/V - normal(phi9,w9)*x9/V

dg9/dt=k49 - k49_r*g9*x9 + f*(g8 - g9)/V - normal(phi9,w9)*g9/V
dp9/dt=-k69*p9 + k69_r*x9*s9 + f*(p8 - p9)/V - normal(phi9,w9)*p9/V

ds9/dt=k69*p9 - k69_r*x9*s9 + f*(s8 - s9)/V + normal(phi9,w9)*normal(sf,wssf)/V - normal(phi9,w9)*s9/V
dIC9/dt=-k_hy9*IC9 - k_C29*IC9*pC9 + f*(IC8 - IC9)/V
dpC9/dt=k_hy9*IC9 - k_C29*IC9*pC9 + f*(pC8 - pC9)/V + sig*k_hyC29*C29
dC29/dt=k_C29*IC9*pC9 - k_hyC29*C29 + f*(C28 - C29)/V

k410=z4*exp(-E4/(R*u10))
k410_r=z4_r*exp(-E4_r/(R*u10))

k610=z6*exp(-E6/(R*u10))
k610_r=z6_r*exp(-E6_r/(R*u10))
k810=z8*exp(-E8/(R*u10))
k_hy10=z_hy*exp(-E_hy/(R*u10))*8/(-log10(x10))
k_C210=z_C2*exp(-E_C2/(R*u10))*sqrt(-log10(x10))/sqrt(8)
k_hyC210=z_hyC2*exp(-E_hy2/(R*u10))

hot410=(-H4)*V*k410 + (-H4_r)*V*k410_r*x10*g10
hot610=(-H6)*V*p10*k610 + (-H6_r)*V*s10*x10*k610_r
hot810=(-H8)*V*a10*b10*k810

du10/dt = (hot410+hot610 + hot810 - f*Cp*(u10- u9) - normal(phi10,w10)*Cp*u10 + normal(phi10,w10)*Cp*ua - L*(u10- ua))/(V*Cp)
da10/dt=-2*k810*a10*b10 + f*(a9 - a10)/V + normal(phi10,w10)*normal(af,wsaf)/V - normal(phi10,w10)*a10/V
db10/dt=-k810*a10*b10 + f*(b9 - b10)/V + normal(phi10,w10)*normal(bf,wsbf)/V - normal(phi10,w10)*b10/V
dx10/dt=k410 - k410_r*x10*g10 + k610*p10 - k610_r*x10*s10  + f*(x9 - x10)/V + normal(phi10,w10)*normal(xf,wsxf)/V - normal(phi10,w10)*x10/V

dg10/dt=k410 - k410_r*g10*x10 + f*(g9 - g10)/V - normal(phi10,w10)*g10/V
dp10/dt=-k610*p10 + k610_r*x10*s10 + f*(p9 - p10)/V - normal(phi10,w10)*p10/V

ds10/dt=k610*p10 - k610_r*x10*s10 + f*(s9 - s10)/V + normal(phi10,w10)*normal(sf,wssf)/V - normal(phi10,w10)*s10/V
dIC10/dt=-k_hy10*IC10 - k_C210*IC10*pC10 + f*(IC9 - IC10)/V
dpC10/dt=k_hy10*IC10 - k_C210*IC10*pC10 + f*(pC9 - pC10)/V + sig*k_hyC210*C210
dC210/dt=k_C210*IC10*pC10 - k_hyC210*C210 + f*(C29 - C210)/V

k411=z4*exp(-E4/(R*u11))
k411_r=z4_r*exp(-E4_r/(R*u11))

k611=z6*exp(-E6/(R*u11))
k611_r=z6_r*exp(-E6_r/(R*u11))
k811=z8*exp(-E8/(R*u11))

k_hy11=z_hy*exp(-E_hy/(R*u11))*8/(-log10(x11))
k_C211=z_C2*exp(-E_C2/(R*u11))*sqrt(-log10(x11))/sqrt(8)
k_hyC211=z_hyC2*exp(-E_hy2/(R*u11))

hot411=(-H4)*V*k411 + (-H4_r)*V*k411_r*x11*g11
hot611=(-H6)*V*p11*k611 + (-H6_r)*V*s11*x11*k611_r
hot811=(-H8)*V*a11*b11*k811

du11/dt = (hot411+hot611 + hot811 - f*Cp*(u11- u10) - normal(phi11,w11)*Cp*u11 + normal(phi11,w11)*Cp*ua - L*(u11- ua))/(V*Cp)
da11/dt=-2*k811*a11*b11 + f*(a10 - a11)/V + normal(phi11,w11)*normal(af,wsaf)/V - normal(phi11,w11)*a11/V
db11/dt=-k811*a11*b11 + f*(b10 - b11)/V + normal(phi11,w11)*normal(bf,wsbf)/V - normal(phi11,w11)*b11/V
dx11/dt=k411 - k411_r*x11*g11 + k611*p11 - k611_r*x11*s11  + f*(x10 - x11)/V + normal(phi11,w11)*normal(xf,wsxf)/V - normal(phi11,w11)*x11/V

dg11/dt=k411 - k411_r*g11*x11 + f*(g10 - g11)/V - normal(phi11,w11)*g11/V
dp11/dt=-k611*p11 + k611_r*x11*s11 + f*(p10 - p11)/V - normal(phi11,w11)*p11/V

ds11/dt=k611*p11 - k611_r*x11*s11 + f*(s10 - s11)/V + normal(phi11,w11)*normal(sf,wssf)/V - normal(phi11,w11)*s11/V
dIC11/dt=-k_hy11*IC11 - k_C211*IC11*pC11 + f*(IC10 - IC11)/V
dpC11/dt=k_hy11*IC11 - k_C211*IC11*pC11 + f*(pC10 - pC11)/V + sig*k_hyC211*C211
dC211/dt=k_C211*IC11*pC11 - k_hyC211*C211 + f*(C210 - C211)/V

k412=z4*exp(-E4/(R*u12))
k412_r=z4_r*exp(-E4_r/(R*u12))

k612=z6*exp(-E6/(R*u12))
k612_r=z6_r*exp(-E6_r/(R*u12))
k812=z8*exp(-E8/(R*u12))

k_hy12=z_hy*exp(-E_hy/(R*u12))*8/(-log10(x12))
k_C212=z_C2*exp(-E_C2/(R*u12))*sqrt(-log10(x12))/sqrt(8)
k_hyC212=z_hyC2*exp(-E_hy2/(R*u12))

hot412=(-H4)*V*k412 + (-H4_r)*V*k412_r*x12*g12
hot612=(-H6)*V*p12*k612 + (-H6_r)*V*s12*x12*k612_r
hot812=(-H8)*V*a12*b12*k812

du12/dt = (hot412+hot612 + hot812 - f*Cp*(u12- u11) - normal(phi12,w12)*Cp*u12 + normal(phi12,w12)*Cp*ua - L*(u12- ua))/(V*Cp)
da12/dt=-2*k812*a12*b12 + f*(a11 - a12)/V + normal(phi12,w12)*normal(af,wsaf)/V - normal(phi12,w12)*a12/V
db12/dt=-k812*a12*b12 + f*(b11 - b12)/V + normal(phi12,w12)*normal(bf,wsbf)/V - normal(phi12,w12)*b12/V
dx12/dt=k412 - k412_r*x12*g12 + k612*p12 - k612_r*x12*s12  + f*(x11 - x12)/V + normal(phi12,w12)*normal(xf,wsxf)/V - normal(phi12,w12)*x12/V

dg12/dt=k412 - k412_r*g12*x12 + f*(g11 - g12)/V - phi12*g12/V
dp12/dt=-k612*p12 + k612_r*x12*s12 + f*(p11 - p12)/V - normal(phi12,w12)*p12/V

ds12/dt=k612*p12 - k612_r*x12*s12 + f*(s11 - s12)/V + normal(phi12,w12)*normal(sf,wssf)/V - normal(phi12,w12)*s12/V
dIC12/dt=-k_hy12*IC12 - k_C212*IC12*pC12 + f*(IC11 - IC12)/V
dpC12/dt=k_hy12*IC12 - k_C212*IC12*pC12 + f*(pC11 - pC12)/V + sig*k_hyC212*C212
dC212/dt=k_C212*IC12*pC12 - k_hyC212*C212 + f*(C211 - C212)/V

aux pH1=-log10(abs(x1))
aux pH2=-log10(abs(x2))
aux pH3=-log10(abs(x3))
aux pH4=-log10(abs(x4))
aux pH5=-log10(abs(x5))
aux pH6=-log10(abs(x6))
aux pH7=-log10(abs(x7))
aux pH8=-log10(abs(x8))
aux pH9=-log10(abs(x9))
aux pH10=-log10(abs(x10))
aux pH11=-log10(abs(x11))
aux pH12=-log10(abs(x12))

@ maxstor=1000000,bell=0
@  NMAX=6000,NPR=6000,DSMIN=0.01,DS=0.02,DSMAX=0.05
@ YP=pH1, TOTAL=30000, DT=0.02, NJMP=10, METH=stiff, BOUNDS=200000
@ XLO=0,YLO=4,XHI=3000,YHI=9
@ PARMIN=0,PARMAX=2000,NORMMAX=1000000
@ AUTOXMIN=0,AUTOXMAX=.01,AUTOYMAX=12,AUTOYMIN=1

done
